# Supplementary material for: Identification of distinct miRNA target regulation between breast cancer molecular subtypes using AGO2-PAR-CLIP and patient datasets
Source: Genome Biol. 2014 Jan 7;15(1):R9. doi: 10.1186/gb-2014-15-1-r9 (PMC4053773; doi:10.1186/gb-2014-15-1-r9)
Supplement: Additional file 1: Table S1 — Summary of published studies. [file gb-2014-15-1-r9-S1.xlsx]

## Sheet: Sheet1
Supplementary Table 1. Summary of published studies.
Publication	# samples	Sample composition	Median follow up (years)	miRNA	mRNA	miRNAs listed in abstract
Blenkiron 2007	93	Variable	no	93	86	none
van der Auwera 2010	70	Variable (including 20 inflammatory carcinomas)	no	70	44	miR-29a, miR-30b, miR-342-3p, miR-520a-5p
Smeets 2011	96	ER+/ HER2-	no	82	96	none
Enerly 2011	101	Variable (mainly LumA and basal)	8.8	101	101	none
Buffa 2011	207	Variable	10.2	207	207	miR-128a, miR-210, miR-342, miR-27b, miR-150
Farazi 2011	179	Variable (HER2+ and TNBC with follow up)	5.1 (97 patients)	179	161	miR-21, miR-98/let-7, mir-423, mir~17-92, miR-181a, miR-185
TCGA 2012	797	Variable, representative of pupulation	1.5	797	797	none
Cascione 2013	173	TNBC	6.3	173	173	miR-16, miR-155, miR-125b, miR-374a, miR-374b, miR-421, miR-665, miR-497
Dvinge 2013	1302	Variable, representative of pupulation	7	1302	1302	none
