# Supplementary material for: Identification of distinct miRNA target regulation between breast cancer molecular subtypes using AGO2-PAR-CLIP and patient datasets
Source: Genome Biol. 2014 Jan 7;15(1):R9. doi: 10.1186/gb-2014-15-1-r9 (PMC4053773; doi:10.1186/gb-2014-15-1-r9)
Supplement: Additional file 3: Table S2 — Correlation of ranking of miRNA targets between the Farazi 2011 and TCGA 2012 datasets for each individual miRNA within distinct molecular subtypes. [file gb-2014-15-1-r9-S3.xlsx]

## Sheet: Sheet1
Supplementary Table 2. Correlation of miRNA target ranking between the Farazi and TCGA dataset for each individual miRNA and subtype.
	Basal-like		HER2		Luminal A		Luminal B
miRNA TargetScan family	Pearson correlation coefficient	p-value adjusted	Pearson correlation coefficient	p-value adjusted	Pearson correlation coefficient	p-value adjusted	Pearson correlation coefficient	p-value adjusted
let-7/98/4458/4500	0.105787	1	-0.0238258	1	0.0447608	1	0.0385777	1
miR-101/101ab	0.208572	0.0192136	0.141249	0.941506	0.127126	1	0.120512	1
miR-103a/107/107ab	0.0987985	1	-0.0394761	1	0.117788	1	0.0307633	1
miR-10abc/10a-5p	0.205935	1	0.399728	0.0376632	-0.162468	1	-0.0389972	1
miR-125a-5p/125b-5p/351/670/4319	0.108503	1	-0.253241	1	-0.215127	1	0.32331	2.56221e-06
miR-126-3p	0.321485	1	-0.0891868	1	0.141494	1	-0.209	1
miR-141/200a	-0.02225	1	0.126585	1	0.149611	1	0.0470107	1
miR-142-3p	0.287051	0.0693465	0.537035	5.58471e-09	0.418944	6.5017e-05	0.185564	1
miR-143/1721/4770	-0.149964	1	0.0246492	1	0.053181	1	0.226563	0.525645
miR-145	-0.0823267	1	-0.205067	1	0.0852514	1	0.163838	0.748951
miR-148ab-3p/152	0.0685836	1	0.0185908	1	0.0343208	1	-0.0220805	1
miR-15abc/16/16abc/195/322/424/497/1907	0.114643	1	0.101032	1	0.135291	0.303834	-0.00105548	1
miR-17/17-5p/20ab/20b-5p/93/106ab/427/518a-3p/519d	0.484802	0	0.163444	0.0651399	0.130212	0.571417	0.118737	1
miR-181abcd/4262	0.253423	3.69489e-05	-0.0252692	1	0.199219	0.00597418	0.03323	1
miR-182	0.218388	0.00159104	0.312641	6.32387e-08	0.364432	4.09974e-11	-0.00613393	1
miR-183	0.285028	0.0789804	0.196757	1	0.139379	1	0.125133	1
miR-191	0.0122453	1	0.153161	1	-0.00846349	1	0.189711	1
miR-200bc/429/548a	0.458891	0	0.138673	0.510862	0.292041	9.32362e-07	0.157731	0.16223
miR-203	0.129641	1	-0.143176	1	-0.0893129	1	0.0238615	1
miR-205/205ab	0.113744	1	0.0155889	1	0.0753685	1	0.047048	1
miR-21/590-5p	0.185041	1	0.10834	1	0.220706	1	-0.0968872	1
miR-22/22-3p	0.0468949	1	0.0329049	1	0.247434	0.0839844	0.194266	0.769359
miR-23abc/23b-3p	0.371397	2.32934e-11	0.00690133	1	0.176689	0.0486971	0.0279022	1
miR-24/24ab/24-3p	0.324049	0.000198739	0.0834373	1	-0.00618669	1	0.223736	0.0949774
miR-25/32/92abc/363/363-3p/367	0.48085	0	0.17923	0.13074	0.161805	0.346106	0.155321	0.48607
miR-26ab/1297/4465	0.269959	9.44868e-05	0.209327	0.0133775	0.0612375	1	-0.127682	1
miR-27abc/27a-3p	0.0716488	1	-0.111006	1	0.18134	0.014593	0.228673	0.000195075
miR-29abcd	0.393488	1.18394e-12	0.110261	1	0.0726044	1	-0.100671	1
miR-30abcdef/30abe-5p/384-5p	0.0764869	1	0.0266468	1	0.243404	3.53678e-05	0.235226	8.55198e-05
miR-375	0.115643	1	0.231961	1	0.0378734	1	0.0619282	1
miR-99ab/100	-0.0536064	1	-0.366585	1	-0.339007	1	0.273337	1
Highlighted cells in yellow indicate a Spearman correlation coefficient >0.2, with p-value <0.05
