# Supplementary material for: Identification of distinct miRNA target regulation between breast cancer molecular subtypes using AGO2-PAR-CLIP and patient datasets
Source: Genome Biol. 2014 Jan 7;15(1):R9. doi: 10.1186/gb-2014-15-1-r9 (PMC4053773; doi:10.1186/gb-2014-15-1-r9)
Supplement: Additional file 4: Table S3 — AGO2-PAR-CLIP supplementary data. [file gb-2014-15-1-r9-S4.xlsx]

## Sheet: A
Supplementary Table 3. AGO2-PAR-CLIP supplementary data.
A. AGO2-PAR-CLIP statistics
All Reads	6225756
Extracted	6131246
	Absolute sequence reads	Percentage sequence reads
mRNA	341490	0.0759
miRNA	265499	0.059
miscRNA	71718	0.0159
piRNA	397	0.0001
rRNA	3281808	0.7294
sn/snoRNA	7055	0.0016
tRNA	25739	0.0057
vector	113279	0.0252
viral	3	0
bacterial	392166	0.0872
mapped reads total	4499154	1

## Sheet: B
B. MCF7 miRNA profiles
MCF7 miRNA profile				PAR-CLIP miRNAs
miRNA	Sequence Reads	RRF		miRNA	T/C Fraction	T/C Frequency	Total Reads With Length > 20
hsa-miR-21	63458	0.3364		hsa-mir-21	0.515272	9039.5	17543.2
hsa-let-7f	22808.6	0.1209		hsa-mir-27a	0.513901	4316	8398.5
hsa-let-7a	6448.32	0.0342		hsa-mir-125a	0.43219	3821.87	8843.03
hsa-let-7i	5715.08	0.0303		hsa-let-7f-1	0.476606	2959	6208.48
hsa-miR-103	5143.67	0.0273		hsa-let-7f-2	0.472749	2919.42	6175.4
hsa-miR-93	5073	0.0269		hsa-mir-484	0.510353	2842	5568.7
hsa-miR-25	3590.67	0.019		hsa-mir-96	0.461638	2807.37	6081.32
hsa-miR-7	2824	0.015		hsa-mir-25	0.670823	2116	3154.33
hsa-miR-23a	2756.5	0.0146		hsa-mir-182	0.743355	1784.2	2400.2
hsa-miR-203	2751	0.0146		hsa-mir-183	0.584378	1748.17	2991.5
hsa-miR-19b	2656.5	0.0141		hsa-mir-30c-2	0.668536	1543.95	2309.45
hsa-miR-378	2486	0.0132		hsa-mir-30c-1	0.66724	1531.95	2295.95
hsa-miR-24	2471	0.0131		hsa-mir-92a-1	0.616902	1453.83	2356.67
hsa-miR-106b	2319.33	0.0123		hsa-mir-92a-2	0.617322	1433.83	2322.67
hsa-let-7g	2140.33	0.0113		hsa-mir-22	0.79525	1328.33	1670.33
hsa-miR-30a	1934	0.0103		hsa-mir-424	0.664052	1269.67	1912
hsa-miR-27a	1912	0.0101		hsa-mir-423	0.609362	1198.53	1966.87
hsa-miR-181a	1835	0.0097		hsa-mir-93	0.624103	1043.5	1672
hsa-miR-101	1811	0.0096		hsa-mir-30b	0.658402	999.333	1517.82
hsa-let-7e	1752.47	0.0093		hsa-mir-301a	0.293732	940.333	3201.33
hsa-miR-30e	1688.5	0.009		hsa-mir-19b-2	0.671492	904.5	1347
hsa-miR-26b	1683	0.0089		hsa-mir-19b-1	0.675019	902.5	1337
hsa-miR-22	1664	0.0088		hsa-mir-615	0.416509	795.9	1910.88
hsa-let-7d	1575.75	0.0084		hsa-mir-103-2	0.491772	736.667	1497.98
hsa-miR-141	1560	0.0083		hsa-mir-103-1	0.491761	735.667	1495.98
hsa-miR-99a	1531.5	0.0081		hsa-mir-19a	0.754008	729	966.833
hsa-miR-27b	1475	0.0078		hsa-let-7a-1	0.430034	704.268	1637.7
hsa-miR-425	1458	0.0077		hsa-mir-135b	0.47348	687.533	1452.09
hsa-let-7b	1348.1	0.0071		hsa-let-7a-3	0.422663	677.5	1602.93
hsa-miR-99b	1309	0.0069		hsa-mir-193b	0.427116	671	1571
hsa-miR-375	1260	0.0067		hsa-let-7a-2	0.407164	621	1525.18
hsa-miR-30d	1213.5	0.0064		hsa-mir-148b	0.587306	608.733	1036.48
hsa-miR-26a	1156	0.0061		hsa-mir-296	0.674862	556.783	825.033
hsa-miR-200a	887	0.0047		hsa-mir-27b	0.330997	552.667	1669.7
hsa-miR-182	838	0.0044		hsa-mir-148a	0.546102	549.233	1005.73
hsa-miR-200c	837	0.0044		hsa-mir-203	0.501742	527.917	1052.17
hsa-miR-151-3p	818	0.0043		hsa-mir-192	0.891918	458	513.5
hsa-miR-320a	805.47	0.0043		hsa-mir-24-2	0.719569	452.583	628.965
hsa-miR-191	763	0.004		hsa-mir-24-1	0.727302	449.083	617.465
hsa-miR-19a	739.5	0.0039		hsa-mir-181b-1	0.840733	443.417	527.417
hsa-miR-193b	666	0.0035		hsa-mir-16-2	0.431144	431	999.667
hsa-miR-183	617	0.0033		hsa-mir-196a-2	0.459919	430.25	935.492
hsa-miR-23b	597.5	0.0032		hsa-mir-34a	0.804688	412	512
hsa-miR-374a	592	0.0031		hsa-mir-335	0.734664	395.939	538.939
hsa-miR-200b	582	0.0031		hsa-mir-23a	0.429336	393	915.367
hsa-miR-301a	570.5	0.003		hsa-mir-99a	0.412834	386	935
hsa-miR-30c	510	0.0027		hsa-mir-181b-2	0.824796	379.75	460.417
hsa-miR-107	509.33	0.0027		hsa-mir-197	0.699909	379.39	542.057
hsa-miR-424	500	0.0027		hsa-mir-196a-1	0.528991	364.25	688.575
hsa-miR-181b	486.5	0.0026		hsa-mir-26b	0.586019	331.833	566.25
hsa-miR-98	464.25	0.0025		hsa-mir-16-1	0.383153	326.25	851.488
hsa-miR-345	453	0.0024		hsa-mir-101-1	0.647181	318.667	492.392
hsa-miR-33a	443.5	0.0024		hsa-mir-101-2	0.647181	318.667	492.392
hsa-miR-17	438.83	0.0023		hsa-mir-15b	0.473837	278	586.7
hsa-miR-423-3p	426	0.0023		hsa-mir-375	0.447917	258	576
hsa-miR-196a	424	0.0022		hsa-mir-141	0.748184	257.5	344.167
hsa-miR-30b	416	0.0022		hsa-mir-429	0.652956	254	389
hsa-miR-193a-3p	408	0.0022		hsa-mir-200c	0.64752	248	383
hsa-let-7c	407.13	0.0022		hsa-mir-106b	0.138813	237	1707.33
hsa-miR-186	389	0.0021		hsa-mir-128-1	0.33692	234.833	697
hsa-miR-374b	374	0.002		hsa-mir-26a-2	0.553571	227.333	410.667
hsa-miR-148a	352	0.0019		hsa-mir-26a-1	0.565911	224.667	397
hsa-miR-106b*	351	0.0019		hsa-mir-140	0.782555	212.333	271.333
hsa-miR-16	350	0.0019		hsa-mir-200a	0.748092	196	262
hsa-miR-21*	347	0.0018		hsa-mir-128-2	0.325203	193.333	594.5
hsa-miR-185	318	0.0017		hsa-mir-92b	0.499136	192.5	385.667
hsa-miR-652	310	0.0016		hsa-mir-99b	0.144647	190.5	1317
hsa-miR-96	298	0.0016		hsa-mir-98	0.48651	189.333	389.167
hsa-miR-331-3p	290	0.0015		hsa-mir-210	0.721992	174	241
hsa-miR-324-5p	273	0.0014		hsa-mir-152	0.633975	168.5	265.783
hsa-miR-34a	249	0.0013		hsa-mir-320a	0.629425	153.361	243.653
hsa-miR-629	248	0.0013		hsa-mir-126	0.453731	152	335
hsa-miR-20a	232	0.0012		hsa-mir-454	0.631246	149.5	236.833
hsa-miR-148b	223	0.0012		hsa-mir-30e	0.527592	145	274.833
hsa-miR-542-3p	217	0.0012		hsa-mir-361	0.811966	142.5	175.5
hsa-miR-181a*	176	0.0009		hsa-mir-374a	0.3026	138.833	458.801
hsa-miR-429	169	0.0009		hsa-mir-181a-1	0.322103	137.833	427.917
hsa-miR-15b	168	0.0009		hsa-mir-340	0.512821	130	253.5
hsa-miR-30e*	159.5	0.0008		hsa-mir-33a	0.537906	124.167	230.833
hsa-miR-29b	139	0.0007		hsa-mir-181a-2	0.509179	122.5	240.583
hsa-miR-17*	138	0.0007		hsa-mir-503	0.485294	121	249.333
hsa-miR-92a	137.33	0.0007		hsa-mir-744	0.497149	109	219.25
hsa-miR-125a-5p	137	0.0007		hsa-mir-23b	0.281538	104.333	370.583
hsa-miR-130b	137	0.0007		hsa-mir-15a	0.373269	99.75	267.233
hsa-miR-365	134	0.0007		hsa-mir-374b	0.315955	97.1667	307.533
hsa-miR-15b*	130	0.0007		hsa-mir-671	0.782069	94.5	120.833
hsa-miR-769-5p	130	0.0007		hsa-mir-28	0.580972	93.7538	161.374
hsa-miR-196a*	129	0.0007		hsa-mir-142	0.601621	89.6667	149.042
hsa-miR-423-5p	129	0.0007		hsa-mir-151	0.263882	89.3264	338.509
hsa-miR-532-5p	121	0.0006		hsa-mir-185	0.249456	86	344.75
hsa-miR-497	121	0.0006		hsa-mir-32	0.571429	79.3333	138.833
hsa-miR-15a	120	0.0006		hsa-mir-149	0.358291	78	217.7
hsa-miR-140-3p	120	0.0006		hsa-mir-125b-2	0.285093	76.5	268.333
hsa-miR-151-5p	117	0.0006		hsa-mir-331	0.575758	76	132
hsa-miR-30a*	107	0.0006		hsa-mir-425	0.285164	74	259.5
hsa-miR-505	106	0.0006		hsa-mir-1296	0.683721	73.5	107.5
hsa-miR-18a	98	0.0005		hsa-mir-30d	0.346988	72	207.5
hsa-let-7d*	97	0.0005		hsa-mir-7-1	0.305386	64.8012	212.194
hsa-miR-93*	96	0.0005		hsa-mir-125b-1	0.253107	64.5	254.833
hsa-miR-450a	92	0.0005		hsa-mir-365-1	0.400334	64	159.867
hsa-miR-33b	91.5	0.0005		hsa-mir-365-2	0.400334	64	159.867
hsa-miR-28-3p	85	0.0005		hsa-mir-20a	0.489492	60.1667	122.917
hsa-miR-374a*	85	0.0005		hsa-mir-107	0.250104	60.0833	240.233
hsa-miR-192	84.5	0.0004		hsa-mir-200b	0.554502	58.5	105.5
hsa-miR-10a	83	0.0004		hsa-mir-450a-2	0.626374	57	91
hsa-miR-361-5p	81	0.0004		hsa-mir-450a-1	0.633333	57	90
hsa-miR-362-5p	78	0.0004		hsa-mir-505	0.479452	52.5	109.5
hsa-miR-454	78	0.0004		hsa-mir-29b-2	0.65678	51.6667	78.6667
hsa-miR-128	74	0.0004		hsa-mir-29a	0.365854	50	136.667
hsa-miR-125b	70	0.0004		hsa-mir-29b-1	0.712919	49.6667	69.6667
hsa-miR-671-5p	70	0.0004		hsa-mir-17	0.264364	49.2333	186.233
hsa-miR-32	68	0.0004		hsa-mir-942	0.742543	48.3095	65.0595
hsa-miR-126	64	0.0003		hsa-mir-7-2	0.289323	47.3845	163.777
hsa-miR-339-3p	62	0.0003		hsa-mir-7-3	0.292153	46.8012	160.194
hsa-miR-152	60	0.0003		hsa-mir-339	0.599347	45.875	76.5417
hsa-miR-197	60	0.0003		hsa-mir-193a	0.374741	45.25	120.75
hsa-miR-29a	58	0.0003		hsa-mir-625	0.329616	44.3333	134.5
hsa-miR-335*	57	0.0003		hsa-mir-1307	0.455556	41	90
hsa-miR-450b-5p	56	0.0003		hsa-mir-1278	0.754717	40	53
hsa-miR-181c	55.67	0.0003		hsa-mir-130b	0.477987	38	79.5
hsa-miR-625*	55	0.0003		hsa-mir-30a	0.180247	36.5	202.5
hsa-miR-590-5p	54	0.0003		hsa-mir-574	0.443315	35.9286	81.0452
hsa-miR-744	54	0.0003		hsa-mir-363	0.514925	34.5	67
hsa-miR-1301	53	0.0003		hsa-mir-194-2	0.628378	31	49.3333
hsa-miR-340	53	0.0003		hsa-mir-590	0.455495	30.5333	67.0333
hsa-miR-421	52	0.0003		hsa-mir-139	0.627907	27	43
hsa-miR-99b*	52	0.0003		hsa-mir-652	0.472727	26	55
hsa-miR-24-2*	50	0.0003		hsa-mir-486	0.77095	23	29.8333
hsa-miR-9	49	0.0003		hsa-mir-301b	0.223206	22.7	101.7
hsa-miR-296-3p	43	0.0002		hsa-mir-1277	0.263303	22.5625	85.6903
hsa-miR-16-2*	42	0.0002		hsa-mir-191	0.0845361	20.5	242.5
hsa-miR-28-5p	42	0.0002		hsa-mir-653	0.493671	19.5	39.5
hsa-let-7a*	41	0.0002		hsa-mir-342	0.0742638	19.3333	260.333
hsa-miR-27a*	40	0.0002		hsa-mir-190	0.511312	18.8333	36.8333
hsa-miR-221	38	0.0002		hsa-mir-455	0.642857	18	28
hsa-miR-193a-5p	38	0.0002		hsa-mir-33b	0.46696	17.6667	37.8333
hsa-miR-1307	38	0.0002		hsa-mir-188	0.85	17	20
hsa-miR-324-3p	37	0.0002		hsa-mir-542	0.349621	16.9333	48.4333
hsa-miR-320b	36.11	0.0002		hsa-mir-186	0.252289	16.5333	65.5333
hsa-miR-342-3p	36	0.0002		hsa-mir-324	0.283505	16.5	58.2
hsa-miR-130b*	35	0.0002		hsa-mir-194-1	0.631579	16	25.3333
hsa-miR-27b*	34	0.0002		hsa-mir-497	0.180991	14.9167	82.4167
hsa-miR-7-1*	33	0.0002		hsa-mir-556	0.736842	14	19
hsa-miR-16-1*	33	0.0002		hsa-mir-660	0.636364	14	22
hsa-miR-25*	32	0.0002		hsa-mir-629	0.518519	14	27
hsa-miR-125b-2*	31	0.0002		hsa-mir-320b-2	0.659181	13.8611	21.0278
hsa-miR-190	31	0.0002		hsa-mir-320b-1	0.659181	13.8611	21.0278
hsa-miR-484	31	0.0002		hsa-mir-1180	0.472727	13	27.5
hsa-miR-590-3p	31	0.0002		hsa-mir-345	0.423552	12.8583	30.3583
hsa-miR-503	31	0.0002		hsa-mir-9-1	0.185732	12.5833	67.75
hsa-miR-502-3p	30	0.0002		hsa-mir-9-2	0.185732	12.5833	67.75
hsa-miR-660	30	0.0002		hsa-mir-9-3	0.185732	12.5833	67.75
hsa-miR-942	30	0.0002		hsa-mir-10a	0.105932	12.5	118
hsa-miR-135b	29	0.0002		hsa-mir-935	0.27907	12	43
hsa-miR-222	28	0.0001		hsa-mir-570	0.243289	11.9333	49.05
hsa-miR-181d	27.83	0.0001		hsa-mir-378	0.472806	11.1667	23.6179
hsa-miR-181a-2*	27	0.0001		hsa-mir-218-2	0.043848	11	250.867
hsa-miR-500*	27	0.0001		hsa-mir-132	0.625	10	16
hsa-miR-425*	27	0.0001		hsa-mir-20b	0.418938	9.73333	23.2333
hsa-miR-335	26	0.0001		hsa-mir-218-1	0.0378687	9.5	250.867
hsa-miR-615-3p	26	0.0001		hsa-mir-559	0.824818	9.41667	11.4167
hsa-miR-501-5p	26	0.0001		hsa-mir-29c	0.264706	9	34
hsa-miR-126*	26	0.0001		hsa-mir-195	0.167763	8.5	50.6667
hsa-miR-95	26	0.0001		hsa-mir-2110	0.615385	8	13
hsa-miR-188-5p	24	0.0001		hsa-mir-146b	0.55814	8	14.3333
hsa-miR-320c	23.63	0.0001		hsa-mir-181d	0.578313	8	13.8333
hsa-miR-455-3p	23	0.0001		hsa-mir-362	0.615385	8	13
hsa-miR-141*	22	0.0001		hsa-mir-624	0.727273	8	11
hsa-miR-532-3p	22	0.0001		hsa-mir-589	0.576923	7.5	13
hsa-miR-29c*	22	0.0001		hsa-mir-338	0.304348	7	23
hsa-miR-708	22	0.0001		hsa-mir-504	0.777778	7	9
hsa-miR-29c	22	0.0001		hsa-mir-1250	0.538462	7	13
hsa-miR-339-5p	22	0.0001		hsa-mir-502	0.65	6.5	10
hsa-miR-574-5p	22	0.0001		hsa-mir-2278	0.857143	6	7
hsa-miR-941	21.6	0.0001		hsa-mir-135a-2	0.482851	6	12.4262
hsa-miR-194	21	0.0001		hsa-mir-34b	0.666667	6	9
hsa-miR-92b	21	0.0001		hsa-mir-532	0.461538	6	13
hsa-miR-1287	21	0.0001		hsa-mir-135a-1	0.482851	6	12.4262
hsa-miR-125a-3p	21	0.0001		hsa-mir-1249	0.705882	6	8.5
hsa-miR-219-5p	21	0.0001		hsa-mir-328	0.3	6	20
hsa-miR-501-3p	20	0.0001		hsa-mir-1301	0.26087	6	23
hsa-miR-200c*	19	0.0001		hsa-mir-618	0.83871	5.2	6.2
hsa-miR-378*	19	0.0001		hsa-mir-576	0.740741	5	6.75
hsa-miR-320d	18.78	0.0001		hsa-mir-18a	0.0555556	5	90
hsa-miR-589	18	0.0001		hsa-mir-34c	0.5	5	10
hsa-miR-195	18	0.0001		hsa-mir-205	0.147059	5	34
hsa-miR-301b	17.5	0.0001		hsa-mir-483	0.675676	4.16667	6.16667
hsa-miR-183*	17	0.0001		hsa-mir-548k	0.626582	4.03333	6.43704
hsa-miR-20a*	17	0.0001		hsa-mir-1247	0.5	4	8
hsa-miR-760	17	0.0001		hsa-mir-1252	0.390244	4	10.25
hsa-miR-30d*	16.5	0.0001		hsa-mir-95	0.222798	3.58333	16.0833
hsa-miR-548e	16	0.0001		hsa-mir-655	0.636364	3.5	5.5
hsa-miR-30c-2*	15	0.0001		hsa-mir-654	0.636364	3.5	5.5
hsa-miR-210	15	0.0001		hsa-mir-548d-1	0.980604	3.37051	3.43718
hsa-miR-1250	15	0.0001		hsa-mir-1303	0.214606	3.33545	15.5422
hsa-miR-877	14	0.0001		hsa-mir-1229	0.29003	3.2	11.0333
hsa-miR-376c	14	0.0001		hsa-mir-501	0.352941	3	8.5
hsa-miR-330-3p	14	0.0001		hsa-mir-489	0.5625	3	5.33333
hsa-miR-19b-1*	14	0.0001		hsa-mir-190b	1	3	3
hsa-miR-26a-2*	14	0.0001		hsa-mir-937	0.75	3	4
hsa-miR-570	14	0.0001		hsa-mir-202	0.193548	3	15.5
hsa-miR-200a*	14	0.0001		hsa-mir-487b	0.5	3	6
hsa-miR-140-5p	13	0.0001		hsa-mir-376c	0.171429	3	17.5
hsa-miR-148a*	13	0.0001		hsa-mir-582	0.214286	3	14
hsa-let-7i*	13	0.0001		hsa-mir-641	0.428571	3	7
hsa-miR-331-5p	13	0.0001		hsa-mir-941-1	0.719298	2.92857	4.07143
hsa-miR-193b*	13	0.0001		hsa-mir-941-4	0.719298	2.92857	4.07143
hsa-miR-369-3p	13	0.0001		hsa-mir-941-2	0.719298	2.92857	4.07143
hsa-miR-584	13	0.0001		hsa-mir-941-3	0.719298	2.92857	4.07143
hsa-miR-376b	12	0.0001		hsa-mir-584	1	2.5	2.5
hsa-miR-455-5p	12	0.0001		hsa-mir-221	0.0509091	2.33333	45.8333
hsa-miR-338-5p	12	0.0001		hsa-mir-664	1	2	2
hsa-miR-22*	12	0.0001		hsa-mir-579	1	2	2
hsa-miR-218	12	0.0001		hsa-mir-10b	0.1	2	20
hsa-miR-106a	11.83	0.0001		hsa-mir-222	0.0571429	2	35
hsa-miR-576-5p	11	0.0001		hsa-mir-1276	1	2	2
hsa-miR-491-5p	11	0.0001		hsa-mir-500	0.444444	2	4.5
hsa-miR-363	11	0.0001		hsa-mir-548b	0.983607	2	2.03333
hsa-miR-576-3p	10	0.0001		hsa-mir-196b	0.146341	2	13.6667
hsa-miR-134	10	0.0001		hsa-mir-708	0.1	2	20
hsa-miR-940	10	0.0001		hsa-mir-491	0.25	2	8
hsa-miR-200b*	10	0.0001		hsa-mir-100	0.0115607	2	173
hsa-miR-146b-5p	10	0.0001		hsa-mir-548a-1	0.447123	1.81962	4.06962
hsa-miR-556-5p	10	0.0001		hsa-mir-548a-2	0.447123	1.81962	4.06962
hsa-miR-196b	10	0.0001		hsa-mir-548a-3	0.447123	1.81962	4.06962
hsa-miR-338-3p	10	0.0001		hsa-mir-376a-1	0.2	1.5	7.5
hsa-miR-199a-3p	9.33	0		hsa-mir-144	0.15	1.5	10
hsa-miR-424*	9	0		hsa-mir-1226	0.272727	1.5	5.5
hsa-miR-33a*	9	0		hsa-mir-376a-2	0.2	1.5	7.5
hsa-miR-362-3p	9	0		hsa-mir-1294	1	1.5	1.5
hsa-miR-618	8	0		hsa-mir-630	1	1.5	1.5
hsa-miR-376a	8	0		hsa-mir-548d-2	0.953613	1.37051	1.43718
hsa-miR-185*	8	0		hsa-mir-548c	0.825608	1.21941	1.47699
hsa-miR-148b*	8	0		hsa-mir-369	1	1.2	1.2
hsa-miR-9*	8	0		hsa-mir-138-2	1	1.2	1.2
hsa-let-7f-1*	8	0		hsa-mir-326	1	1.16667	1.16667
hsa-miR-20b	8	0		hsa-mir-219-1	0.466667	1.16667	2.5
hsa-miR-103-2*	8	0		hsa-mir-373	0.0625	1	16
hsa-miR-500	7	0		hsa-mir-627	0.5	1	2
hsa-miR-24-1*	7	0		hsa-mir-223	0.0185185	1	54
hsa-miR-92b*	7	0		hsa-mir-539	0.5	1	2
hsa-miR-99a*	7	0		hsa-mir-376b	0.2	1	5
hsa-miR-769-3p	7	0		hsa-mir-636	1	1	1
hsa-miR-504	7	0		hsa-mir-548j	1	1	1
hsa-miR-382	7	0		hsa-mir-612	1	1	1
hsa-miR-409-3p	7	0		hsa-mir-370	0.125	1	8
hsa-miR-100	6.5	0		hsa-mir-1287	0.25	1	4
hsa-miR-1254	6	0		hsa-mir-450b	0.75	1	1.33333
hsa-miR-625	6	0		hsa-mir-769	0.125	1	8
hsa-miR-454*	6	0		hsa-mir-146a	1	1	1
hsa-miR-574-3p	6	0		hsa-mir-1909	1	1	1
hsa-miR-1252	6	0		hsa-mir-383	1	1	1
hsa-miR-379	6	0		hsa-mir-555	1	1	1
hsa-miR-582-5p	6	0		hsa-mir-346	0.2	1	5
hsa-miR-1296	6	0		hsa-mir-499	0.333333	1	3
hsa-let-7e*	6	0		hsa-mir-1293	1	1	1
hsa-miR-18a*	6	0		hsa-mir-215	1	1	1
hsa-miR-627	6	0		hsa-mir-513b	1	1	1
hsa-miR-665	5	0		hsa-mir-551a	0.333333	1	3
hsa-miR-493*	5	0		hsa-mir-940	0.0153061	1	65.3333
hsa-miR-127-5p	5	0		hsa-mir-154	1	1	1
hsa-miR-651	5	0		hsa-mir-485	1	1	1
hsa-let-7b*	5	0		hsa-mir-597	1	1	1
hsa-miR-296-5p	5	0		hsa-mir-1306	0.5	1	2
hsa-miR-495	5	0		hsa-mir-106a	0.103448	1	9.66667
hsa-miR-132	5	0		hsa-mir-651	0.333333	1	3
hsa-miR-374b*	5	0		hsa-mir-548h-3	0.354369	0.954061	2.69228
hsa-miR-15a*	5	0		hsa-mir-330	0.0869565	0.666667	7.66667
hsa-miR-935	5	0		hsa-mir-548h-4	0.256025	0.623333	2.43466
hsa-miR-708*	5	0		hsa-mir-877	0.143577	0.542857	3.78095
hsa-miR-342-5p	5	0		hsa-mir-548o	0.424525	0.537037	1.26503
hsa-miR-548k	5	0		hsa-mir-219-2	1	0.5	0.5
hsa-miR-551b	5	0		hsa-mir-663b	0.181818	0.5	2.75
hsa-miR-199b-3p	4.67	0		hsa-mir-129-2	0.5	0.5	1
hsa-miR-1180	4	0		hsa-mir-1237	1	0.5	0.5
hsa-miR-550*	4	0		hsa-mir-18b	0.2	0.5	2.5
hsa-miR-615-5p	4	0		hsa-mir-199a-2	0.0789474	0.5	6.33333
hsa-miR-182*	4	0		hsa-mir-199a-1	0.0789474	0.5	6.33333
hsa-miR-1277	4	0		hsa-mir-129-1	0.5	0.5	1
hsa-miR-1	4	0		hsa-mir-545	0.3125	0.5	1.6
hsa-miR-548o	4	0		hsa-mir-580	1	0.333333	0.333333
hsa-miR-653	4	0		hsa-mir-451	0.0163934	0.333333	20.3333
hsa-miR-505*	4	0		hsa-mir-1201	0.04	0.333333	8.33333
hsa-miR-184	4	0		hsa-mir-138-1	1	0.2	0.2
hsa-miR-29b-2*	4	0		hsa-mir-548e	0.0113852	0.2	17.5667
hsa-miR-548b-3p	4	0		hsa-mir-620	1	0.142857	0.142857
hsa-miR-23a*	4	0		hsa-mir-1254	0.125	0.142857	1.14286
hsa-miR-328	4	0		hsa-mir-548f-3	0.418488	0.14	0.334538
hsa-miR-451	4	0		hsa-mir-548h-2	0.567568	0.14	0.246667
hsa-miR-483-5p	4	0		hsa-mir-548f-2	0.577603	0.14	0.242381
hsa-miR-556-3p	4	0		hsa-mir-320c-1	0.275862	0.111111	0.402778
hsa-let-7f-2*	4	0		hsa-mir-320c-2	0.4	0.111111	0.277778
hsa-miR-135b*	4	0		hsa-mir-1285-1	0.594203	0.097619	0.164286
hsa-miR-222*	3	0		hsa-mir-603	1	0.0833333	0.0833333
hsa-miR-31*	3	0		hsa-mir-1979	0.0261694	0.0769231	2.93942
hsa-miR-1226*	3	0		hsa-mir-548g	0.179104	0.04	0.223333
hsa-miR-1303	3	0		hsa-mir-548n	1	0.04	0.04
hsa-miR-34a*	3	0		hsa-mir-548i-1	0.279141	0.0333333	0.119414
hsa-miR-641	3	0		hsa-mir-212	0	0	2
hsa-miR-548d-3p	3	0		hsa-mir-1269	0	0	2
hsa-miR-616*	3	0		hsa-mir-449b	0	0	1
hsa-miR-147b	3	0		hsa-mir-1228	0	0	1
hsa-miR-32*	3	0		hsa-mir-133a-2	0	0	4.33333
hsa-miR-624	3	0		hsa-mir-512-2	0	0	1
hsa-miR-502-5p	3	0		hsa-mir-206	0	0	1
hsa-miR-190b	3	0		hsa-mir-452	0	0	1
hsa-miR-127-3p	3	0		hsa-mir-662	0	0	1
hsa-miR-136*	3	0		hsa-mir-1266	0	0	1
hsa-miR-629*	3	0		hsa-mir-431	0	0	2
hsa-miR-1292	3	0		hsa-mir-650	0	0	0.5
hsa-miR-597	3	0		hsa-mir-204	0	0	2
hsa-miR-493	3	0		hsa-mir-514-2	0	0	0.666667
hsa-miR-499-5p	3	0		hsa-mir-1826	0	0	59
hsa-miR-453	2	0		hsa-mir-124-1	0	0	1.33333
hsa-miR-1266	2	0		hsa-mir-657	0	0	1
hsa-miR-377	2	0		hsa-mir-548f-1	0	0	0.0757143
hsa-miR-19a*	2	0		hsa-mir-302a	0	0	4.5
hsa-miR-199a-5p	2	0		hsa-mir-381	0	0	3
hsa-miR-589*	2	0		hsa-mir-548i-4	0	0	0.0860806
hsa-miR-376a*	2	0		hsa-mir-663	0	0	0.25
hsa-miR-624*	2	0		hsa-mir-372	0	0	13
hsa-miR-488	2	0		hsa-mir-512-1	0	0	1
hsa-miR-1294	2	0		hsa-mir-127	0	0	3
hsa-miR-487b	2	0		hsa-mir-433	0	0	1
hsa-miR-23b*	2	0		hsa-mir-509-2	0	0	0.5
hsa-miR-1255a	2	0		hsa-mir-220a	0	0	2
hsa-miR-33b*	2	0		hsa-mir-886	0	0	1
hsa-miR-136	2	0		hsa-mir-199b	0	0	5.33333
hsa-miR-551a	2	0		hsa-mir-323	0	0	1
hsa-miR-889	2	0		hsa-mir-516a-2	0	0	0.5
hsa-miR-628-5p	2	0		hsa-mir-136	0	0	1
hsa-miR-224	2	0		hsa-mir-548i-2	0	0	0.0860806
hsa-miR-205	2	0		hsa-mir-1286	0	0	1
hsa-miR-149	2	0		hsa-mir-302b	0	0	9
hsa-miR-550	2	0		hsa-mir-329-1	0	0	2
hsa-miR-758	2	0		hsa-mir-889	0	0	1
hsa-miR-129-3p	2	0		hsa-mir-145	0	0	2
hsa-miR-369-5p	2	0		hsa-mir-421	0	0	5
hsa-miR-655	2	0		hsa-mir-548h-1	0	0	0.04
hsa-miR-10a*	2	0		hsa-mir-124-3	0	0	1.33333
hsa-miR-142-3p	2	0		hsa-mir-181c	0	0	6
hsa-miR-215	1.5	0		hsa-mir-509-1	0	0	0.5
hsa-miR-132*	1	0		hsa-mir-598	0	0	0.333333
hsa-miR-510	1	0		hsa-mir-143	0	0	21.25
hsa-miR-509-3-5p	1	0		hsa-mir-147b	0	0	4
hsa-miR-187	1	0		hsa-mir-514-3	0	0	0.666667
hsa-miR-138	1	0		hsa-mir-1259	0	0	6.5
hsa-miR-219-1-3p	1	0		hsa-mir-1248	0	0	16
hsa-miR-766	1	0		hsa-mir-302c	0	0	2
hsa-miR-101*	1	0		hsa-mir-224	0	0	10
hsa-let-7g*	1	0		hsa-mir-548i-3	0	0	0.0860806
hsa-miR-143	1	0		hsa-mir-628	0	0	1
hsa-miR-129-5p	1	0		hsa-mir-371	0	0	4
hsa-miR-541*	1	0		hsa-mir-548p	0	0	0.142857
hsa-miR-1908	1	0		hsa-mir-1284	0	0	4
hsa-miR-409-5p	1	0		hsa-mir-337	0	0	1
hsa-miR-370	1	0		hsa-mir-2277	0	0	2
hsa-miR-181c*	1	0		hsa-mir-133b	0	0	0.333333
hsa-miR-129*	1	0		hsa-mir-1260	0	0	1
hsa-miR-208a	1	0		hsa-mir-493	0	0	1
hsa-miR-1305	1	0		hsa-mir-150	0	0	1
hsa-miR-410	1	0		hsa-mir-514-1	0	0	0.666667
hsa-miR-212	1	0		hsa-mir-548f-5	0	0	0.0357143
hsa-miR-153	1	0		hsa-mir-637	0	0	1
hsa-miR-411	1	0		hsa-mir-1289-1	0	0	1
hsa-miR-29a*	1	0		hsa-mir-367	0	0	4
hsa-miR-622	1	0		hsa-mir-1469	0	0	0.5
hsa-miR-145	1	0		hsa-mir-766	0	0	0.166667
hsa-miR-1286	1	0		hsa-mir-561	0	0	2
hsa-miR-573	1	0		hsa-mir-568	0	0	0.0333333
hsa-miR-96*	1	0		hsa-mir-31	0	0	1
hsa-miR-939	1	0		hsa-mir-412	0	0	1
hsa-miR-643	1	0		hsa-mir-130a	0	0	13
hsa-miR-186*	1	0		hsa-mir-548f-4	0	0	0.0857143
hsa-miR-873	1	0		hsa-mir-122	0	0	57
hsa-miR-18b	1	0		hsa-mir-329-2	0	0	2
hsa-miR-1226	1	0		hsa-mir-601	0	0	1
hsa-miR-1224-5p	1	0		hsa-mir-184	0	0	1
hsa-miR-654-3p	1	0		hsa-mir-720	0	0	2
hsa-miR-508-3p	1	0		hsa-mir-1-2	0	0	3.5
hsa-miR-671-3p	1	0		hsa-mir-635	0	0	1
hsa-miR-432	1	0		hsa-mir-516a-1	0	0	0.5
hsa-miR-450b-3p	1	0		hsa-mir-379	0	0	1
hsa-miR-18b*	1	0		hsa-mir-1468	0	0	2
hsa-miR-1910	1	0		hsa-mir-873	0	0	2
hsa-miR-545	1	0		hsa-mir-133a-1	0	0	4.33333
hsa-miR-299-3p	1	0		hsa-mir-507	0	0	1
hsa-miR-323-3p	1	0		hsa-mir-124-2	0	0	1.33333
hsa-miR-548j	1	0		hsa-mir-1227	0	0	1
hsa-miR-192*	1	0		hsa-mir-551b	0	0	1
hsa-miR-491-3p	1	0		hsa-mir-214	0	0	1
hsa-miR-1260	1	0		hsa-mir-1-1	0	0	3.5
hsa-miR-1274a	1	0
hsa-miR-548a-3p	1	0
hsa-miR-1229	1	0
hsa-miR-1185	1	0
hsa-miR-744*	1	0
hsa-miR-1256	1	0
hsa-miR-877*	1	0
hsa-miR-30b*	1	0
hsa-miR-191*	1	0
hsa-miR-202*	1	0
hsa-miR-1249	1	0
hsa-miR-1274b	1	0
hsa-miR-675	1	0
hsa-miR-1278	1	0
hsa-miR-632	1	0
hsa-miR-933	1	0
hsa-miR-365*	1	0
hsa-miR-326	1	0
hsa-miR-433	1	0
hsa-miR-124*	0	0
hsa-miR-194*	0	0
hsa-miR-517a	0	0
hsa-miR-557	0	0
hsa-miR-518d-5p	0	0
hsa-miR-637	0	0
hsa-miR-490-5p	0	0
hsa-miR-520b	0	0
hsa-miR-105*	0	0
hsa-miR-34c-5p	0	0
hsa-miR-518a-3p	0	0
hsa-miR-224*	0	0
hsa-miR-642	0	0
hsa-miR-645	0	0
hsa-miR-380	0	0
hsa-miR-431*	0	0
hsa-miR-448	0	0
hsa-miR-519a*	0	0
hsa-miR-1306	0	0
hsa-miR-518e	0	0
hsa-miR-20b*	0	0
hsa-miR-380*	0	0
hsa-miR-515-5p	0	0
hsa-miR-1468	0	0
hsa-miR-1909*	0	0
hsa-miR-522*	0	0
hsa-miR-922	0	0
hsa-miR-1915	0	0
hsa-miR-1228*	0	0
hsa-miR-648	0	0
hsa-miR-216a	0	0
hsa-miR-562	0	0
hsa-miR-19b-2*	0	0
hsa-miR-875-5p	0	0
hsa-miR-513a-5p	0	0
hsa-miR-650	0	0
hsa-miR-1184	0	0
hsa-miR-1276	0	0
hsa-miR-133a	0	0
hsa-miR-520g	0	0
hsa-miR-150*	0	0
hsa-miR-616	0	0
hsa-miR-1290	0	0
hsa-miR-551b*	0	0
hsa-miR-1911*	0	0
hsa-miR-519b-3p	0	0
hsa-miR-1974	0	0
hsa-miR-513b	0	0
hsa-miR-195*	0	0
hsa-miR-302c*	0	0
hsa-miR-644	0	0
hsa-miR-2110	0	0
hsa-miR-487a	0	0
hsa-miR-337-5p	0	0
hsa-miR-483-3p	0	0
hsa-miR-548g	0	0
hsa-miR-204	0	0
hsa-miR-1289	0	0
hsa-miR-604	0	0
hsa-miR-668	0	0
hsa-miR-563	0	0
hsa-miR-1179	0	0
hsa-miR-1909	0	0
hsa-miR-214	0	0
hsa-miR-1977	0	0
hsa-miR-30c-1*	0	0
hsa-miR-638	0	0
hsa-miR-549	0	0
hsa-miR-218-1*	0	0
hsa-miR-890	0	0
hsa-miR-1304	0	0
hsa-miR-548a-5p	0	0
hsa-miR-1826	0	0
hsa-miR-490-3p	0	0
hsa-miR-647	0	0
hsa-miR-559	0	0
hsa-miR-1267	0	0
hsa-miR-1248	0	0
hsa-miR-138-1*	0	0
hsa-miR-920	0	0
hsa-miR-92a-2*	0	0
hsa-miR-363*	0	0
hsa-miR-516a-3p	0	0
hsa-miR-548b-5p	0	0
hsa-miR-452	0	0
hsa-miR-496	0	0
hsa-miR-575	0	0
hsa-miR-511	0	0
hsa-miR-520a-3p	0	0
hsa-miR-661	0	0
hsa-miR-585	0	0
hsa-miR-31	0	0
hsa-miR-1471	0	0
hsa-miR-513a-3p	0	0
hsa-miR-544	0	0
hsa-miR-26a-1*	0	0
hsa-miR-142-5p	0	0
hsa-miR-379*	0	0
hsa-miR-220a	0	0
hsa-miR-486-3p	0	0
hsa-miR-449a	0	0
hsa-miR-507	0	0
hsa-miR-29b-1*	0	0
hsa-miR-548m	0	0
hsa-miR-302a*	0	0
hsa-miR-1237	0	0
hsa-miR-561	0	0
hsa-miR-519c-3p	0	0
hsa-miR-943	0	0
hsa-miR-548n	0	0
hsa-miR-1178	0	0
hsa-miR-217	0	0
hsa-miR-146b-3p	0	0
hsa-miR-892b	0	0
hsa-miR-1288	0	0
hsa-miR-658	0	0
hsa-miR-302e	0	0
hsa-miR-885-5p	0	0
hsa-miR-1282	0	0
hsa-let-7c*	0	0
hsa-miR-548c-5p	0	0
hsa-miR-886-3p	0	0
hsa-miR-603	0	0
hsa-miR-1825	0	0
hsa-miR-1914*	0	0
hsa-miR-938	0	0
hsa-miR-519a	0	0
hsa-miR-298	0	0
hsa-miR-1268	0	0
hsa-miR-508-5p	0	0
hsa-miR-1308	0	0
hsa-miR-542-5p	0	0
hsa-miR-1231	0	0
hsa-miR-663	0	0
hsa-miR-619	0	0
hsa-miR-587	0	0
hsa-miR-937	0	0
hsa-miR-1207-5p	0	0
hsa-miR-1280	0	0
hsa-miR-623	0	0
hsa-miR-875-3p	0	0
hsa-miR-657	0	0
hsa-miR-216b	0	0
hsa-miR-1182	0	0
hsa-miR-630	0	0
hsa-miR-580	0	0
hsa-miR-299-5p	0	0
hsa-miR-1246	0	0
hsa-miR-600	0	0
hsa-miR-548p	0	0
hsa-miR-586	0	0
hsa-miR-876-5p	0	0
hsa-miR-367	0	0
hsa-miR-1203	0	0
hsa-miR-621	0	0
hsa-miR-524-5p	0	0
hsa-miR-143*	0	0
hsa-miR-1470	0	0
hsa-miR-543	0	0
hsa-miR-516a-5p	0	0
hsa-miR-449b	0	0
hsa-miR-1236	0	0
hsa-miR-337-3p	0	0
hsa-miR-598	0	0
hsa-miR-302c	0	0
hsa-miR-302f	0	0
hsa-miR-1201	0	0
hsa-miR-548i	0	0
hsa-miR-202	0	0
hsa-miR-218-2*	0	0
hsa-miR-520a-5p	0	0
hsa-miR-606	0	0
hsa-miR-521	0	0
hsa-miR-516b*	0	0
hsa-miR-1912	0	0
hsa-miR-329	0	0
hsa-miR-646	0	0
hsa-miR-146a*	0	0
hsa-miR-145*	0	0
hsa-miR-525-5p	0	0
hsa-miR-1281	0	0
hsa-miR-494	0	0
hsa-miR-582-3p	0	0
hsa-miR-371-5p	0	0
hsa-miR-489	0	0
hsa-miR-2113	0	0
hsa-miR-1227	0	0
hsa-miR-373	0	0
hsa-miR-581	0	0
hsa-miR-1207-3p	0	0
hsa-miR-130a	0	0
hsa-miR-552	0	0
hsa-miR-874	0	0
hsa-miR-373*	0	0
hsa-miR-548f	0	0
hsa-miR-220c	0	0
hsa-miR-1914	0	0
hsa-miR-569	0	0
hsa-miR-518b	0	0
hsa-miR-664	0	0
hsa-miR-720	0	0
hsa-miR-1247	0	0
hsa-miR-1269	0	0
hsa-miR-302d	0	0
hsa-miR-1202	0	0
hsa-miR-765	0	0
hsa-let-7a-2*	0	0
hsa-miR-628-3p	0	0
hsa-miR-1913	0	0
hsa-miR-1324	0	0
hsa-miR-188-3p	0	0
hsa-miR-196b*	0	0
hsa-miR-617	0	0
hsa-miR-599	0	0
hsa-miR-1271	0	0
hsa-miR-513c	0	0
hsa-miR-1297	0	0
hsa-miR-591	0	0
hsa-miR-1208	0	0
hsa-miR-635	0	0
hsa-miR-1915*	0	0
hsa-miR-34c-3p	0	0
hsa-miR-767-3p	0	0
hsa-miR-26b*	0	0
hsa-miR-1291	0	0
hsa-miR-1253	0	0
hsa-miR-1200	0	0
hsa-miR-885-3p	0	0
hsa-miR-936	0	0
hsa-miR-921	0	0
hsa-miR-135a	0	0
hsa-miR-579	0	0
hsa-miR-411*	0	0
hsa-miR-520f	0	0
hsa-miR-146a	0	0
hsa-miR-605	0	0
hsa-miR-1538	0	0
hsa-miR-1243	0	0
hsa-miR-1259	0	0
hsa-miR-103-as	0	0
hsa-miR-147	0	0
hsa-miR-1233	0	0
hsa-miR-520c-3p	0	0
hsa-miR-518a-5p	0	0
hsa-miR-608	0	0
hsa-miR-770-5p	0	0
hsa-miR-509-3p	0	0
hsa-miR-498	0	0
hsa-miR-1469	0	0
hsa-miR-517b	0	0
hsa-miR-1262	0	0
hsa-miR-633	0	0
hsa-miR-144	0	0
hsa-miR-1323	0	0
hsa-miR-214*	0	0
hsa-miR-886-5p	0	0
hsa-miR-323-5p	0	0
hsa-miR-384	0	0
hsa-miR-220b	0	0
hsa-miR-302a	0	0
hsa-miR-888	0	0
hsa-miR-675*	0	0
hsa-miR-553	0	0
hsa-miR-802	0	0
hsa-miR-568	0	0
hsa-miR-592	0	0
hsa-miR-596	0	0
hsa-miR-122*	0	0
hsa-miR-105	0	0
hsa-miR-124	0	0
hsa-miR-517*	0	0
hsa-miR-155	0	0
hsa-miR-548d-5p	0	0
hsa-miR-34b	0	0
hsa-miR-325	0	0
hsa-miR-588	0	0
hsa-miR-1261	0	0
hsa-miR-1270	0	0
hsa-miR-593	0	0
hsa-miR-518f*	0	0
hsa-miR-34b*	0	0
hsa-miR-1285	0	0
hsa-miR-512-3p	0	0
hsa-miR-1181	0	0
hsa-miR-205*	0	0
hsa-miR-520d-3p	0	0
hsa-miR-519d	0	0
hsa-miR-610	0	0
hsa-miR-198	0	0
hsa-miR-92a-1*	0	0
hsa-miR-144*	0	0
hsa-miR-452*	0	0
hsa-miR-612	0	0
hsa-miR-1204	0	0
hsa-miR-514	0	0
hsa-miR-636	0	0
hsa-miR-664*	0	0
hsa-miR-520e	0	0
hsa-miR-607	0	0
hsa-miR-520c-5p	0	0
hsa-miR-1258	0	0
hsa-miR-578	0	0
hsa-miR-10b*	0	0
hsa-miR-383	0	0
hsa-miR-155*	0	0
hsa-miR-1206	0	0
hsa-miR-934	0	0
hsa-miR-139-3p	0	0
hsa-miR-566	0	0
hsa-miR-518c*	0	0
hsa-miR-554	0	0
hsa-miR-523	0	0
hsa-miR-422a	0	0
hsa-miR-1322	0	0
hsa-miR-1263	0	0
hsa-miR-539	0	0
hsa-miR-545*	0	0
hsa-miR-1295	0	0
hsa-miR-1257	0	0
hsa-miR-609	0	0
hsa-miR-412	0	0
hsa-miR-516b	0	0
hsa-miR-634	0	0
hsa-miR-526b	0	0
hsa-miR-133b	0	0
hsa-miR-149*	0	0
hsa-miR-567	0	0
hsa-miR-302d*	0	0
hsa-miR-620	0	0
hsa-miR-572	0	0
hsa-miR-2052	0	0
hsa-miR-330-5p	0	0
hsa-miR-139-5p	0	0
hsa-miR-223	0	0
hsa-miR-518c	0	0
hsa-miR-526b*	0	0
hsa-miR-449b*	0	0
hsa-miR-492	0	0
hsa-miR-548h	0	0
hsa-miR-571	0	0
hsa-miR-381	0	0
hsa-miR-211	0	0
hsa-miR-519e*	0	0
hsa-miR-361-3p	0	0
hsa-miR-518e*	0	0
hsa-miR-593*	0	0
hsa-miR-432*	0	0
hsa-miR-1238	0	0
hsa-miR-1300	0	0
hsa-miR-150	0	0
hsa-miR-1273	0	0
hsa-miR-1978	0	0
hsa-miR-526a	0	0
hsa-miR-583	0	0
hsa-miR-611	0	0
hsa-miR-199b-5p	0	0
hsa-miR-1911	0	0
hsa-miR-1284	0	0
hsa-miR-221*	0	0
hsa-miR-659	0	0
hsa-miR-527	0	0
hsa-miR-100*	0	0
hsa-miR-1321	0	0
hsa-miR-523*	0	0
hsa-miR-640	0	0
hsa-miR-631	0	0
hsa-miR-1224-3p	0	0
hsa-miR-1245	0	0
hsa-miR-138-2*	0	0
hsa-miR-208b	0	0
hsa-miR-525-3p	0	0
hsa-miR-130a*	0	0
hsa-miR-1539	0	0
hsa-miR-519e	0	0
hsa-miR-520h	0	0
hsa-miR-1225-5p	0	0
hsa-miR-10b	0	0
hsa-miR-522	0	0
hsa-miR-555	0	0
hsa-miR-431	0	0
hsa-miR-486-5p	0	0
hsa-miR-1228	0	0
hsa-miR-1827	0	0
hsa-miR-1299	0	0
hsa-miR-135a*	0	0
hsa-miR-518f	0	0
hsa-miR-548c-3p	0	0
hsa-miR-663b	0	0
hsa-miR-106a*	0	0
hsa-miR-1279	0	0
hsa-miR-656	0	0
hsa-miR-297	0	0
hsa-miR-1264	0	0
hsa-miR-2053	0	0
hsa-miR-548l	0	0
hsa-miR-654-5p	0	0
hsa-miR-506	0	0
hsa-miR-302b	0	0
hsa-miR-626	0	0
hsa-miR-1283	0	0
hsa-miR-187*	0	0
hsa-miR-1251	0	0
hsa-miR-518d-3p	0	0
hsa-miR-891a	0	0
hsa-miR-485-5p	0	0
hsa-miR-137	0	0
hsa-miR-614	0	0
hsa-miR-888*	0	0
hsa-miR-924	0	0
hsa-miR-892a	0	0
hsa-miR-488*	0	0
hsa-miR-577	0	0
hsa-miR-206	0	0
hsa-miR-122	0	0
hsa-miR-125b-1*	0	0
hsa-miR-7-2*	0	0
hsa-miR-1973	0	0
hsa-miR-377*	0	0
hsa-miR-1979	0	0
hsa-miR-1972	0	0
hsa-miR-300	0	0
hsa-miR-485-3p	0	0
hsa-miR-1244	0	0
hsa-miR-1537	0	0
hsa-miR-564	0	0
hsa-miR-1298	0	0
hsa-miR-601	0	0
hsa-miR-876-3p	0	0
hsa-miR-519b-5p	0	0
hsa-miR-2054	0	0
hsa-miR-1272	0	0
hsa-miR-509-5p	0	0
hsa-miR-767-5p	0	0
hsa-miR-944	0	0
hsa-miR-1265	0	0
hsa-miR-219-2-3p	0	0
hsa-miR-515-3p	0	0
hsa-miR-371-3p	0	0
hsa-miR-887	0	0
hsa-miR-524-3p	0	0
hsa-miR-1197	0	0
hsa-miR-519c-5p	0	0
hsa-miR-517c	0	0
hsa-miR-346	0	0
hsa-miR-302b*	0	0
hsa-miR-639	0	0
hsa-miR-372	0	0
hsa-miR-649	0	0
hsa-miR-367*	0	0
hsa-miR-1183	0	0
hsa-miR-497*	0	0
hsa-miR-223*	0	0
hsa-miR-154	0	0
hsa-miR-595	0	0
hsa-miR-499-3p	0	0
hsa-miR-602	0	0
hsa-miR-662	0	0
hsa-miR-1234	0	0
hsa-miR-1275	0	0
hsa-miR-1255b	0	0
hsa-miR-541	0	0
hsa-miR-520d-5p	0	0
hsa-miR-1205	0	0
hsa-miR-1302	0	0
hsa-miR-558	0	0
hsa-miR-891b	0	0
hsa-miR-1293	0	0
hsa-miR-613	0	0
hsa-miR-1225-3p	0	0
hsa-miR-154*	0	0
hsa-miR-512-5p	0	0
hsa-miR-1975	0	0
hsa-miR-340*	0	0
hsa-miR-1976	0	0

## Sheet: C
C. Enrichment of complementary miRNA seed sequence variations in AGO2-PAR-CLIP isolated mRNAs
miRNA	mRNA Seed 1-10	Cluster Count	Background Mean	Std Dev	Enriched?	p val	mRNA Seed 1-6	Cluster Count	Background Mean	Std Dev	Enriched?	p val	mRNA Seed 1-7	Cluster Count	Background Mean	Std Dev	Enriched?	p val	mRNA Seed 1-8	Cluster Count	Background Mean	Std Dev	Enriched?	p val	mRNA Seed 1-9	Cluster Count	Background Mean	Std Dev	Enriched?	p val	mRNA Seed 2-10	Cluster Count	Background Mean	Std Dev	Enriched?	p val	mRNA Seed 2-7	Cluster Count	Background Mean	Std Dev	Enriched?	p val	mRNA Seed 2-8	Cluster Count	Background Mean	Std Dev	Enriched?	p val	mRNA Seed 2-9
hsa-let-7a	TACTACCTCA	64	0.338	0.590299	Likely	0	ACCTCA	6097	61.466	7.67089	Likely	0	TACCTCA	4532	16.426	4.09757	Likely	0	CTACCTCA	2759	4.132	1.99764	Likely	0	ACTACCTCA	236	1.162	1.0946	Likely	0	TACTACCTC	122	1.028	1.03603	Likely	0	TACCTC	8205	52.45	7.25595	Likely	0	CTACCTC	5087	13.39	3.8151	Likely	0	ACTACCTC
hsa-let-7b	TACTACCTCA	64	0.338	0.590299	Likely	0	ACCTCA	6097	61.466	7.67089	Likely	0	TACCTCA	4532	16.426	4.09757	Likely	0	CTACCTCA	2759	4.132	1.99764	Likely	0	ACTACCTCA	236	1.162	1.0946	Likely	0	TACTACCTC	122	1.028	1.03603	Likely	0	TACCTC	8205	52.45	7.25595	Likely	0	CTACCTC	5087	13.39	3.8151	Likely	0	ACTACCTC
hsa-let-7c	TACTACCTCA	64	0.338	0.590299	Likely	0	ACCTCA	6097	61.466	7.67089	Likely	0	TACCTCA	4532	16.426	4.09757	Likely	0	CTACCTCA	2759	4.132	1.99764	Likely	0	ACTACCTCA	236	1.162	1.0946	Likely	0	TACTACCTC	122	1.028	1.03603	Likely	0	TACCTC	8205	52.45	7.25595	Likely	0	CTACCTC	5087	13.39	3.8151	Likely	0	ACTACCTC
hsa-let-7d	TACTACCTCT	37	0.38	0.610201	Likely	0	ACCTCT	3260	74.846	8.63106	Likely	0	TACCTCT	2411	20.108	4.54595	Likely	0	CTACCTCT	1430	5.22	2.23284	Likely	0	ACTACCTCT	254	1.376	1.14946	Likely	0	TACTACCTC	122	1.028	1.03603	Likely	0	TACCTC	8205	52.45	7.25595	Likely	0	CTACCTC	5087	13.39	3.8151	Likely	0	ACTACCTC
hsa-let-7e	TCCTACCTCA	52	0.258	0.497928	Likely	0	ACCTCA	6097	61.466	7.67089	Likely	0	TACCTCA	4532	16.426	4.09757	Likely	0	CTACCTCA	2759	4.132	1.99764	Likely	0	CCTACCTCA	66	0.94	1.0012	Likely	0	TCCTACCTC	78	0.902	0.974832	Likely	0	TACCTC	8205	52.45	7.25595	Likely	0	CTACCTC	5087	13.39	3.8151	Likely	0	CCTACCTC
hsa-let-7f	TACTACCTCA	64	0.338	0.590299	Likely	0	ACCTCA	6097	61.466	7.67089	Likely	0	TACCTCA	4532	16.426	4.09757	Likely	0	CTACCTCA	2759	4.132	1.99764	Likely	0	ACTACCTCA	236	1.162	1.0946	Likely	0	TACTACCTC	122	1.028	1.03603	Likely	0	TACCTC	8205	52.45	7.25595	Likely	0	CTACCTC	5087	13.39	3.8151	Likely	0	ACTACCTC
hsa-let-7g	TACTACCTCA	64	0.338	0.590299	Likely	0	ACCTCA	6097	61.466	7.67089	Likely	0	TACCTCA	4532	16.426	4.09757	Likely	0	CTACCTCA	2759	4.132	1.99764	Likely	0	ACTACCTCA	236	1.162	1.0946	Likely	0	TACTACCTC	122	1.028	1.03603	Likely	0	TACCTC	8205	52.45	7.25595	Likely	0	CTACCTC	5087	13.39	3.8151	Likely	0	ACTACCTC
hsa-let-7i	TACTACCTCA	64	0.338	0.590299	Likely	0	ACCTCA	6097	61.466	7.67089	Likely	0	TACCTCA	4532	16.426	4.09757	Likely	0	CTACCTCA	2759	4.132	1.99764	Likely	0	ACTACCTCA	236	1.162	1.0946	Likely	0	TACTACCTC	122	1.028	1.03603	Likely	0	TACCTC	8205	52.45	7.25595	Likely	0	CTACCTC	5087	13.39	3.8151	Likely	0	ACTACCTC
hsa-miR-101	CAGTACTGTA	26	0.116	0.344647	Likely	0	ACTGTA	1781	54.422	7.40984	Likely	0	TACTGTA	1158	14.508	3.73495	Likely	0	GTACTGTA	736	1.928	1.36034	Likely	0	AGTACTGTA	33	0.518	0.709	Likely	0	CAGTACTGT	52	0.548	0.732646	Likely	0	TACTGT	6363	67.494	8.51204	Likely	0	GTACTGT	1159	8.886	3.11262	Likely	0	AGTACTGT
hsa-miR-103	CAATGCTGCT	53	0.494	0.694932	Likely	0	GCTGCT	9546	58.276	7.88773	Likely	0	TGCTGCT	7669	26.092	5.26983	Likely	0	ATGCTGCT	2286	6.18	2.40815	Likely	0	AATGCTGCT	419	1.786	1.33107	Likely	0	CAATGCTGC	122	1.24	1.10854	Likely	0	TGCTGC	10488	68.226	8.54429	Likely	0	ATGCTGC	3675	16.082	4.02886	Likely	0	AATGCTGC
hsa-miR-106b	CAGCACTTTA	46	0.336	0.568992	Likely	0	ACTTTA	4452	108.612	10.4543	Likely	0	CACTTTA	3315	28.53	5.46781	Likely	0	GCACTTTA	2334	4.962	2.18222	Likely	0	AGCACTTTA	143	1.322	1.16664	Likely	0	CAGCACTTT	67	1.6	1.21942	Likely	0	CACTTT	6759	132.672	10.7956	Likely	0	GCACTTT	4579	23.486	4.77613	Likely	0	AGCACTTT
hsa-miR-106b*	CACAGTGCGG	0	0.016	0.140654	Not Likely	0.909433	GTGCGG	86	3.572	1.92359	Likely	0	AGTGCGG	0	0.952	0.911789	Not Likely	0.296438	CAGTGCGG	0	0.264	0.504791	Not Likely	0.600982	ACAGTGCGG	0	0.074	0.291021	Not Likely	0.799282	CACAGTGCG	0	0.096	0.320921	Not Likely	0.764834	AGTGCG	12	5.028	2.2666	Likely	0.0020982	CAGTGCG	0	1.348	1.12669	Not Likely	0.231532	ACAGTGCG
hsa-miR-107	CAATGCTGCT	53	0.494	0.694932	Likely	0	GCTGCT	9546	58.276	7.88773	Likely	0	TGCTGCT	7669	26.092	5.26983	Likely	0	ATGCTGCT	2286	6.18	2.40815	Likely	0	AATGCTGCT	419	1.786	1.33107	Likely	0	CAATGCTGC	122	1.24	1.10854	Likely	0	TGCTGC	10488	68.226	8.54429	Likely	0	ATGCTGC	3675	16.082	4.02886	Likely	0	AATGCTGC
hsa-miR-141	GACAGTGTTA	0	0.092	0.322092	Not Likely	0.77516	GTGTTA	1434	35.85	5.55204	Likely	0	AGTGTTA	1043	9.918	3.21807	Likely	0	CAGTGTTA	808	2.71	1.60095	Likely	0	ACAGTGTTA	24	0.716	0.867669	Likely	1.25845e-158	GACAGTGTT	0	0.448	0.690108	Not Likely	0.516226	AGTGTT	2700	45.614	6.97469	Likely	0	CAGTGTT	1778	12.11	3.55291	Likely	0	ACAGTGTT
hsa-miR-148a	AGTGCACTGA	0	0.15	0.373871	Not Likely	0.688267	CACTGA	825	55.94	7.26043	Likely	0	GCACTGA	293	9.992	3.2275	Likely	0	TGCACTGA	224	4.55	2.11671	Likely	0	GTGCACTGA	0	0.616	0.77054	Not Likely	0.424036	AGTGCACTG	0	0.648	0.81819	Not Likely	0.428365	GCACTG	771	41.378	6.27997	Likely	0	TGCACTG	468	18.776	4.23577	Likely	0	GTGCACTG
hsa-miR-151-3p	TTCAGTCTAG	0	0.164	0.391677	Not Likely	0.675426	GTCTAG	97	21.566	4.65026	Likely	3.55595e-59	AGTCTAG	11	6.03	2.48787	Maybe	0.0457497	CAGTCTAG	0	1.56	1.2464	Not Likely	0.210713	TCAGTCTAG	0	0.466	0.649375	Not Likely	0.472996	TTCAGTCTA	32	1.024	1.00271	Likely	1.52193e-209	AGTCTA	673	37.134	5.8227	Likely	0	CAGTCTA	273	9.862	3.20242	Likely	0	TCAGTCTA
hsa-miR-16	CGTGCTGCTA	12	0.034	0.181411	Likely	0	CTGCTA	4886	70.122	8.606	Likely	0	GCTGCTA	4406	12.458	3.56562	Likely	0	TGCTGCTA	3491	5.62	2.41563	Likely	0	GTGCTGCTA	363	0.712	0.803958	Likely	0	CGTGCTGCT	30	0.226	0.468362	Likely	0	GCTGCT	9546	58.276	7.88773	Likely	0	TGCTGCT	7669	26.092	5.26983	Likely	0	GTGCTGCT
hsa-miR-17	AAGCACTTTG	0	0.382	0.6073	Not Likely	0.52934	ACTTTG	2260	105.7	9.82951	Likely	0	CACTTTG	349	27.636	4.91567	Likely	0	GCACTTTG	83	4.894	2.14755	Likely	1.28076e-289	AGCACTTTG	8	1.288	1.11694	Likely	1.86344e-09	AAGCACTTT	39	1.83	1.39893	Likely	1.49883e-155	CACTTT	6759	132.672	10.7956	Likely	0	GCACTTT	4579	23.486	4.77613	Likely	0	AGCACTTT
hsa-miR-181a	GTTGAATGTT	57	0.216	0.466669	Likely	0	AATGTT	1463	88.588	9.35957	Likely	0	GAATGTT	497	12.428	3.51305	Likely	0	TGAATGTT	189	5.522	2.23506	Likely	0	TTGAATGTT	161	1.832	1.3429	Likely	0	GTTGAATGT	203	0.668	0.789317	Likely	0	GAATGT	2760	36.2	5.63093	Likely	0	TGAATGT	2075	16.206	4.02591	Likely	0	TTGAATGT
hsa-miR-181b	AATGAATGTT	6	0.394	0.589456	Likely	1.89828e-21	AATGTT	1463	88.588	9.35957	Likely	0	GAATGTT	497	12.428	3.51305	Likely	0	TGAATGTT	189	5.522	2.23506	Likely	0	ATGAATGTT	6	1.362	1.19742	Likely	0.000107365	AATGAATGT	53	1.11	1.03733	Likely	0	GAATGT	2760	36.2	5.63093	Likely	0	TGAATGT	2075	16.206	4.02591	Likely	0	ATGAATGT
hsa-miR-182	CATTGCCAAA	0	0.4	0.657925	Not Likely	0.543206	GCCAAA	1733	47.768	6.76889	Likely	0	TGCCAAA	1016	21.342	4.45159	Likely	0	TTGCCAAA	58	7.37	2.83004	Likely	1.40563e-71	ATTGCCAAA	0	1.674	1.33989	Not Likely	0.211536	CATTGCCAA	5	1.406	1.23134	Likely	0.00351412	TGCCAA	1810	71.306	8.62329	Likely	0	TTGCCAA	158	24.634	4.97126	Likely	1.54914e-158	ATTGCCAA
hsa-miR-183	CAGTGCCATA	5	0.136	0.365748	Likely	2.35286e-40	GCCATA	699	33.064	5.82372	Likely	0	TGCCATA	424	14.838	3.80904	Likely	0	GTGCCATA	184	1.982	1.37457	Likely	0	AGTGCCATA	5	0.53	0.736332	Likely	1.27407e-09	CAGTGCCAT	5	0.684	0.823103	Likely	1.57499e-07	TGCCAT	1871	69.906	8.59983	Likely	0	GTGCCAT	299	9.31	3.10825	Likely	0	AGTGCCAT
hsa-miR-185	TTTCTCTCCA	8	0.66	0.828113	Likely	7.75255e-19	TCTCCA	1289	68.934	8.03559	Likely	0	CTCTCCA	474	18.046	4.10092	Likely	0	TCTCTCCA	141	5.286	2.25085	Likely	0	TTCTCTCCA	96	1.798	1.35383	Likely	0	TTTCTCTCC	161	2.084	1.48639	Likely	0	CTCTCC	1474	57.558	7.47304	Likely	0	TCTCTCC	595	17.066	4.11528	Likely	0	TTCTCTCC
hsa-miR-186	GAATTCTTTG	7	0.41	0.631425	Likely	1.68547e-25	TCTTTG	1593	119.418	10.6812	Likely	0	TTCTTTG	549	41.394	6.28217	Likely	0	ATTCTTTG	127	9.584	3.03997	Likely	0	AATTCTTTG	95	2.772	1.63382	Likely	0	GAATTCTTT	187	1.898	1.40269	Likely	0	TTCTTT	4668	198.278	13.7055	Likely	0	ATTCTTT	684	46.498	6.73801	Likely	0	AATTCTTT
hsa-miR-191	GATTCCGTTG	0	0.034	0.181411	Not Likely	0.851331	CCGTTG	210	8.718	2.87315	Likely	0	TCCGTTG	56	2.602	1.59646	Likely	2.78022e-245	TTCCGTTG	13	0.872	0.888366	Likely	1.96335e-42	ATTCCGTTG	0	0.218	0.472146	Not Likely	0.644281	GATTCCGTT	0	0.124	0.341845	Not Likely	0.716801	TCCGTT	273	12.148	3.53427	Likely	0	TTCCGTT	206	4.216	1.97513	Likely	0	ATTCCGTT
hsa-miR-193a-3p	TAGGCCAGTT	9	0.142	0.360688	Likely	3.50155e-133	CCAGTT	1061	46.362	6.68973	Likely	0	GCCAGTT	711	8.154	2.90916	Likely	0	GGCCAGTT	590	1.566	1.17149	Likely	0	AGGCCAGTT	14	0.438	0.641076	Likely	2.47819e-99	TAGGCCAGT	9	0.348	0.58616	Likely	2.63387e-49	GCCAGT	1894	23.69	4.88894	Likely	0	GGCCAGT	1350	4.516	1.96404	Likely	0	AGGCCAGT
hsa-miR-193b	AGGGCCAGTT	0	0.086	0.301306	Not Likely	0.77532	CCAGTT	1061	46.362	6.68973	Likely	0	GCCAGTT	711	8.154	2.90916	Likely	0	GGCCAGTT	590	1.566	1.17149	Likely	0	GGGCCAGTT	19	0.318	0.57055	Likely	3.7136e-235	AGGGCCAGT	7	0.222	0.465994	Likely	6.25969e-48	GCCAGT	1894	23.69	4.88894	Likely	0	GGCCAGT	1350	4.516	1.96404	Likely	0	GGGCCAGT
hsa-miR-196a	AAACTACCTA	6	0.324	0.558254	Likely	2.77156e-24	TACCTA	1406	56.454	7.48304	Likely	0	CTACCTA	755	14.454	3.84987	Likely	0	ACTACCTA	239	3.706	1.96756	Likely	0	AACTACCTA	16	1.074	1.05772	Likely	3.22419e-45	AAACTACCT	41	1.554	1.26423	Likely	1.01443e-213	CTACCT	6500	67.106	8.70001	Likely	0	ACTACCT	1013	17.648	4.34394	Likely	0	AACTACCT
hsa-miR-19a	GATTTGCACA	11	0.292	0.586023	Likely	1.37471e-74	TGCACA	1698	72.608	8.47431	Likely	0	TTGCACA	905	25.402	5.12571	Likely	0	TTTGCACA	639	8.86	2.97895	Likely	0	ATTTGCACA	58	2.034	1.4796	Likely	0	GATTTGCAC	20	0.924	0.977822	Likely	9.26817e-85	TTGCAC	4486	80.368	8.94901	Likely	0	TTTGCAC	2766	28.04	5.26097	Likely	0	ATTTGCAC
hsa-miR-19b	GATTTGCACA	11	0.292	0.586023	Likely	1.37471e-74	TGCACA	1698	72.608	8.47431	Likely	0	TTGCACA	905	25.402	5.12571	Likely	0	TTTGCACA	639	8.86	2.97895	Likely	0	ATTTGCACA	58	2.034	1.4796	Likely	0	GATTTGCAC	20	0.924	0.977822	Likely	9.26817e-85	TTGCAC	4486	80.368	8.94901	Likely	0	TTTGCAC	2766	28.04	5.26097	Likely	0	ATTTGCAC
hsa-miR-200a	GACAGTGTTA	0	0.092	0.322092	Not Likely	0.77516	GTGTTA	1434	35.85	5.55204	Likely	0	AGTGTTA	1043	9.918	3.21807	Likely	0	CAGTGTTA	808	2.71	1.60095	Likely	0	ACAGTGTTA	24	0.716	0.867669	Likely	1.25845e-158	GACAGTGTT	0	0.448	0.690108	Not Likely	0.516226	AGTGTT	2700	45.614	6.97469	Likely	0	CAGTGTT	1778	12.11	3.55291	Likely	0	ACAGTGTT
hsa-miR-200b	GGCAGTATTA	0	0.096	0.308178	Not Likely	0.755415	GTATTA	2680	38.036	6.4633	Likely	0	AGTATTA	1933	10.316	3.44847	Likely	0	CAGTATTA	1694	2.77	1.78198	Likely	0	GCAGTATTA	57	0.506	0.68914	Likely	0	GGCAGTATT	0	0.416	0.625881	Not Likely	0.506266	AGTATT	4884	48.092	6.98836	Likely	0	CAGTATT	4193	12.52	3.86153	Likely	0	GCAGTATT
hsa-miR-200c	GGCAGTATTA	0	0.096	0.308178	Not Likely	0.755415	GTATTA	2680	38.036	6.4633	Likely	0	AGTATTA	1933	10.316	3.44847	Likely	0	CAGTATTA	1694	2.77	1.78198	Likely	0	GCAGTATTA	57	0.506	0.68914	Likely	0	GGCAGTATT	0	0.416	0.625881	Not Likely	0.506266	AGTATT	4884	48.092	6.98836	Likely	0	CAGTATT	4193	12.52	3.86153	Likely	0	GCAGTATT
hsa-miR-203	AACATTTCAC	52	0.512	0.697732	Likely	0	TTTCAC	2229	104.068	9.8946	Likely	0	ATTTCAC	360	24.332	4.76941	Likely	0	CATTTCAC	156	6.44	2.5853	Likely	0	ACATTTCAC	60	1.694	1.23101	Likely	0	AACATTTCA	112	2.212	1.52305	Likely	0	ATTTCA	2654	108.144	10.1525	Likely	0	CATTTCA	791	28.67	5.31089	Likely	0	ACATTTCA
hsa-miR-21	TGATAAGCTA	5	0.224	0.467184	Likely	1.56486e-24	AAGCTA	1359	48.882	6.86807	Likely	0	TAAGCTA	766	13.124	3.60536	Likely	0	ATAAGCTA	155	3.116	1.64071	Likely	0	GATAAGCTA	5	0.45	0.678543	Likely	2.0066e-11	TGATAAGCT	5	0.972	0.990544	Likely	4.77346e-05	TAAGCT	1596	60.97	7.60004	Likely	0	ATAAGCT	488	14.078	3.6324	Likely	0	GATAAGCT
hsa-miR-21*	ACTGGTGTTG	0	0.164	0.39676	Not Likely	0.679352	GTGTTG	349	35.188	6.18912	Likely	0	GGTGTTG	35	6.608	2.6564	Likely	1.15644e-26	TGGTGTTG	29	2.968	1.72886	Likely	3.09024e-51	CTGGTGTTG	0	0.722	0.935128	Not Likely	0.440063	ACTGGTGTT	5	0.898	0.923744	Likely	8.96979e-06	GGTGTT	403	31.67	5.45129	Likely	0	TGGTGTT	219	14.372	3.72846	Likely	0	CTGGTGTT
hsa-miR-22	CTGGCAGCTT	10	0.258	0.493886	Likely	1.31088e-86	CAGCTT	1564	69.738	8.5744	Likely	0	GCAGCTT	286	12.174	3.48252	Likely	0	GGCAGCTT	126	2.282	1.53336	Likely	0	TGGCAGCTT	34	0.98	1.01274	Likely	3.54408e-233	CTGGCAGCT	111	0.812	0.928645	Likely	0	GCAGCT	1156	35.426	5.98098	Likely	0	GGCAGCT	655	6.68	2.5168	Likely	0	TGGCAGCT
hsa-miR-23a	GCAATGTGAT	0	0.24	0.476292	Not Likely	0.614337	TGTGAT	1220	54.292	7.55333	Likely	0	ATGTGAT	190	12.872	3.51116	Likely	0	AATGTGAT	148	3.778	1.95765	Likely	0	CAATGTGAT	0	1.104	1.04276	Not Likely	0.289726	GCAATGTGA	0	0.636	0.827571	Not Likely	0.442182	ATGTGA	1853	43.582	6.62866	Likely	0	AATGTGA	1075	12.816	3.71938	Likely	0	CAATGTGA
hsa-miR-23b	GCAATGTGAT	0	0.24	0.476292	Not Likely	0.614337	TGTGAT	1220	54.292	7.55333	Likely	0	ATGTGAT	190	12.872	3.51116	Likely	0	AATGTGAT	148	3.778	1.95765	Likely	0	CAATGTGAT	0	1.104	1.04276	Not Likely	0.289726	GCAATGTGA	0	0.636	0.827571	Not Likely	0.442182	ATGTGA	1853	43.582	6.62866	Likely	0	AATGTGA	1075	12.816	3.71938	Likely	0	CAATGTGA
hsa-miR-24	AACTGAGCCA	33	0.192	0.418912	Likely	0	GAGCCA	734	19.872	4.42615	Likely	0	TGAGCCA	522	9.11	3.15687	Likely	0	CTGAGCCA	399	2.392	1.51358	Likely	0	ACTGAGCCA	105	0.602	0.767316	Likely	0	AACTGAGCC	38	0.602	0.756797	Likely	0	TGAGCC	1343	28.442	5.36434	Likely	0	CTGAGCC	954	7.44	2.80466	Likely	0	ACTGAGCC
hsa-miR-25	AAGTGCAATG	0	0.214	0.456751	Not Likely	0.639408	GCAATG	2814	42.562	6.66446	Likely	0	TGCAATG	354	19.464	4.58899	Likely	0	GTGCAATG	5	2.53	1.58054	Maybe	0.118109	AGTGCAATG	5	0.708	0.869625	Likely	7.99629e-07	AAGTGCAAT	31	0.968	0.965837	Likely	2.87935e-212	TGCAAT	5213	91.286	9.49592	Likely	0	GTGCAAT	3924	12.098	3.4117	Likely	0	AGTGCAAT
hsa-miR-26a	ATTACTTGAA	132	0.406	0.634009	Likely	0	CTTGAA	2982	82.814	9.42726	Likely	0	ACTTGAA	1761	21.734	4.66506	Likely	0	TACTTGAA	946	5.716	2.39307	Likely	0	TTACTTGAA	422	1.928	1.36034	Likely	0	ATTACTTGA	220	1.512	1.27794	Likely	0	ACTTGA	2983	72.982	8.43326	Likely	0	TACTTGA	1446	19.554	4.56692	Likely	0	TTACTTGA
hsa-miR-26b	ATTACTTGAA	132	0.406	0.634009	Likely	0	CTTGAA	2982	82.814	9.42726	Likely	0	ACTTGAA	1761	21.734	4.66506	Likely	0	TACTTGAA	946	5.716	2.39307	Likely	0	TTACTTGAA	422	1.928	1.36034	Likely	0	ATTACTTGA	220	1.512	1.27794	Likely	0	ACTTGA	2983	72.982	8.43326	Likely	0	TACTTGA	1446	19.554	4.56692	Likely	0	TTACTTGA
hsa-miR-27a	CCACTGTGAA	16	0.23	0.487417	Likely	1.20939e-229	TGTGAA	10879	55.236	7.56007	Likely	0	CTGTGAA	8277	14.358	3.65795	Likely	0	ACTGTGAA	3418	3.844	1.96351	Likely	0	CACTGTGAA	16	0.874	0.973663	Likely	2.00615e-54	CCACTGTGA	21	0.78	0.90401	Likely	8.24945e-111	CTGTGA	10425	48.268	6.75777	Likely	0	ACTGTGA	4683	12.512	3.38242	Likely	0	CACTGTGA
hsa-miR-27b	CCACTGTGAA	16	0.23	0.487417	Likely	1.20939e-229	TGTGAA	10879	55.236	7.56007	Likely	0	CTGTGAA	8277	14.358	3.65795	Likely	0	ACTGTGAA	3418	3.844	1.96351	Likely	0	CACTGTGAA	16	0.874	0.973663	Likely	2.00615e-54	CCACTGTGA	21	0.78	0.90401	Likely	8.24945e-111	CTGTGA	10425	48.268	6.75777	Likely	0	ACTGTGA	4683	12.512	3.38242	Likely	0	CACTGTGA
hsa-miR-301a	TATTGCACTG	116	0.458	0.684963	Likely	0	GCACTG	771	41.378	6.27997	Likely	0	TGCACTG	468	18.776	4.23577	Likely	0	TTGCACTG	279	6.454	2.39319	Likely	0	ATTGCACTG	145	1.56	1.24479	Likely	0	TATTGCACT	193	1.894	1.44601	Likely	0	TGCACT	6754	88.926	9.0337	Likely	0	TTGCACT	3288	30.66	5.50791	Likely	0	ATTGCACT
hsa-miR-30a	GATGTTTACA	0	0.232	0.480247	Not Likely	0.629036	TTTACA	2753	110.21	9.68884	Likely	0	GTTTACA	906	14.59	3.75154	Likely	0	TGTTTACA	686	6.4	2.4306	Likely	0	ATGTTTACA	151	1.486	1.22834	Likely	0	GATGTTTAC	12	0.716	0.837105	Likely	2.05709e-41	GTTTAC	1641	46.99	6.64878	Likely	0	TGTTTAC	1112	20.958	4.4108	Likely	0	ATGTTTAC
hsa-miR-30b	GATGTTTACA	0	0.232	0.480247	Not Likely	0.629036	TTTACA	2753	110.21	9.68884	Likely	0	GTTTACA	906	14.59	3.75154	Likely	0	TGTTTACA	686	6.4	2.4306	Likely	0	ATGTTTACA	151	1.486	1.22834	Likely	0	GATGTTTAC	12	0.716	0.837105	Likely	2.05709e-41	GTTTAC	1641	46.99	6.64878	Likely	0	TGTTTAC	1112	20.958	4.4108	Likely	0	ATGTTTAC
hsa-miR-30c	GATGTTTACA	0	0.232	0.480247	Not Likely	0.629036	TTTACA	2753	110.21	9.68884	Likely	0	GTTTACA	906	14.59	3.75154	Likely	0	TGTTTACA	686	6.4	2.4306	Likely	0	ATGTTTACA	151	1.486	1.22834	Likely	0	GATGTTTAC	12	0.716	0.837105	Likely	2.05709e-41	GTTTAC	1641	46.99	6.64878	Likely	0	TGTTTAC	1112	20.958	4.4108	Likely	0	ATGTTTAC
hsa-miR-30d	GATGTTTACA	0	0.232	0.480247	Not Likely	0.629036	TTTACA	2753	110.21	9.68884	Likely	0	GTTTACA	906	14.59	3.75154	Likely	0	TGTTTACA	686	6.4	2.4306	Likely	0	ATGTTTACA	151	1.486	1.22834	Likely	0	GATGTTTAC	12	0.716	0.837105	Likely	2.05709e-41	GTTTAC	1641	46.99	6.64878	Likely	0	TGTTTAC	1112	20.958	4.4108	Likely	0	ATGTTTAC
hsa-miR-30e	GATGTTTACA	0	0.232	0.480247	Not Likely	0.629036	TTTACA	2753	110.21	9.68884	Likely	0	GTTTACA	906	14.59	3.75154	Likely	0	TGTTTACA	686	6.4	2.4306	Likely	0	ATGTTTACA	151	1.486	1.22834	Likely	0	GATGTTTAC	12	0.716	0.837105	Likely	2.05709e-41	GTTTAC	1641	46.99	6.64878	Likely	0	TGTTTAC	1112	20.958	4.4108	Likely	0	ATGTTTAC
hsa-miR-320a	CCCAGCTTTT	0	0.462	0.699668	Not Likely	0.509053	GCTTTT	2393	117.866	11.2305	Likely	0	AGCTTTT	436	31.848	5.76849	Likely	0	CAGCTTTT	134	8.266	2.97674	Likely	0	CCAGCTTTT	8	1.902	1.43405	Likely	2.11603e-05	CCCAGCTTT	11	1.318	1.20988	Likely	1.21955e-15	AGCTTT	1272	92.254	10.4051	Likely	0	CAGCTTT	452	24.01	4.88648	Likely	0	CCAGCTTT
hsa-miR-331-3p	GCCCAGGGGC	0	0.04	0.196155	Not Likely	0.838416	AGGGGC	155	13.394	3.71246	Likely	0	CAGGGGC	66	3.594	1.89323	Likely	2.78664e-238	CCAGGGGC	10	0.774	0.903635	Likely	1.79107e-24	CCCAGGGGC	10	0.198	0.476708	Likely	6.02849e-94	GCCCAGGGG	0	0.154	0.393183	Not Likely	0.695299	CAGGGG	253	13.914	3.85543	Likely	0	CCAGGGG	77	3.218	1.76996	Likely	0	CCCAGGGG
hsa-miR-33a	TACAATGCAC	70	0.352	0.569864	Likely	0	ATGCAC	2061	54.326	7.15669	Likely	0	AATGCAC	670	16.168	4.03191	Likely	0	CAATGCAC	181	4.32	2.05281	Likely	0	ACAATGCAC	70	1.192	1.09248	Likely	0	TACAATGCA	76	1.36	1.20387	Likely	0	AATGCA	2061	72.612	8.31093	Likely	0	CAATGCA	1087	19.384	4.47757	Likely	0	ACAATGCA
hsa-miR-345	AGGAGTCAGC	0	0.048	0.223149	Not Likely	0.829687	GTCAGC	285	21.084	4.45833	Likely	0	AGTCAGC	47	5.666	2.41539	Likely	1.19215e-65	GAGTCAGC	0	0.808	0.888095	Not Likely	0.362922	GGAGTCAGC	0	0.176	0.430575	Not Likely	0.682719	AGGAGTCAG	0	0.152	0.381033	Not Likely	0.689956	AGTCAG	579	21.606	4.76531	Likely	0	GAGTCAG	46	3.084	1.66327	Likely	8.39032e-147	GGAGTCAG
hsa-miR-374a	TGTATTATAA	76	0.282	0.496961	Likely	0	TTATAA	2549	85.02	9.31758	Likely	0	ATTATAA	1007	19.948	4.53767	Likely	0	TATTATAA	801	5.452	2.25785	Likely	0	GTATTATAA	106	0.708	0.843896	Likely	0	TGTATTATA	102	1.122	0.978279	Likely	0	ATTATA	1725	66.968	8.17071	Likely	0	TATTATA	1015	18.342	4.3666	Likely	0	GTATTATA
hsa-miR-374b	TGTATTATAT	13	0.31	0.546349	Likely	2.43452e-119	TTATAT	2139	83.754	9.37086	Likely	0	ATTATAT	413	19.602	4.36505	Likely	0	TATTATAT	109	5.298	2.3324	Likely	0	GTATTATAT	34	0.692	0.778684	Likely	0	TGTATTATA	102	1.122	0.978279	Likely	0	ATTATA	1725	66.968	8.17071	Likely	0	TATTATA	1015	18.342	4.3666	Likely	0	GTATTATA
hsa-miR-375	AACGAACAAA	0	0.064	0.244998	Not Likely	0.793918	AACAAA	1976	92.266	9.03274	Likely	0	GAACAAA	314	12.698	3.54908	Likely	0	CGAACAAA	24	0.762	0.861883	Likely	4.13629e-160	ACGAACAAA	0	0.208	0.434873	Not Likely	0.632436	AACGAACAA	0	0.19	0.440782	Not Likely	0.66643	GAACAA	969	42.2	6.53862	Likely	0	CGAACAA	50	2.544	1.61533	Likely	1.03184e-189	ACGAACAA
hsa-miR-378	CAAGTCCAGT	0	0.12	0.349061	Not Likely	0.731012	TCCAGT	714	40.568	6.40088	Likely	0	GTCCAGT	104	5.402	2.37986	Likely	0	AGTCCAGT	6	1.458	1.26469	Likely	0.000328906	AAGTCCAGT	6	0.444	0.669148	Likely	1.01437e-16	CAAGTCCAG	0	0.438	0.65346	Not Likely	0.50268	GTCCAG	276	18.83	4.13222	Likely	0	AGTCCAG	63	5.082	2.24976	Likely	3.74986e-146	AAGTCCAG
hsa-miR-423-3p	AGACCGAGCT	0	0.022	0.14683	Not Likely	0.880896	CGAGCT	113	6.604	2.45994	Likely	0	CCGAGCT	59	1.49	1.1852	Likely	0	ACCGAGCT	17	0.394	0.612793	Likely	1.01497e-161	GACCGAGCT	0	0.074	0.276907	Not Likely	0.789286	AGACCGAGC	0	0.04	0.196155	Not Likely	0.838416	CCGAGC	349	4.012	2.01693	Likely	0	ACCGAGC	213	1.064	1.06686	Likely	0	GACCGAGC
hsa-miR-424	ATTGCTGCTG	26	0.388	0.63424	Likely	0	CTGCTG	2199	69.404	8.09418	Likely	0	GCTGCTG	386	12.176	3.61652	Likely	0	TGCTGCTG	264	5.466	2.47327	Likely	0	TTGCTGCTG	72	1.826	1.41977	Likely	0	ATTGCTGCT	1035	2.146	1.517	Likely	0	GCTGCT	9546	58.276	7.88773	Likely	0	TGCTGCT	7669	26.092	5.26983	Likely	0	TTGCTGCT
hsa-miR-425	TCGTGTCATT	0	0.032	0.187206	Not Likely	0.864275	GTCATT	801	52.574	7.1402	Likely	0	TGTCATT	439	23.812	4.84599	Likely	0	GTGTCATT	20	3.126	1.7505	Likely	5.44377e-22	CGTGTCATT	7	0.172	0.40835	Likely	9.22195e-63	TCGTGTCAT	0	0.146	0.380754	Not Likely	0.701387	TGTCAT	1085	68.018	7.88505	Likely	0	GTGTCAT	299	9.1	2.92286	Likely	0	CGTGTCAT
hsa-miR-652	TGGCGCCATT	0	0.052	0.222249	Not Likely	0.815007	GCCATT	867	53.892	7.58838	Likely	0	CGCCATT	201	3.356	1.83303	Likely	0	GCGCCATT	19	0.558	0.742792	Likely	4.47482e-136	GGCGCCATT	0	0.098	0.304272	Not Likely	0.747392	TGGCGCCAT	0	0.166	0.408384	Not Likely	0.68439	CGCCAT	376	9.626	3.09472	Likely	0	GCGCCAT	67	1.67	1.2839	Likely	0	GGCGCCAT
hsa-miR-7	TAGTCTTCCA	15	0.226	0.472621	Likely	1.64759e-214	CTTCCA	3101	80.418	9.20112	Likely	0	TCTTCCA	1976	23.794	4.84918	Likely	0	GTCTTCCA	1046	3.342	1.87405	Likely	0	AGTCTTCCA	49	0.896	0.918079	Likely	0	TAGTCTTCC	20	0.69	0.850498	Likely	4.05815e-114	TCTTCC	3853	76.708	9.33665	Likely	0	GTCTTCC	1754	10.592	3.27031	Likely	0	AGTCTTCC
hsa-miR-93	CAGCACTTTG	0	0.322	0.612426	Not Likely	0.599043	ACTTTG	2260	105.7	9.82951	Likely	0	CACTTTG	349	27.636	4.91567	Likely	0	GCACTTTG	83	4.894	2.14755	Likely	1.28076e-289	AGCACTTTG	8	1.288	1.11694	Likely	1.86344e-09	CAGCACTTT	67	1.6	1.21942	Likely	0	CACTTT	6759	132.672	10.7956	Likely	0	GCACTTT	4579	23.486	4.77613	Likely	0	AGCACTTT
hsa-miR-96	TAGTGCCAAA	0	0.23	0.466407	Not Likely	0.621919	GCCAAA	1733	47.768	6.76889	Likely	0	TGCCAAA	1016	21.342	4.45159	Likely	0	GTGCCAAA	425	2.96	1.67691	Likely	0	AGTGCCAAA	0	0.846	0.920858	Not Likely	0.358248	TAGTGCCAA	0	0.716	0.832304	Not Likely	0.389644	TGCCAA	1810	71.306	8.62329	Likely	0	GTGCCAA	761	9.542	3.02896	Likely	0	AGTGCCAA
hsa-miR-98	TACTACCTCA	64	0.338	0.590299	Likely	0	ACCTCA	6097	61.466	7.67089	Likely	0	TACCTCA	4532	16.426	4.09757	Likely	0	CTACCTCA	2759	4.132	1.99764	Likely	0	ACTACCTCA	236	1.162	1.0946	Likely	0	TACTACCTC	122	1.028	1.03603	Likely	0	TACCTC	8205	52.45	7.25595	Likely	0	CTACCTC	5087	13.39	3.8151	Likely	0	ACTACCTC
hsa-miR-99a	TCTACGGGTT	0	0.036	0.19693	Not Likely	0.85495	CGGGTT	1113	6.382	2.58795	Likely	0	ACGGGTT	14	1.728	1.34672	Likely	8.0476e-20	TACGGGTT	14	0.454	0.663902	Likely	1.55279e-92	CTACGGGTT	0	0.138	0.383732	Not Likely	0.719127	TCTACGGGT	0	0.092	0.315809	Not Likely	0.77081	ACGGGT	76	4.792	2.25364	Likely	4.07481e-219	TACGGGT	34	1.28	1.06577	Likely	5.56606e-207	CTACGGGT
hsa-miR-99b	TCTACGGGTG	0	0.01	0.0995984	Not Likely	0.920024	CGGGTG	63	3.72	1.97215	Likely	1.68791e-198	ACGGGTG	17	0.984	1.00287	Likely	2.06429e-57	TACGGGTG	0	0.252	0.502993	Not Likely	0.61637	CTACGGGTG	0	0.06	0.237725	Not Likely	0.800737	TCTACGGGT	0	0.092	0.315809	Not Likely	0.77081	ACGGGT	76	4.792	2.25364	Likely	4.07481e-219	TACGGGT	34	1.28	1.06577	Likely	5.56606e-207	CTACGGGT
[truncated: 23 more columns]

## Sheet: D
D. AGO2-PAR-CLIP identified targets
CCR	Sequence	Seed Hit	Position Found	miRNA	Cluster Count	Gene ID	Gene Description	Type of seed
slc1004_chr6	CTGGGGAGCTGAGGAGTTTATCAGTATTCATCTTCCATCCT	CAGTATT	22	hsa-miR-200b	22	TJAP1	tight junction associated protein 1 (peripheral)	2 through 8
slc1004_chr6	CTGGGGAGCTGAGGAGTTTATCAGTATTCATCTTCCATCCT	CAGTATT	22	hsa-miR-200c	22	TJAP1	tight junction associated protein 1 (peripheral)	2 through 8
slc1005_chr6	TGGTGTAATTGTTAACCTCATTTCCGTTTCCTACCTGTTTG	TTCCGTT	22	hsa-miR-191	7	TJAP1	tight junction associated protein 1 (peripheral)	2 through 8
slc1008_chr10	TACTACTGACCCAACAACTGTGACTAGCTGGCCACGCCATT	ACTGTGA	17	hsa-miR-27a	7	SGPL1	sphingosine-1-phosphate lyase 1	2 through 8
slc1008_chr10	TACTACTGACCCAACAACTGTGACTAGCTGGCCACGCCATT	ACTGTGA	17	hsa-miR-27b	7	SGPL1	sphingosine-1-phosphate lyase 1	2 through 8
slc100_chr20	GGACAAGAGAGTCATCCTCATTTTCCACTGTGAATTCTCAT	ACTGTGA	27	hsa-miR-27a	11	CDC25B	cell division cycle 25 homolog B (S. pombe)	2 through 8
slc100_chr20	GGACAAGAGAGTCATCCTCATTTTCCACTGTGAATTCTCAT	ACTGTGA	27	hsa-miR-27b	11	CDC25B	cell division cycle 25 homolog B (S. pombe)	2 through 8
slc1010_chr5	ACTCTGATTGCCTTTCAACCTGGCTACTTCATTTCATTGCT	CATTTCA	30	hsa-miR-203	11	RHOBTB3	Rho-related BTB domain containing 3	2 through 8
slc1013_chr11	TTTAGGCATCCGTGTCATTCTGGACCTTACTCCCAACTACC	GTGTCAT	12	hsa-miR-425	7	SLC3A2	solute carrier family 3 (activators of dibasic and neutral amino acid transport), member 2	2 through 8
slc1017_chr11	CTCCTCCGACCTTCAGCAGATCCTGAGCCTACTCGAATCCA	CTGAGCC	23	hsa-miR-24	7	SLC3A2	solute carrier family 3 (activators of dibasic and neutral amino acid transport), member 2	2 through 8
slc1018_chr3	GTTTTGCCTTTAACACTAACTGTACTGTTTTTTCTATTCAC	GTACTGT	22	hsa-miR-101	5	DAG1	dystroglycan 1 (dystrophin-associated glycoprotein 1)	2 through 8
slc1018_chr8	AATTAGTTTATCAAACCAAATACTGTGAACGTACCAGGTGT	ACTGTGA	22	hsa-miR-27a	8	NECAB1	N-terminal EF-hand calcium binding protein 1	2 through 8
slc1018_chr8	AATTAGTTTATCAAACCAAATACTGTGAACGTACCAGGTGT	ACTGTGA	22	hsa-miR-27b	8	NECAB1	N-terminal EF-hand calcium binding protein 1	2 through 8
slc101_chr21	CAAGTAACTACACTACCTCATATCTACATGATTTTCAAGTT	ACTACCT	12	hsa-miR-196a	15	BACH1	BTB and CNC homology 1, basic leucine zipper transcription factor 1	2 through 8
slc101_chr21	CAAGTAACTACACTACCTCATATCTACATGATTTTCAAGTT	CTACCTC	13	hsa-let-7a	15	BACH1	BTB and CNC homology 1, basic leucine zipper transcription factor 1	2 through 8
slc101_chr21	CAAGTAACTACACTACCTCATATCTACATGATTTTCAAGTT	CTACCTC	13	hsa-let-7b	15	BACH1	BTB and CNC homology 1, basic leucine zipper transcription factor 1	2 through 8
slc101_chr21	CAAGTAACTACACTACCTCATATCTACATGATTTTCAAGTT	CTACCTC	13	hsa-let-7c	15	BACH1	BTB and CNC homology 1, basic leucine zipper transcription factor 1	2 through 8
slc101_chr21	CAAGTAACTACACTACCTCATATCTACATGATTTTCAAGTT	CTACCTC	13	hsa-let-7d	15	BACH1	BTB and CNC homology 1, basic leucine zipper transcription factor 1	2 through 8
slc101_chr21	CAAGTAACTACACTACCTCATATCTACATGATTTTCAAGTT	CTACCTC	13	hsa-let-7e	15	BACH1	BTB and CNC homology 1, basic leucine zipper transcription factor 1	2 through 8
slc101_chr21	CAAGTAACTACACTACCTCATATCTACATGATTTTCAAGTT	CTACCTC	13	hsa-let-7f	15	BACH1	BTB and CNC homology 1, basic leucine zipper transcription factor 1	2 through 8
slc101_chr21	CAAGTAACTACACTACCTCATATCTACATGATTTTCAAGTT	CTACCTC	13	hsa-let-7g	15	BACH1	BTB and CNC homology 1, basic leucine zipper transcription factor 1	2 through 8
slc101_chr21	CAAGTAACTACACTACCTCATATCTACATGATTTTCAAGTT	CTACCTC	13	hsa-let-7i	15	BACH1	BTB and CNC homology 1, basic leucine zipper transcription factor 1	2 through 8
slc101_chr21	CAAGTAACTACACTACCTCATATCTACATGATTTTCAAGTT	CTACCTC	13	hsa-miR-98	15	BACH1	BTB and CNC homology 1, basic leucine zipper transcription factor 1	2 through 8
slc1021_chr12	CTACTAGAGCCTGGAATAAATATGCTGCTTTGTGGATTTTT	ATGCTGC	22	hsa-miR-103	5	TARBP2	TAR (HIV-1) RNA binding protein 2	2 through 8
slc1021_chr12	CTACTAGAGCCTGGAATAAATATGCTGCTTTGTGGATTTTT	ATGCTGC	22	hsa-miR-107	5	TARBP2	TAR (HIV-1) RNA binding protein 2	2 through 8
slc1021_chr12	CTACTAGAGCCTGGAATAAATATGCTGCTTTGTGGATTTTT	TGCTGCT	23	hsa-miR-16	5	TARBP2	TAR (HIV-1) RNA binding protein 2	2 through 8
slc1021_chr12	CTACTAGAGCCTGGAATAAATATGCTGCTTTGTGGATTTTT	TGCTGCT	23	hsa-miR-424	5	TARBP2	TAR (HIV-1) RNA binding protein 2	2 through 8
slc1022_chr4	TGTGAATATTTAACAAACACTTACTTGATCTATGTTATGAA	TACTTGA	22	hsa-miR-26a	29	CDS1	CDP-diacylglycerol synthase (phosphatidate cytidylyltransferase) 1	2 through 8
slc1022_chr4	TGTGAATATTTAACAAACACTTACTTGATCTATGTTATGAA	TACTTGA	22	hsa-miR-26b	29	CDS1	CDP-diacylglycerol synthase (phosphatidate cytidylyltransferase) 1	2 through 8
slc1026_chr8	TAAAAGGTCCAAGACCACATTTACTTGAAATTCTTCCTCTT	TACTTGA	22	hsa-miR-26a	7	OTUD6B	OTU domain containing 6B	2 through 8
slc1026_chr8	TAAAAGGTCCAAGACCACATTTACTTGAAATTCTTCCTCTT	TACTTGA	22	hsa-miR-26b	7	OTUD6B	OTU domain containing 6B	2 through 8
slc1029_chrX	TCTTTGTTAACTCAGTATTTTAAACATCTGTCAGCTTATGT	CAGTATT	13	hsa-miR-200b	11	XIAP	X-linked inhibitor of apoptosis	2 through 8
slc1029_chrX	TCTTTGTTAACTCAGTATTTTAAACATCTGTCAGCTTATGT	CAGTATT	13	hsa-miR-200c	11	XIAP	X-linked inhibitor of apoptosis	2 through 8
slc1031_chr9	AAATATTTCAGAGCAAATTTTTTAAACTTATTGCACTAAAT	TTGCACT	31	hsa-miR-301a	8	SLC44A1	solute carrier family 44, member 1	2 through 8
slc1032_chr22	ACATCCATATCTTTTCTACGTTGAATGTCTGGATCTTTCCT	TGAATGT	22	hsa-miR-181a	24	DGCR2	DiGeorge syndrome critical region gene 2	2 through 8
slc1032_chr22	ACATCCATATCTTTTCTACGTTGAATGTCTGGATCTTTCCT	TGAATGT	22	hsa-miR-181b	24	DGCR2	DiGeorge syndrome critical region gene 2	2 through 8
slc1032_chr8	AGAATTTTATTCACTTAAATTTGTTTACAACTTGTATAAAG	TGTTTAC	22	hsa-miR-30a	5	OTUD6B	OTU domain containing 6B	2 through 8
slc1032_chr8	AGAATTTTATTCACTTAAATTTGTTTACAACTTGTATAAAG	TGTTTAC	22	hsa-miR-30b	5	OTUD6B	OTU domain containing 6B	2 through 8
slc1032_chr8	AGAATTTTATTCACTTAAATTTGTTTACAACTTGTATAAAG	TGTTTAC	22	hsa-miR-30c	5	OTUD6B	OTU domain containing 6B	2 through 8
slc1032_chr8	AGAATTTTATTCACTTAAATTTGTTTACAACTTGTATAAAG	TGTTTAC	22	hsa-miR-30d	5	OTUD6B	OTU domain containing 6B	2 through 8
slc1032_chr8	AGAATTTTATTCACTTAAATTTGTTTACAACTTGTATAAAG	TGTTTAC	22	hsa-miR-30e	5	OTUD6B	OTU domain containing 6B	2 through 8
slc1033_chr17	AGTAGCCTGTTTTCTTTTACTGGCAGCTATTAGCCTCTTCA	GGCAGCT	22	hsa-miR-22	11	PIGW	phosphatidylinositol glycan anchor biosynthesis, class W	2 through 8
slc1037_chr10	GCATTGGGGACACATACCCCTCAGTACTGTAGCATGAAACA	GTACTGT	24	hsa-miR-101	8	DDIT4	DNA-damage-inducible transcript 4	2 through 8
slc1039_chr12	ACACCTATCCGTCCTACCTCTCGCAGCTGGACTCCTGGGGC	CTACCTC	14	hsa-let-7a	6	HOXC10	homeobox C10	2 through 8
slc1039_chr12	ACACCTATCCGTCCTACCTCTCGCAGCTGGACTCCTGGGGC	CTACCTC	14	hsa-let-7b	6	HOXC10	homeobox C10	2 through 8
slc1039_chr12	ACACCTATCCGTCCTACCTCTCGCAGCTGGACTCCTGGGGC	CTACCTC	14	hsa-let-7c	6	HOXC10	homeobox C10	2 through 8
slc1039_chr12	ACACCTATCCGTCCTACCTCTCGCAGCTGGACTCCTGGGGC	CTACCTC	14	hsa-let-7d	6	HOXC10	homeobox C10	2 through 8
slc1039_chr12	ACACCTATCCGTCCTACCTCTCGCAGCTGGACTCCTGGGGC	CTACCTC	14	hsa-let-7e	6	HOXC10	homeobox C10	2 through 8
slc1039_chr12	ACACCTATCCGTCCTACCTCTCGCAGCTGGACTCCTGGGGC	CTACCTC	14	hsa-let-7f	6	HOXC10	homeobox C10	2 through 8
slc1039_chr12	ACACCTATCCGTCCTACCTCTCGCAGCTGGACTCCTGGGGC	CTACCTC	14	hsa-let-7g	6	HOXC10	homeobox C10	2 through 8
slc1039_chr12	ACACCTATCCGTCCTACCTCTCGCAGCTGGACTCCTGGGGC	CTACCTC	14	hsa-let-7i	6	HOXC10	homeobox C10	2 through 8
slc1039_chr12	ACACCTATCCGTCCTACCTCTCGCAGCTGGACTCCTGGGGC	CTACCTC	14	hsa-miR-98	6	HOXC10	homeobox C10	2 through 8
slc1040_chr10	GCAGCTATCTTACAGACGCATGAATGTAAGAGTAGGAAGGG	TGAATGT	21	hsa-miR-181a	11	DDIT4	DNA-damage-inducible transcript 4	2 through 8
slc1040_chr10	GCAGCTATCTTACAGACGCATGAATGTAAGAGTAGGAAGGG	TGAATGT	21	hsa-miR-181b	11	DDIT4	DNA-damage-inducible transcript 4	2 through 8
slc1040_chr3	CCAGGGCAGGGCCACCCCACTCTACCTCCTTAGCTTTCCCT	CTACCTC	22	hsa-let-7a	7	SEMA3F	sema domain, immunoglobulin domain (Ig), short basic domain, secreted, (semaphorin) 3F	2 through 8
slc1040_chr3	CCAGGGCAGGGCCACCCCACTCTACCTCCTTAGCTTTCCCT	CTACCTC	22	hsa-let-7b	7	SEMA3F	sema domain, immunoglobulin domain (Ig), short basic domain, secreted, (semaphorin) 3F	2 through 8
slc1040_chr3	CCAGGGCAGGGCCACCCCACTCTACCTCCTTAGCTTTCCCT	CTACCTC	22	hsa-let-7c	7	SEMA3F	sema domain, immunoglobulin domain (Ig), short basic domain, secreted, (semaphorin) 3F	2 through 8
slc1040_chr3	CCAGGGCAGGGCCACCCCACTCTACCTCCTTAGCTTTCCCT	CTACCTC	22	hsa-let-7d	7	SEMA3F	sema domain, immunoglobulin domain (Ig), short basic domain, secreted, (semaphorin) 3F	2 through 8
slc1040_chr3	CCAGGGCAGGGCCACCCCACTCTACCTCCTTAGCTTTCCCT	CTACCTC	22	hsa-let-7e	7	SEMA3F	sema domain, immunoglobulin domain (Ig), short basic domain, secreted, (semaphorin) 3F	2 through 8
slc1040_chr3	CCAGGGCAGGGCCACCCCACTCTACCTCCTTAGCTTTCCCT	CTACCTC	22	hsa-let-7f	7	SEMA3F	sema domain, immunoglobulin domain (Ig), short basic domain, secreted, (semaphorin) 3F	2 through 8
slc1040_chr3	CCAGGGCAGGGCCACCCCACTCTACCTCCTTAGCTTTCCCT	CTACCTC	22	hsa-let-7g	7	SEMA3F	sema domain, immunoglobulin domain (Ig), short basic domain, secreted, (semaphorin) 3F	2 through 8
slc1040_chr3	CCAGGGCAGGGCCACCCCACTCTACCTCCTTAGCTTTCCCT	CTACCTC	22	hsa-let-7i	7	SEMA3F	sema domain, immunoglobulin domain (Ig), short basic domain, secreted, (semaphorin) 3F	2 through 8
slc1040_chr3	CCAGGGCAGGGCCACCCCACTCTACCTCCTTAGCTTTCCCT	CTACCTC	22	hsa-miR-98	7	SEMA3F	sema domain, immunoglobulin domain (Ig), short basic domain, secreted, (semaphorin) 3F	2 through 8
slc1041_chr14	GTTGTATTAGCACAACCTACTACTGTGAAGAGGAAAAGAAT	ACTGTGA	22	hsa-miR-27a	7	FUT8	fucosyltransferase 8 (alpha (1,6) fucosyltransferase)	2 through 8
slc1041_chr14	GTTGTATTAGCACAACCTACTACTGTGAAGAGGAAAAGAAT	ACTGTGA	22	hsa-miR-27b	7	FUT8	fucosyltransferase 8 (alpha (1,6) fucosyltransferase)	2 through 8
slc1044_chr6	GATTCGCCATTTTATTTTTCTTGCTGCTAAATCACCGAGCC	ACCGAGC	34	hsa-miR-423-3p	177	VEGFA	vascular endothelial growth factor A	2 through 8
slc1044_chr6	GATTCGCCATTTTATTTTTCTTGCTGCTAAATCACCGAGCC	TGCTGCT	22	hsa-miR-16	177	VEGFA	vascular endothelial growth factor A	2 through 8
slc1044_chr6	GATTCGCCATTTTATTTTTCTTGCTGCTAAATCACCGAGCC	TGCTGCT	22	hsa-miR-424	177	VEGFA	vascular endothelial growth factor A	2 through 8
slc1045_chrX	CTAATATAATAGGACAATCATCAATGCATATATAGCCAGCC	CAATGCA	22	hsa-miR-33a	14	XIAP	X-linked inhibitor of apoptosis	2 through 8
slc104_chr20	AGCTCTTACTCTTTCCTATTTCAGTGTTACCTGTGTGCTTG	CAGTGTT	22	hsa-miR-141	30	CDC25B	cell division cycle 25 homolog B (S. pombe)	2 through 8
slc104_chr20	AGCTCTTACTCTTTCCTATTTCAGTGTTACCTGTGTGCTTG	CAGTGTT	22	hsa-miR-200a	30	CDC25B	cell division cycle 25 homolog B (S. pombe)	2 through 8
slc1051_chrX	GACCTTATCAACTTTTTTATTCAGTGTTCAGGCTGTAAAGG	CAGTGTT	22	hsa-miR-141	11	STAG2	stromal antigen 2	2 through 8
slc1051_chrX	GACCTTATCAACTTTTTTATTCAGTGTTCAGGCTGTAAAGG	CAGTGTT	22	hsa-miR-200a	11	STAG2	stromal antigen 2	2 through 8
slc1053_chr20	AGACCTGCACTGGGTGGCTCTATTCCCACATTGCCTCTTCG	TGCACTG	6	hsa-miR-148a	5	NCOA3	nuclear receptor coactivator 3	2 through 8
slc1057_chr1	AGGATACAATCGGCATAAATTTGCTGCTCCCAACTCTGCTT	TGCTGCT	22	hsa-miR-16	5	KIAA0754	KIAA0754	2 through 8
slc1057_chr1	AGGATACAATCGGCATAAATTTGCTGCTCCCAACTCTGCTT	TGCTGCT	22	hsa-miR-424	5	KIAA0754	KIAA0754	2 through 8
slc1057_chr15	AAGCAACAAAATATTAATATTGTGCCATATGACAACAAAGT	GTGCCAT	22	hsa-miR-183	14	RCN2	reticulocalbin 2, EF-hand calcium binding domain	2 through 8
slc1060_chr4	GTATCCATGTGTATCGACCATGTGCCATATATCAATTATGG	GTGCCAT	22	hsa-miR-183	5	PKD2	polycystic kidney disease 2 (autosomal dominant)	2 through 8
slc1061_chr19	AGAGATTCTTTTTTATTAGGTGGGCATTATTTGTGATCTTT	ATTCTTT	5	hsa-miR-186	6	ZNF714	zinc finger protein 714	2 through 8
slc1063_chrX	AGGACAAGTAAACAATTTGATGATAAGCTACAGTTTTTCTT	ATAAGCT	23	hsa-miR-21	5	STAG2	stromal antigen 2	2 through 8
slc1065_chr20	CTTCAGCCCACCTCCTAATGTGACTGCTTCCCCCAGCATGG	AATGTGA	17	hsa-miR-23a	8	NCOA3	nuclear receptor coactivator 3	2 through 8
slc1065_chr20	CTTCAGCCCACCTCCTAATGTGACTGCTTCCCCCAGCATGG	AATGTGA	17	hsa-miR-23b	8	NCOA3	nuclear receptor coactivator 3	2 through 8
slc1068_chr12	TTAATGTAGATTTTTTTTTTTGCACCCCATGCTGTTGATTG	TTTGCAC	19	hsa-miR-19a	20	HNRNPA1	heterogeneous nuclear ribonucleoprotein A1	2 through 8
slc1068_chr12	TTAATGTAGATTTTTTTTTTTGCACCCCATGCTGTTGATTG	TTTGCAC	19	hsa-miR-19b	20	HNRNPA1	heterogeneous nuclear ribonucleoprotein A1	2 through 8
slc1070_chr10	TCTCTTCATTGGTTTATTTTTCAATGCATCTTTAATTTGTA	CAATGCA	22	hsa-miR-33a	5	SEC24C	SEC24 family, member C (S. cerevisiae)	2 through 8
slc1071_chr12	CGTCCTTGTGAAGACCTTTATCTGAGCCACTGTACTTCGTT	CTGAGCC	22	hsa-miR-24	11	HNRNPA1	heterogeneous nuclear ribonucleoprotein A1	2 through 8
slc1072_chr7	AACTGTGCATGCTCAAAATGTGCACTTTTTAAAATTGTTAC	GCACTTT	22	hsa-miR-106b	8	PHTF2	putative homeodomain transcription factor 2	2 through 8
slc1072_chr7	AACTGTGCATGCTCAAAATGTGCACTTTTTAAAATTGTTAC	GCACTTT	22	hsa-miR-17	8	PHTF2	putative homeodomain transcription factor 2	2 through 8
slc1072_chr7	AACTGTGCATGCTCAAAATGTGCACTTTTTAAAATTGTTAC	GCACTTT	22	hsa-miR-93	8	PHTF2	putative homeodomain transcription factor 2	2 through 8
slc1074_chr10	TTAGGGCTTAAATTTCATTATGTGCAATAAAAAGGTTAAGT	GTGCAAT	22	hsa-miR-25	25			2 through 8
slc1079_chr20	CATGCTAATGTGCAGCTGAGTGCACTTTATTTAAAAAGAAT	GCACTTT	22	hsa-miR-106b	8	NCOA3	nuclear receptor coactivator 3	2 through 8
slc1079_chr20	CATGCTAATGTGCAGCTGAGTGCACTTTATTTAAAAAGAAT	GCACTTT	22	hsa-miR-17	8	NCOA3	nuclear receptor coactivator 3	2 through 8
slc1079_chr20	CATGCTAATGTGCAGCTGAGTGCACTTTATTTAAAAAGAAT	GCACTTT	22	hsa-miR-93	8	NCOA3	nuclear receptor coactivator 3	2 through 8
slc1084_chr1	ACATGGGGACATTTGCCAACTCGAACAAAGGCTGAGAAGCA	CGAACAA	22	hsa-miR-375	6	RLF	rearranged L-myc fusion	2 through 8
slc1084_chr1	ACATGGGGACATTTGCCAACTCGAACAAAGGCTGAGAAGCA	TTGCCAA	13	hsa-miR-182	6	RLF	rearranged L-myc fusion	2 through 8
slc1085_chr9	GTGAAATTCTTAATCAAACCTTACTTGAACAGTGATGAAAA	TACTTGA	22	hsa-miR-26a	17	ZNF462	zinc finger protein 462	2 through 8
slc1085_chr9	GTGAAATTCTTAATCAAACCTTACTTGAACAGTGATGAAAA	TACTTGA	22	hsa-miR-26b	17	ZNF462	zinc finger protein 462	2 through 8
slc1089_chr9	GTGGGTTTTATTTCTTAAAATACTGTGATTTTTTTAATTAT	ACTGTGA	22	hsa-miR-27a	70			2 through 8
slc1089_chr9	GTGGGTTTTATTTCTTAAAATACTGTGATTTTTTTAATTAT	ACTGTGA	22	hsa-miR-27b	70			2 through 8
slc108_chr19	AAAATGTCGATATGTCATTATGCACTTTACAGATGAGGGGA	GCACTTT	22	hsa-miR-106b	20	MIDN	midnolin	2 through 8
slc108_chr19	AAAATGTCGATATGTCATTATGCACTTTACAGATGAGGGGA	GCACTTT	22	hsa-miR-17	20	MIDN	midnolin	2 through 8
slc108_chr19	AAAATGTCGATATGTCATTATGCACTTTACAGATGAGGGGA	GCACTTT	22	hsa-miR-93	20	MIDN	midnolin	2 through 8
slc1091_chr19	CATTATCTATTAAAAACCTGTGGCAGCTCATGGTATTATTG	GGCAGCT	22	hsa-miR-22	12			2 through 8
slc1094_chr17	TGCCTTTCCCCCCTCACACATGCACTTTTGGGCCTTTTTTT	GCACTTT	22	hsa-miR-106b	5	LASP1	LIM and SH3 protein 1	2 through 8
slc1094_chr17	TGCCTTTCCCCCCTCACACATGCACTTTTGGGCCTTTTTTT	GCACTTT	22	hsa-miR-17	5	LASP1	LIM and SH3 protein 1	2 through 8
slc1094_chr17	TGCCTTTCCCCCCTCACACATGCACTTTTGGGCCTTTTTTT	GCACTTT	22	hsa-miR-93	5	LASP1	LIM and SH3 protein 1	2 through 8
slc1098_chr6	GGTTATTTTTGCACTTCATATTTGTTTACTTTCTCCTAACT	TGTTTAC	23	hsa-miR-30a	5	ENPP4	ectonucleotide pyrophosphatase/phosphodiesterase 4 (putative function)	2 through 8
slc1098_chr6	GGTTATTTTTGCACTTCATATTTGTTTACTTTCTCCTAACT	TGTTTAC	23	hsa-miR-30b	5	ENPP4	ectonucleotide pyrophosphatase/phosphodiesterase 4 (putative function)	2 through 8
slc1098_chr6	GGTTATTTTTGCACTTCATATTTGTTTACTTTCTCCTAACT	TGTTTAC	23	hsa-miR-30c	5	ENPP4	ectonucleotide pyrophosphatase/phosphodiesterase 4 (putative function)	2 through 8
slc1098_chr6	GGTTATTTTTGCACTTCATATTTGTTTACTTTCTCCTAACT	TGTTTAC	23	hsa-miR-30d	5	ENPP4	ectonucleotide pyrophosphatase/phosphodiesterase 4 (putative function)	2 through 8
slc1098_chr6	GGTTATTTTTGCACTTCATATTTGTTTACTTTCTCCTAACT	TGTTTAC	23	hsa-miR-30e	5	ENPP4	ectonucleotide pyrophosphatase/phosphodiesterase 4 (putative function)	2 through 8
slc1098_chr6	GGTTATTTTTGCACTTCATATTTGTTTACTTTCTCCTAACT	TTGCACT	9	hsa-miR-301a	5	ENPP4	ectonucleotide pyrophosphatase/phosphodiesterase 4 (putative function)	2 through 8
slc1098_chr6	GGTTATTTTTGCACTTCATATTTGTTTACTTTCTCCTAACT	TTTGCAC	8	hsa-miR-19a	5	ENPP4	ectonucleotide pyrophosphatase/phosphodiesterase 4 (putative function)	2 through 8
slc1098_chr6	GGTTATTTTTGCACTTCATATTTGTTTACTTTCTCCTAACT	TTTGCAC	8	hsa-miR-19b	5	ENPP4	ectonucleotide pyrophosphatase/phosphodiesterase 4 (putative function)	2 through 8
slc1099_chr6	ATTTTGTTAAATAACTAACATGCTGCTCTATTTTCTGGGTG	ATGCTGC	20	hsa-miR-103	7	ENPP4	ectonucleotide pyrophosphatase/phosphodiesterase 4 (putative function)	2 through 8
slc1099_chr6	ATTTTGTTAAATAACTAACATGCTGCTCTATTTTCTGGGTG	ATGCTGC	20	hsa-miR-107	7	ENPP4	ectonucleotide pyrophosphatase/phosphodiesterase 4 (putative function)	2 through 8
slc1099_chr6	ATTTTGTTAAATAACTAACATGCTGCTCTATTTTCTGGGTG	TGCTGCT	21	hsa-miR-16	7	ENPP4	ectonucleotide pyrophosphatase/phosphodiesterase 4 (putative function)	2 through 8
slc1099_chr6	ATTTTGTTAAATAACTAACATGCTGCTCTATTTTCTGGGTG	TGCTGCT	21	hsa-miR-424	7	ENPP4	ectonucleotide pyrophosphatase/phosphodiesterase 4 (putative function)	2 through 8
slc10_chr20	TGTTAGAAGTGTATATAATCTGAATCAATAAGCTCTGAATG	ATAAGCT	28	hsa-miR-21	16	ZCCHC3	zinc finger, CCHC domain containing 3	2 through 8
slc1101_chr14	CTTTCTTTGGTGCTAAACTTTTTGCTGCTCAGGTAAGTGCC	TGCTGCT	23	hsa-miR-16	8	PLEKHH1	pleckstrin homology domain containing, family H (with MyTH4 domain) member 1	2 through 8
slc1101_chr14	CTTTCTTTGGTGCTAAACTTTTTGCTGCTCAGGTAAGTGCC	TGCTGCT	23	hsa-miR-424	8	PLEKHH1	pleckstrin homology domain containing, family H (with MyTH4 domain) member 1	2 through 8
slc1102_chr20	AATTCTTTGTACTCCTGCTGTCTACCTCTCCTCACACCCCA	ATTCTTT	2	hsa-miR-186	29	NCOA3	nuclear receptor coactivator 3	2 through 8
slc1102_chr20	AATTCTTTGTACTCCTGCTGTCTACCTCTCCTCACACCCCA	CTACCTC	22	hsa-let-7a	29	NCOA3	nuclear receptor coactivator 3	2 through 8
slc1102_chr20	AATTCTTTGTACTCCTGCTGTCTACCTCTCCTCACACCCCA	CTACCTC	22	hsa-let-7b	29	NCOA3	nuclear receptor coactivator 3	2 through 8
slc1102_chr20	AATTCTTTGTACTCCTGCTGTCTACCTCTCCTCACACCCCA	CTACCTC	22	hsa-let-7c	29	NCOA3	nuclear receptor coactivator 3	2 through 8
slc1102_chr20	AATTCTTTGTACTCCTGCTGTCTACCTCTCCTCACACCCCA	CTACCTC	22	hsa-let-7d	29	NCOA3	nuclear receptor coactivator 3	2 through 8
slc1102_chr20	AATTCTTTGTACTCCTGCTGTCTACCTCTCCTCACACCCCA	CTACCTC	22	hsa-let-7e	29	NCOA3	nuclear receptor coactivator 3	2 through 8
slc1102_chr20	AATTCTTTGTACTCCTGCTGTCTACCTCTCCTCACACCCCA	CTACCTC	22	hsa-let-7f	29	NCOA3	nuclear receptor coactivator 3	2 through 8
slc1102_chr20	AATTCTTTGTACTCCTGCTGTCTACCTCTCCTCACACCCCA	CTACCTC	22	hsa-let-7g	29	NCOA3	nuclear receptor coactivator 3	2 through 8
slc1102_chr20	AATTCTTTGTACTCCTGCTGTCTACCTCTCCTCACACCCCA	CTACCTC	22	hsa-let-7i	29	NCOA3	nuclear receptor coactivator 3	2 through 8
slc1102_chr20	AATTCTTTGTACTCCTGCTGTCTACCTCTCCTCACACCCCA	CTACCTC	22	hsa-miR-98	29	NCOA3	nuclear receptor coactivator 3	2 through 8
slc1105_chr12	GTTATAGATAAAACTACCAGTGGCAGCTACTCAAGTCCTAT	GGCAGCT	22	hsa-miR-22	55	RAB5B	RAB5B, member RAS oncogene family	2 through 8
slc1105_chr16	CCCCCCAGCCCTCCCTCCACTGCTACCTCGTTTGGTGGCCC	CTACCTC	23	hsa-let-7a	9	SRCAP	Snf2-related CREBBP activator protein	2 through 8
slc1105_chr16	CCCCCCAGCCCTCCCTCCACTGCTACCTCGTTTGGTGGCCC	CTACCTC	23	hsa-let-7b	9	SRCAP	Snf2-related CREBBP activator protein	2 through 8
slc1105_chr16	CCCCCCAGCCCTCCCTCCACTGCTACCTCGTTTGGTGGCCC	CTACCTC	23	hsa-let-7c	9	SRCAP	Snf2-related CREBBP activator protein	2 through 8
slc1105_chr16	CCCCCCAGCCCTCCCTCCACTGCTACCTCGTTTGGTGGCCC	CTACCTC	23	hsa-let-7d	9	SRCAP	Snf2-related CREBBP activator protein	2 through 8
slc1105_chr16	CCCCCCAGCCCTCCCTCCACTGCTACCTCGTTTGGTGGCCC	CTACCTC	23	hsa-let-7e	9	SRCAP	Snf2-related CREBBP activator protein	2 through 8
slc1105_chr16	CCCCCCAGCCCTCCCTCCACTGCTACCTCGTTTGGTGGCCC	CTACCTC	23	hsa-let-7f	9	SRCAP	Snf2-related CREBBP activator protein	2 through 8
slc1105_chr16	CCCCCCAGCCCTCCCTCCACTGCTACCTCGTTTGGTGGCCC	CTACCTC	23	hsa-let-7g	9	SRCAP	Snf2-related CREBBP activator protein	2 through 8
slc1105_chr16	CCCCCCAGCCCTCCCTCCACTGCTACCTCGTTTGGTGGCCC	CTACCTC	23	hsa-let-7i	9	SRCAP	Snf2-related CREBBP activator protein	2 through 8
slc1105_chr16	CCCCCCAGCCCTCCCTCCACTGCTACCTCGTTTGGTGGCCC	CTACCTC	23	hsa-miR-98	9	SRCAP	Snf2-related CREBBP activator protein	2 through 8
slc1105_chr8	AAAAAACTGTGGAAGATATATACTGTGACAATCCACCACAT	ACTGTGA	22	hsa-miR-27a	6	C8orf38	chromosome 8 open reading frame 38	2 through 8
slc1105_chr8	AAAAAACTGTGGAAGATATATACTGTGACAATCCACCACAT	ACTGTGA	22	hsa-miR-27b	6	C8orf38	chromosome 8 open reading frame 38	2 through 8
slc1108_chr9	AAAATATATACAACCAAAAATCAGCTTTTGCAGGTCTTTAT	CAGCTTT	22	hsa-miR-320a	5	RAD23B	RAD23 homolog B (S. cerevisiae)	2 through 8
slc1109_chr9	GCCAAATTGATGGTTAATTGTTGCTGCTTCAAAAATAAGTA	TGCTGCT	22	hsa-miR-16	27	RAD23B	RAD23 homolog B (S. cerevisiae)	2 through 8
slc1109_chr9	GCCAAATTGATGGTTAATTGTTGCTGCTTCAAAAATAAGTA	TGCTGCT	22	hsa-miR-424	27	RAD23B	RAD23 homolog B (S. cerevisiae)	2 through 8
slc1110_chr9	TACAAGTATAGGCAGAGTTATTTTCCTGTTTACATTTTTTT	TGTTTAC	27	hsa-miR-30a	7	RAD23B	RAD23 homolog B (S. cerevisiae)	2 through 8
slc1110_chr9	TACAAGTATAGGCAGAGTTATTTTCCTGTTTACATTTTTTT	TGTTTAC	27	hsa-miR-30b	7	RAD23B	RAD23 homolog B (S. cerevisiae)	2 through 8
slc1110_chr9	TACAAGTATAGGCAGAGTTATTTTCCTGTTTACATTTTTTT	TGTTTAC	27	hsa-miR-30c	7	RAD23B	RAD23 homolog B (S. cerevisiae)	2 through 8
slc1110_chr9	TACAAGTATAGGCAGAGTTATTTTCCTGTTTACATTTTTTT	TGTTTAC	27	hsa-miR-30d	7	RAD23B	RAD23 homolog B (S. cerevisiae)	2 through 8
slc1110_chr9	TACAAGTATAGGCAGAGTTATTTTCCTGTTTACATTTTTTT	TGTTTAC	27	hsa-miR-30e	7	RAD23B	RAD23 homolog B (S. cerevisiae)	2 through 8
slc1111_chr12	AAAGTGTATATACTATCTTATACTACCTCTCCAGGTTGCCA	ACTACCT	22	hsa-miR-196a	10	SUOX	sulfite oxidase	2 through 8
slc1111_chr12	AAAGTGTATATACTATCTTATACTACCTCTCCAGGTTGCCA	CTACCTC	23	hsa-let-7a	10	SUOX	sulfite oxidase	2 through 8
slc1111_chr12	AAAGTGTATATACTATCTTATACTACCTCTCCAGGTTGCCA	CTACCTC	23	hsa-let-7b	10	SUOX	sulfite oxidase	2 through 8
slc1111_chr12	AAAGTGTATATACTATCTTATACTACCTCTCCAGGTTGCCA	CTACCTC	23	hsa-let-7c	10	SUOX	sulfite oxidase	2 through 8
slc1111_chr12	AAAGTGTATATACTATCTTATACTACCTCTCCAGGTTGCCA	CTACCTC	23	hsa-let-7d	10	SUOX	sulfite oxidase	2 through 8
slc1111_chr12	AAAGTGTATATACTATCTTATACTACCTCTCCAGGTTGCCA	CTACCTC	23	hsa-let-7e	10	SUOX	sulfite oxidase	2 through 8
slc1111_chr12	AAAGTGTATATACTATCTTATACTACCTCTCCAGGTTGCCA	CTACCTC	23	hsa-let-7f	10	SUOX	sulfite oxidase	2 through 8
slc1111_chr12	AAAGTGTATATACTATCTTATACTACCTCTCCAGGTTGCCA	CTACCTC	23	hsa-let-7g	10	SUOX	sulfite oxidase	2 through 8
slc1111_chr12	AAAGTGTATATACTATCTTATACTACCTCTCCAGGTTGCCA	CTACCTC	23	hsa-let-7i	10	SUOX	sulfite oxidase	2 through 8
slc1111_chr12	AAAGTGTATATACTATCTTATACTACCTCTCCAGGTTGCCA	CTACCTC	23	hsa-miR-98	10	SUOX	sulfite oxidase	2 through 8
slc1112_chr15	TTTTTTTTTCATTTCAAAATTGCTGCCAGTGTTTTCAATGA	CAGTGTT	27	hsa-miR-141	5	MORF4L1	mortality factor 4 like 1	2 through 8
slc1112_chr15	TTTTTTTTTCATTTCAAAATTGCTGCCAGTGTTTTCAATGA	CAGTGTT	27	hsa-miR-200a	5	MORF4L1	mortality factor 4 like 1	2 through 8
slc1112_chr15	TTTTTTTTTCATTTCAAAATTGCTGCCAGTGTTTTCAATGA	CATTTCA	10	hsa-miR-203	5	MORF4L1	mortality factor 4 like 1	2 through 8
slc1117_chr12	GGCACTCAGGGAGCATTTAATGGCAGCTAGTGCCTTTAGAG	GGCAGCT	22	hsa-miR-22	69	ERBB3	v-erb-b2 erythroblastic leukemia viral oncogene homolog 3 (avian)	2 through 8
slc1117_chr4	TCAGTATTTTTGTAATTATTTCTACCTCCAAATATATATAT	CAGTATT	2	hsa-miR-200b	56	SMARCAD1	SWI/SNF-related, matrix-associated actin-dependent regulator of chromatin, subfamily a, containing DEAD/H box 1	2 through 8
slc1117_chr4	TCAGTATTTTTGTAATTATTTCTACCTCCAAATATATATAT	CAGTATT	2	hsa-miR-200c	56	SMARCAD1	SWI/SNF-related, matrix-associated actin-dependent regulator of chromatin, subfamily a, containing DEAD/H box 1	2 through 8
slc1117_chr4	TCAGTATTTTTGTAATTATTTCTACCTCCAAATATATATAT	CTACCTC	22	hsa-let-7a	56	SMARCAD1	SWI/SNF-related, matrix-associated actin-dependent regulator of chromatin, subfamily a, containing DEAD/H box 1	2 through 8
slc1117_chr4	TCAGTATTTTTGTAATTATTTCTACCTCCAAATATATATAT	CTACCTC	22	hsa-let-7b	56	SMARCAD1	SWI/SNF-related, matrix-associated actin-dependent regulator of chromatin, subfamily a, containing DEAD/H box 1	2 through 8
slc1117_chr4	TCAGTATTTTTGTAATTATTTCTACCTCCAAATATATATAT	CTACCTC	22	hsa-let-7c	56	SMARCAD1	SWI/SNF-related, matrix-associated actin-dependent regulator of chromatin, subfamily a, containing DEAD/H box 1	2 through 8
slc1117_chr4	TCAGTATTTTTGTAATTATTTCTACCTCCAAATATATATAT	CTACCTC	22	hsa-let-7d	56	SMARCAD1	SWI/SNF-related, matrix-associated actin-dependent regulator of chromatin, subfamily a, containing DEAD/H box 1	2 through 8
slc1117_chr4	TCAGTATTTTTGTAATTATTTCTACCTCCAAATATATATAT	CTACCTC	22	hsa-let-7e	56	SMARCAD1	SWI/SNF-related, matrix-associated actin-dependent regulator of chromatin, subfamily a, containing DEAD/H box 1	2 through 8
slc1117_chr4	TCAGTATTTTTGTAATTATTTCTACCTCCAAATATATATAT	CTACCTC	22	hsa-let-7f	56	SMARCAD1	SWI/SNF-related, matrix-associated actin-dependent regulator of chromatin, subfamily a, containing DEAD/H box 1	2 through 8
slc1117_chr4	TCAGTATTTTTGTAATTATTTCTACCTCCAAATATATATAT	CTACCTC	22	hsa-let-7g	56	SMARCAD1	SWI/SNF-related, matrix-associated actin-dependent regulator of chromatin, subfamily a, containing DEAD/H box 1	2 through 8
slc1117_chr4	TCAGTATTTTTGTAATTATTTCTACCTCCAAATATATATAT	CTACCTC	22	hsa-let-7i	56	SMARCAD1	SWI/SNF-related, matrix-associated actin-dependent regulator of chromatin, subfamily a, containing DEAD/H box 1	2 through 8
slc1117_chr4	TCAGTATTTTTGTAATTATTTCTACCTCCAAATATATATAT	CTACCTC	22	hsa-miR-98	56	SMARCAD1	SWI/SNF-related, matrix-associated actin-dependent regulator of chromatin, subfamily a, containing DEAD/H box 1	2 through 8
slc111_chr10	CATGTGAAACAAAGGAGCTATTGAATGTCGGGGTTTCCTCC	TGAATGT	22	hsa-miR-181a	8	C10orf18	chromosome 10 open reading frame 18	2 through 8
slc111_chr10	CATGTGAAACAAAGGAGCTATTGAATGTCGGGGTTTCCTCC	TGAATGT	22	hsa-miR-181b	8	C10orf18	chromosome 10 open reading frame 18	2 through 8
slc1121_chr8	TGCACTACTCTTTCCATTTATATGCTGCAAACAACTACAGT	ATGCTGC	22	hsa-miR-103	79	PLEKHF2	pleckstrin homology domain containing, family F (with FYVE domain) member 2	2 through 8
slc1121_chr8	TGCACTACTCTTTCCATTTATATGCTGCAAACAACTACAGT	ATGCTGC	22	hsa-miR-107	79	PLEKHF2	pleckstrin homology domain containing, family F (with FYVE domain) member 2	2 through 8
slc1122_chr6	ACAGAAGATACTCTTTTTTATGCTCCTTACTGTGATCACAG	ACTGTGA	29	hsa-miR-27a	10	CD2AP	CD2-associated protein	2 through 8
slc1122_chr6	ACAGAAGATACTCTTTTTTATGCTCCTTACTGTGATCACAG	ACTGTGA	29	hsa-miR-27b	10	CD2AP	CD2-associated protein	2 through 8
slc1122_chr7	TCCTTAAGCCACACACATTGTTGCTGCTATGACTTTTTACC	TGCTGCT	22	hsa-miR-16	20	DMTF1	cyclin D binding myb-like transcription factor 1	2 through 8
slc1122_chr7	TCCTTAAGCCACACACATTGTTGCTGCTATGACTTTTTACC	TGCTGCT	22	hsa-miR-424	20	DMTF1	cyclin D binding myb-like transcription factor 1	2 through 8
slc1124_chr6	ATAAAATCATATTTTAAAAGTTGCTGCTATGAATATTTTTG	TGCTGCT	22	hsa-miR-16	5	CD2AP	CD2-associated protein	2 through 8
slc1124_chr6	ATAAAATCATATTTTAAAAGTTGCTGCTATGAATATTTTTG	TGCTGCT	22	hsa-miR-424	5	CD2AP	CD2-associated protein	2 through 8
slc1126_chr6	ATAGTATATACTTCACTAACTTGTTTACAGGTGCTGTATTT	TGTTTAC	22	hsa-miR-30a	5	CD2AP	CD2-associated protein	2 through 8
slc1126_chr6	ATAGTATATACTTCACTAACTTGTTTACAGGTGCTGTATTT	TGTTTAC	22	hsa-miR-30b	5	CD2AP	CD2-associated protein	2 through 8
slc1126_chr6	ATAGTATATACTTCACTAACTTGTTTACAGGTGCTGTATTT	TGTTTAC	22	hsa-miR-30c	5	CD2AP	CD2-associated protein	2 through 8
slc1126_chr6	ATAGTATATACTTCACTAACTTGTTTACAGGTGCTGTATTT	TGTTTAC	22	hsa-miR-30d	5	CD2AP	CD2-associated protein	2 through 8
slc1126_chr6	ATAGTATATACTTCACTAACTTGTTTACAGGTGCTGTATTT	TGTTTAC	22	hsa-miR-30e	5	CD2AP	CD2-associated protein	2 through 8
slc1129_chr22	AAGTCAGTGACAGCCCCTTATTTGCACTTCACCTTTTGACC	TTGCACT	22	hsa-miR-301a	14	MAPK1	mitogen-activated protein kinase 1	2 through 8
slc1129_chr22	AAGTCAGTGACAGCCCCTTATTTGCACTTCACCTTTTGACC	TTTGCAC	21	hsa-miR-19a	14	MAPK1	mitogen-activated protein kinase 1	2 through 8
slc1129_chr22	AAGTCAGTGACAGCCCCTTATTTGCACTTCACCTTTTGACC	TTTGCAC	21	hsa-miR-19b	14	MAPK1	mitogen-activated protein kinase 1	2 through 8
slc112_chr13	TCTACATGAAGATTTCACTTTGGCCAGTCATTGGTATATAT	GGCCAGT	22	hsa-miR-193a-3p	23	NUPL1	nucleoporin like 1	2 through 8
slc112_chr13	TCTACATGAAGATTTCACTTTGGCCAGTCATTGGTATATAT	GGCCAGT	22	hsa-miR-193b	23	NUPL1	nucleoporin like 1	2 through 8
slc112_chr18	AATCATTTTGACAATTTCCTTTCGCACTTTGTAATCCAAGT	GCACTTT	24	hsa-miR-106b	8	RAB12	RAB12, member RAS oncogene family	2 through 8
slc112_chr18	AATCATTTTGACAATTTCCTTTCGCACTTTGTAATCCAAGT	GCACTTT	24	hsa-miR-17	8	RAB12	RAB12, member RAS oncogene family	2 through 8
slc112_chr18	AATCATTTTGACAATTTCCTTTCGCACTTTGTAATCCAAGT	GCACTTT	24	hsa-miR-93	8	RAB12	RAB12, member RAS oncogene family	2 through 8
slc112_chr19	TTTATAGACTATTAATTTTCTGACTGAGCCAATAGTGGTTG	CTGAGCC	24	hsa-miR-24	53	MIDN	midnolin	2 through 8
slc1133_chr11	GTCACACCTGCTGCCCTACTTCTACCTCCTCTACTTCACCG	CTACCTC	22	hsa-let-7a	43	TM7SF2	transmembrane 7 superfamily member 2	2 through 8
slc1133_chr11	GTCACACCTGCTGCCCTACTTCTACCTCCTCTACTTCACCG	CTACCTC	22	hsa-let-7b	43	TM7SF2	transmembrane 7 superfamily member 2	2 through 8
slc1133_chr11	GTCACACCTGCTGCCCTACTTCTACCTCCTCTACTTCACCG	CTACCTC	22	hsa-let-7c	43	TM7SF2	transmembrane 7 superfamily member 2	2 through 8
slc1133_chr11	GTCACACCTGCTGCCCTACTTCTACCTCCTCTACTTCACCG	CTACCTC	22	hsa-let-7d	43	TM7SF2	transmembrane 7 superfamily member 2	2 through 8
slc1133_chr11	GTCACACCTGCTGCCCTACTTCTACCTCCTCTACTTCACCG	CTACCTC	22	hsa-let-7e	43	TM7SF2	transmembrane 7 superfamily member 2	2 through 8
slc1133_chr11	GTCACACCTGCTGCCCTACTTCTACCTCCTCTACTTCACCG	CTACCTC	22	hsa-let-7f	43	TM7SF2	transmembrane 7 superfamily member 2	2 through 8
slc1133_chr11	GTCACACCTGCTGCCCTACTTCTACCTCCTCTACTTCACCG	CTACCTC	22	hsa-let-7g	43	TM7SF2	transmembrane 7 superfamily member 2	2 through 8
slc1133_chr11	GTCACACCTGCTGCCCTACTTCTACCTCCTCTACTTCACCG	CTACCTC	22	hsa-let-7i	43	TM7SF2	transmembrane 7 superfamily member 2	2 through 8
slc1133_chr11	GTCACACCTGCTGCCCTACTTCTACCTCCTCTACTTCACCG	CTACCTC	22	hsa-miR-98	43	TM7SF2	transmembrane 7 superfamily member 2	2 through 8
slc1138_chr22	TGACCTCAAGCCTTCCAACCTGCTGCTCAACACCACCTGTG	TGCTGCT	21	hsa-miR-16	14	MAPK1	mitogen-activated protein kinase 1	2 through 8
slc1138_chr22	TGACCTCAAGCCTTCCAACCTGCTGCTCAACACCACCTGTG	TGCTGCT	21	hsa-miR-424	14	MAPK1	mitogen-activated protein kinase 1	2 through 8
slc1143_chr14	AGGATAATTTTTTTTTCATATTTGCCAAAATTTTTGTAAAC	TTGCCAA	22	hsa-miR-182	6	SLC39A9	solute carrier family 39 (zinc transporter), member 9	2 through 8
slc1144_chr15	CAACTTGATCTTACCTCATTTACTGTGAACAGAAGAGTCCT	ACTGTGA	22	hsa-miR-27a	215	FAM108C1	family with sequence similarity 108, member C1	2 through 8
slc1144_chr15	CAACTTGATCTTACCTCATTTACTGTGAACAGAAGAGTCCT	ACTGTGA	22	hsa-miR-27b	215	FAM108C1	family with sequence similarity 108, member C1	2 through 8
slc1144_chr18	TGTTTCATGGGACATTCTTCTGTGCAATAAAGTTTGAGAAG	GTGCAAT	22	hsa-miR-25	10	ZNF24	zinc finger protein 24	2 through 8
slc1147_chr3	AATATTTTAACAATATTAAATGTGCAATAGAACTTTTATAA	GTGCAAT	22	hsa-miR-25	7	APPL1	adaptor protein, phosphotyrosine interaction, PH domain and leucine zipper containing 1	2 through 8
slc1150_chr3	CATGATATTCCTTCTATCCATGTGCCAAATGGGTGTAATGT	GTGCCAA	22	hsa-miR-96	29	APPL1	adaptor protein, phosphotyrosine interaction, PH domain and leucine zipper containing 1	2 through 8
slc1152_chr12	TGGCTGAAGAGTAAATCCTTTCTACCTCTGGCTGAAGGAGT	CTACCTC	22	hsa-let-7a	23	SPRYD4	SPRY domain containing 4	2 through 8
slc1152_chr12	TGGCTGAAGAGTAAATCCTTTCTACCTCTGGCTGAAGGAGT	CTACCTC	22	hsa-let-7b	23	SPRYD4	SPRY domain containing 4	2 through 8
slc1152_chr12	TGGCTGAAGAGTAAATCCTTTCTACCTCTGGCTGAAGGAGT	CTACCTC	22	hsa-let-7c	23	SPRYD4	SPRY domain containing 4	2 through 8
slc1152_chr12	TGGCTGAAGAGTAAATCCTTTCTACCTCTGGCTGAAGGAGT	CTACCTC	22	hsa-let-7d	23	SPRYD4	SPRY domain containing 4	2 through 8
slc1152_chr12	TGGCTGAAGAGTAAATCCTTTCTACCTCTGGCTGAAGGAGT	CTACCTC	22	hsa-let-7e	23	SPRYD4	SPRY domain containing 4	2 through 8
slc1152_chr12	TGGCTGAAGAGTAAATCCTTTCTACCTCTGGCTGAAGGAGT	CTACCTC	22	hsa-let-7f	23	SPRYD4	SPRY domain containing 4	2 through 8
slc1152_chr12	TGGCTGAAGAGTAAATCCTTTCTACCTCTGGCTGAAGGAGT	CTACCTC	22	hsa-let-7g	23	SPRYD4	SPRY domain containing 4	2 through 8
slc1152_chr12	TGGCTGAAGAGTAAATCCTTTCTACCTCTGGCTGAAGGAGT	CTACCTC	22	hsa-let-7i	23	SPRYD4	SPRY domain containing 4	2 through 8
slc1152_chr12	TGGCTGAAGAGTAAATCCTTTCTACCTCTGGCTGAAGGAGT	CTACCTC	22	hsa-miR-98	23	SPRYD4	SPRY domain containing 4	2 through 8
slc1156_chr9	ATCTTAGACTCAGGAACATTTACTGTGACTAATGTATGTAG	ACTGTGA	22	hsa-miR-27a	21			2 through 8
slc1156_chr9	ATCTTAGACTCAGGAACATTTACTGTGACTAATGTATGTAG	ACTGTGA	22	hsa-miR-27b	21			2 through 8
slc1157_chr3	GAGTAACATTAGGGTCTACCTCTACCTCAATTTAGTTAGCG	CTACCTC	22	hsa-let-7a	54	PDE12	phosphodiesterase 12	2 through 8
slc1157_chr3	GAGTAACATTAGGGTCTACCTCTACCTCAATTTAGTTAGCG	CTACCTC	22	hsa-let-7b	54	PDE12	phosphodiesterase 12	2 through 8
slc1157_chr3	GAGTAACATTAGGGTCTACCTCTACCTCAATTTAGTTAGCG	CTACCTC	22	hsa-let-7c	54	PDE12	phosphodiesterase 12	2 through 8
slc1157_chr3	GAGTAACATTAGGGTCTACCTCTACCTCAATTTAGTTAGCG	CTACCTC	22	hsa-let-7d	54	PDE12	phosphodiesterase 12	2 through 8
slc1157_chr3	GAGTAACATTAGGGTCTACCTCTACCTCAATTTAGTTAGCG	CTACCTC	22	hsa-let-7e	54	PDE12	phosphodiesterase 12	2 through 8
slc1157_chr3	GAGTAACATTAGGGTCTACCTCTACCTCAATTTAGTTAGCG	CTACCTC	22	hsa-let-7f	54	PDE12	phosphodiesterase 12	2 through 8
slc1157_chr3	GAGTAACATTAGGGTCTACCTCTACCTCAATTTAGTTAGCG	CTACCTC	22	hsa-let-7g	54	PDE12	phosphodiesterase 12	2 through 8
slc1157_chr3	GAGTAACATTAGGGTCTACCTCTACCTCAATTTAGTTAGCG	CTACCTC	22	hsa-let-7i	54	PDE12	phosphodiesterase 12	2 through 8
slc1157_chr3	GAGTAACATTAGGGTCTACCTCTACCTCAATTTAGTTAGCG	CTACCTC	22	hsa-miR-98	54	PDE12	phosphodiesterase 12	2 through 8
slc115_chr16	TCCTGATACCTTTCCCTATTTGGCCAGTTCATGATCCAGCT	GGCCAGT	22	hsa-miR-193a-3p	9			2 through 8
slc115_chr16	TCCTGATACCTTTCCCTATTTGGCCAGTTCATGATCCAGCT	GGCCAGT	22	hsa-miR-193b	9			2 through 8
slc1160_chr7	ACTTTCTTTTGTGACTTTCTTCTACCTCATGCCACTGTTTA	CTACCTC	22	hsa-let-7a	5	CLDN12	claudin 12	2 through 8
slc1160_chr7	ACTTTCTTTTGTGACTTTCTTCTACCTCATGCCACTGTTTA	CTACCTC	22	hsa-let-7b	5	CLDN12	claudin 12	2 through 8
slc1160_chr7	ACTTTCTTTTGTGACTTTCTTCTACCTCATGCCACTGTTTA	CTACCTC	22	hsa-let-7c	5	CLDN12	claudin 12	2 through 8
slc1160_chr7	ACTTTCTTTTGTGACTTTCTTCTACCTCATGCCACTGTTTA	CTACCTC	22	hsa-let-7d	5	CLDN12	claudin 12	2 through 8
slc1160_chr7	ACTTTCTTTTGTGACTTTCTTCTACCTCATGCCACTGTTTA	CTACCTC	22	hsa-let-7e	5	CLDN12	claudin 12	2 through 8
slc1160_chr7	ACTTTCTTTTGTGACTTTCTTCTACCTCATGCCACTGTTTA	CTACCTC	22	hsa-let-7f	5	CLDN12	claudin 12	2 through 8
slc1160_chr7	ACTTTCTTTTGTGACTTTCTTCTACCTCATGCCACTGTTTA	CTACCTC	22	hsa-let-7g	5	CLDN12	claudin 12	2 through 8
slc1160_chr7	ACTTTCTTTTGTGACTTTCTTCTACCTCATGCCACTGTTTA	CTACCTC	22	hsa-let-7i	5	CLDN12	claudin 12	2 through 8
slc1160_chr7	ACTTTCTTTTGTGACTTTCTTCTACCTCATGCCACTGTTTA	CTACCTC	22	hsa-miR-98	5	CLDN12	claudin 12	2 through 8
slc1161_chr2	CCAAGAACAACAAAACCATATCAGTGTACTGTAGCCCCTTA	GTACTGT	26	hsa-miR-101	13	STAMBP	STAM binding protein	2 through 8
slc1162_chr18	GTGAGCAATTGTCTTTTATATACGGTACTGTAGCCATACTA	GTACTGT	25	hsa-miR-101	5	SLC39A6	solute carrier family 39 (zinc transporter), member 6	2 through 8
slc1164_chr11	GATTGGCCTTGCCCAACAACTACTGTGACTTCTGCCTGGGG	ACTGTGA	22	hsa-miR-27a	29	DPF2	D4, zinc and double PHD fingers family 2	2 through 8
slc1164_chr11	GATTGGCCTTGCCCAACAACTACTGTGACTTCTGCCTGGGG	ACTGTGA	22	hsa-miR-27b	29	DPF2	D4, zinc and double PHD fingers family 2	2 through 8
slc1164_chr14	TGGCCTCTTGCTGCCACTTGTAGTCTTCCTTCCTTCCTCTC	GTCTTCC	23	hsa-miR-7	5	KIAA0247	KIAA0247	2 through 8
slc1170_chr2	GCGCCAGTGATTACATCCAGTCAGTATTCAAGCGGCCTGAG	CAGTATT	22	hsa-miR-200b	7	TET3	tet oncogene family member 3	2 through 8
slc1170_chr2	GCGCCAGTGATTACATCCAGTCAGTATTCAAGCGGCCTGAG	CAGTATT	22	hsa-miR-200c	7	TET3	tet oncogene family member 3	2 through 8
slc1172_chr2	CCCAGAACCTTCTCTTGCGCTATTTGCACCTAGTCCCTCCA	TTTGCAC	23	hsa-miR-19a	35	TET3	tet oncogene family member 3	2 through 8
slc1172_chr2	CCCAGAACCTTCTCTTGCGCTATTTGCACCTAGTCCCTCCA	TTTGCAC	23	hsa-miR-19b	35	TET3	tet oncogene family member 3	2 through 8
slc1175_chr16	CAAGATACCCCATCTTCCTTTGGCCAGTTCACACCTCAGTC	GGCCAGT	22	hsa-miR-193a-3p	31	SETD1A	SET domain containing 1A	2 through 8
slc1175_chr16	CAAGATACCCCATCTTCCTTTGGCCAGTTCACACCTCAGTC	GGCCAGT	22	hsa-miR-193b	31	SETD1A	SET domain containing 1A	2 through 8
slc1177_chr3	CTGGAGTACAGATTAAACTATTTGCACTAACACACGTGACG	TTGCACT	22	hsa-miR-301a	5	SLMAP	sarcolemma associated protein	2 through 8
slc1177_chr3	CTGGAGTACAGATTAAACTATTTGCACTAACACACGTGACG	TTTGCAC	21	hsa-miR-19a	5	SLMAP	sarcolemma associated protein	2 through 8
slc1177_chr3	CTGGAGTACAGATTAAACTATTTGCACTAACACACGTGACG	TTTGCAC	21	hsa-miR-19b	5	SLMAP	sarcolemma associated protein	2 through 8
slc1179_chr6	GATACTTTTTAAACCTTTTTTGGCAGCTCAGATGGTGTAAA	GGCAGCT	22	hsa-miR-22	39	LRRC1	leucine rich repeat containing 1	2 through 8
slc1185_chrX	GAGATGTTGGATTTCACATTTCAGTATTATAAGGTTTTCTA	CAGTATT	22	hsa-miR-200b	5			2 through 8
slc1185_chrX	GAGATGTTGGATTTCACATTTCAGTATTATAAGGTTTTCTA	CAGTATT	22	hsa-miR-200c	5			2 through 8
slc1185_chrX	GAGATGTTGGATTTCACATTTCAGTATTATAAGGTTTTCTA	CATTTCA	17	hsa-miR-203	5			2 through 8
slc1185_chrX	GAGATGTTGGATTTCACATTTCAGTATTATAAGGTTTTCTA	TATTATA	25	hsa-miR-374a	5			2 through 8
slc1185_chrX	GAGATGTTGGATTTCACATTTCAGTATTATAAGGTTTTCTA	TATTATA	25	hsa-miR-374b	5			2 through 8
slc1186_chr10	CTCTAATACCTGTTTAATATTGTCTTCCTAATTGGGATAAT	GTCTTCC	22	hsa-miR-7	13	PPIF	peptidylprolyl isomerase F	2 through 8
slc1188_chr10	CTGAGATCTTTCCTCCTGGTTACTGTGAAGCCTGTTGGTTT	ACTGTGA	22	hsa-miR-27a	5	PPIF	peptidylprolyl isomerase F	2 through 8
slc1188_chr10	CTGAGATCTTTCCTCCTGGTTACTGTGAAGCCTGTTGGTTT	ACTGTGA	22	hsa-miR-27b	5	PPIF	peptidylprolyl isomerase F	2 through 8
slc1189_chr13	ATGAGTGTACTGTTTAAATATTTACCTCTATTAACATAACT	GTACTGT	7	hsa-miR-101	5	XPO4	exportin 4	2 through 8
slc1190_chr5	GAAAAAGAGGCATATTTTCATTACTTGACAATGTGGGATGG	TACTTGA	22	hsa-miR-26a	7	MAN2A1	mannosidase, alpha, class 2A, member 1	2 through 8
slc1190_chr5	GAAAAAGAGGCATATTTTCATTACTTGACAATGTGGGATGG	TACTTGA	22	hsa-miR-26b	7	MAN2A1	mannosidase, alpha, class 2A, member 1	2 through 8
slc1190_chr6	TACTACCAAATCAGTTTCCATTGCTGCTTTACTTGATGTGA	TACTTGA	30	hsa-miR-26a	5	FAM83B	family with sequence similarity 83, member B	2 through 8
slc1190_chr6	TACTACCAAATCAGTTTCCATTGCTGCTTTACTTGATGTGA	TACTTGA	30	hsa-miR-26b	5	FAM83B	family with sequence similarity 83, member B	2 through 8
slc1190_chr6	TACTACCAAATCAGTTTCCATTGCTGCTTTACTTGATGTGA	TGCTGCT	22	hsa-miR-16	5	FAM83B	family with sequence similarity 83, member B	2 through 8
slc1190_chr6	TACTACCAAATCAGTTTCCATTGCTGCTTTACTTGATGTGA	TGCTGCT	22	hsa-miR-424	5	FAM83B	family with sequence similarity 83, member B	2 through 8
slc1191_chr5	TACTCTAAACATTTTGACTATTTGAATGTACTGAGATGTCA	TGAATGT	23	hsa-miR-181a	41	MAN2A1	mannosidase, alpha, class 2A, member 1	2 through 8
slc1191_chr5	TACTCTAAACATTTTGACTATTTGAATGTACTGAGATGTCA	TGAATGT	23	hsa-miR-181b	41	MAN2A1	mannosidase, alpha, class 2A, member 1	2 through 8
slc1192_chr9	TTTCACTTTACTGAGCCAATTCATTTAATTGTCAAATGTCT	CTGAGCC	11	hsa-miR-24	14	UGCG	UDP-glucose ceramide glucosyltransferase	2 through 8
slc1192_chrX	GGACCAGTTAGTTTTGCCCATAACGCAGTATTCTGAGTTTG	CAGTATT	26	hsa-miR-200b	12	FAM127A	family with sequence similarity 127, member A	2 through 8
slc1192_chrX	GGACCAGTTAGTTTTGCCCATAACGCAGTATTCTGAGTTTG	CAGTATT	26	hsa-miR-200c	12	FAM127A	family with sequence similarity 127, member A	2 through 8
slc1193_chr2	GGAGGTGAACTTAACAACCATACTTGAATATTCCGTCTTGA	TACTTGA	21	hsa-miR-26a	8	TET3	tet oncogene family member 3	2 through 8
slc1193_chr2	GGAGGTGAACTTAACAACCATACTTGAATATTCCGTCTTGA	TACTTGA	21	hsa-miR-26b	8	TET3	tet oncogene family member 3	2 through 8
slc1195_chr5	AACTGTTCCCTGATTCACTTTGGCAGCTCTATTTTCTTGAT	GGCAGCT	22	hsa-miR-22	10			2 through 8
slc1196_chrX	TCATCCAGGTCAACATATGATGCTGCTATAAGTCTGGGGCT	ATGCTGC	20	hsa-miR-103	8	ZNF449	zinc finger protein 449	2 through 8
slc1196_chrX	TCATCCAGGTCAACATATGATGCTGCTATAAGTCTGGGGCT	ATGCTGC	20	hsa-miR-107	8	ZNF449	zinc finger protein 449	2 through 8
slc1196_chrX	TCATCCAGGTCAACATATGATGCTGCTATAAGTCTGGGGCT	TGCTGCT	21	hsa-miR-16	8	ZNF449	zinc finger protein 449	2 through 8
slc1196_chrX	TCATCCAGGTCAACATATGATGCTGCTATAAGTCTGGGGCT	TGCTGCT	21	hsa-miR-424	8	ZNF449	zinc finger protein 449	2 through 8
slc1204_chr3	GCTTAAACCTTTCAATAAATTGCACTTTAAAGGATTATAAA	GCACTTT	22	hsa-miR-106b	16	PXK	PX domain containing serine/threonine kinase	2 through 8
slc1204_chr3	GCTTAAACCTTTCAATAAATTGCACTTTAAAGGATTATAAA	GCACTTT	22	hsa-miR-17	16	PXK	PX domain containing serine/threonine kinase	2 through 8
slc1204_chr3	GCTTAAACCTTTCAATAAATTGCACTTTAAAGGATTATAAA	GCACTTT	22	hsa-miR-93	16	PXK	PX domain containing serine/threonine kinase	2 through 8
slc1204_chr3	GCTTAAACCTTTCAATAAATTGCACTTTAAAGGATTATAAA	TTGCACT	20	hsa-miR-301a	16	PXK	PX domain containing serine/threonine kinase	2 through 8
slc1206_chrX	CAGGGAGAGTCACCAAACAATCTACCTCCAACTCTCTTCTC	CTACCTC	22	hsa-let-7a	51	DDX26B	DEAD/H (Asp-Glu-Ala-Asp/His) box polypeptide 26B	2 through 8
slc1206_chrX	CAGGGAGAGTCACCAAACAATCTACCTCCAACTCTCTTCTC	CTACCTC	22	hsa-let-7b	51	DDX26B	DEAD/H (Asp-Glu-Ala-Asp/His) box polypeptide 26B	2 through 8
slc1206_chrX	CAGGGAGAGTCACCAAACAATCTACCTCCAACTCTCTTCTC	CTACCTC	22	hsa-let-7c	51	DDX26B	DEAD/H (Asp-Glu-Ala-Asp/His) box polypeptide 26B	2 through 8
slc1206_chrX	CAGGGAGAGTCACCAAACAATCTACCTCCAACTCTCTTCTC	CTACCTC	22	hsa-let-7d	51	DDX26B	DEAD/H (Asp-Glu-Ala-Asp/His) box polypeptide 26B	2 through 8
slc1206_chrX	CAGGGAGAGTCACCAAACAATCTACCTCCAACTCTCTTCTC	CTACCTC	22	hsa-let-7e	51	DDX26B	DEAD/H (Asp-Glu-Ala-Asp/His) box polypeptide 26B	2 through 8
slc1206_chrX	CAGGGAGAGTCACCAAACAATCTACCTCCAACTCTCTTCTC	CTACCTC	22	hsa-let-7f	51	DDX26B	DEAD/H (Asp-Glu-Ala-Asp/His) box polypeptide 26B	2 through 8
slc1206_chrX	CAGGGAGAGTCACCAAACAATCTACCTCCAACTCTCTTCTC	CTACCTC	22	hsa-let-7g	51	DDX26B	DEAD/H (Asp-Glu-Ala-Asp/His) box polypeptide 26B	2 through 8
slc1206_chrX	CAGGGAGAGTCACCAAACAATCTACCTCCAACTCTCTTCTC	CTACCTC	22	hsa-let-7i	51	DDX26B	DEAD/H (Asp-Glu-Ala-Asp/His) box polypeptide 26B	2 through 8
slc1206_chrX	CAGGGAGAGTCACCAAACAATCTACCTCCAACTCTCTTCTC	CTACCTC	22	hsa-miR-98	51	DDX26B	DEAD/H (Asp-Glu-Ala-Asp/His) box polypeptide 26B	2 through 8
slc120_chr16	AAGCCTCACGCTGGCCGAAGTCTACCTCATGATGGGCAAGC	CTACCTC	22	hsa-let-7a	8	CRAMP1L	Crm, cramped-like (Drosophila)	2 through 8
slc120_chr16	AAGCCTCACGCTGGCCGAAGTCTACCTCATGATGGGCAAGC	CTACCTC	22	hsa-let-7b	8	CRAMP1L	Crm, cramped-like (Drosophila)	2 through 8
slc120_chr16	AAGCCTCACGCTGGCCGAAGTCTACCTCATGATGGGCAAGC	CTACCTC	22	hsa-let-7c	8	CRAMP1L	Crm, cramped-like (Drosophila)	2 through 8
slc120_chr16	AAGCCTCACGCTGGCCGAAGTCTACCTCATGATGGGCAAGC	CTACCTC	22	hsa-let-7d	8	CRAMP1L	Crm, cramped-like (Drosophila)	2 through 8
slc120_chr16	AAGCCTCACGCTGGCCGAAGTCTACCTCATGATGGGCAAGC	CTACCTC	22	hsa-let-7e	8	CRAMP1L	Crm, cramped-like (Drosophila)	2 through 8
slc120_chr16	AAGCCTCACGCTGGCCGAAGTCTACCTCATGATGGGCAAGC	CTACCTC	22	hsa-let-7f	8	CRAMP1L	Crm, cramped-like (Drosophila)	2 through 8
slc120_chr16	AAGCCTCACGCTGGCCGAAGTCTACCTCATGATGGGCAAGC	CTACCTC	22	hsa-let-7g	8	CRAMP1L	Crm, cramped-like (Drosophila)	2 through 8
slc120_chr16	AAGCCTCACGCTGGCCGAAGTCTACCTCATGATGGGCAAGC	CTACCTC	22	hsa-let-7i	8	CRAMP1L	Crm, cramped-like (Drosophila)	2 through 8
slc120_chr16	AAGCCTCACGCTGGCCGAAGTCTACCTCATGATGGGCAAGC	CTACCTC	22	hsa-miR-98	8	CRAMP1L	Crm, cramped-like (Drosophila)	2 through 8
slc120_chr17	CAGGGGAGCCGGCTCCCCCCTTGAATGTACCAGACCCTGGG	TGAATGT	22	hsa-miR-181a	7	MINK1	misshapen-like kinase 1 (zebrafish)	2 through 8
slc120_chr17	CAGGGGAGCCGGCTCCCCCCTTGAATGTACCAGACCCTGGG	TGAATGT	22	hsa-miR-181b	7	MINK1	misshapen-like kinase 1 (zebrafish)	2 through 8
slc1213_chr16	TAAGATTAATTCCTCAACTGTTTTGCACTCAACAAAGACAT	TTGCACT	23	hsa-miR-301a	5			2 through 8
slc1213_chr16	TAAGATTAATTCCTCAACTGTTTTGCACTCAACAAAGACAT	TTTGCAC	22	hsa-miR-19a	5			2 through 8
slc1213_chr16	TAAGATTAATTCCTCAACTGTTTTGCACTCAACAAAGACAT	TTTGCAC	22	hsa-miR-19b	5			2 through 8
slc1214_chr7	CACAATACTCCATTACATTATGCTGCTAGACATGGAATGAA	ATGCTGC	20	hsa-miR-103	33	ANKIB1	ankyrin repeat and IBR domain containing 1	2 through 8
slc1214_chr7	CACAATACTCCATTACATTATGCTGCTAGACATGGAATGAA	ATGCTGC	20	hsa-miR-107	33	ANKIB1	ankyrin repeat and IBR domain containing 1	2 through 8
slc1214_chr7	CACAATACTCCATTACATTATGCTGCTAGACATGGAATGAA	TGCTGCT	21	hsa-miR-16	33	ANKIB1	ankyrin repeat and IBR domain containing 1	2 through 8
slc1214_chr7	CACAATACTCCATTACATTATGCTGCTAGACATGGAATGAA	TGCTGCT	21	hsa-miR-424	33	ANKIB1	ankyrin repeat and IBR domain containing 1	2 through 8
slc1214_chr9	GATGTGGAATTGTTAACCACTGCTGCTATCACTTATTGTAG	TGCTGCT	21	hsa-miR-16	26			2 through 8
slc1214_chr9	GATGTGGAATTGTTAACCACTGCTGCTATCACTTATTGTAG	TGCTGCT	21	hsa-miR-424	26			2 through 8
slc1215_chr6	ACAAACACCGTTTATAATTTTGTACTGTTTTACTTTAAGTA	GTACTGT	22	hsa-miR-101	5	KIAA1586	KIAA1586	2 through 8
slc1215_chr9	GGTCAGCTTTTCTTCAACACTTTCCGAGCTCTTTGAAAGCA	CAGCTTT	4	hsa-miR-320a	5			2 through 8
slc1218_chr9	AGAGTACTCTCATCTTTATTTTGCTGCTCACTGATTTTTTA	TGCTGCT	22	hsa-miR-16	58			2 through 8
slc1218_chr9	AGAGTACTCTCATCTTTATTTTGCTGCTCACTGATTTTTTA	TGCTGCT	22	hsa-miR-424	58			2 through 8
slc1219_chr18	ACTTTATTTTGGACATTAAATGTGCAATATTCACTACTTAT	GTGCAAT	22	hsa-miR-25	5	KIAA1632	KIAA1632	2 through 8
slc1223_chr4	AATACCCAATATCCATCATATCAATGCAATGGAAACCTATC	CAATGCA	22	hsa-miR-33a	20	TET2	tet oncogene family member 2	2 through 8
slc1223_chr9	ACCAGAGAAGACTCAACCAATGCTGCCTTAAGATTTAATGT	ATGCTGC	20	hsa-miR-103	7	KIAA1958	KIAA1958	2 through 8
slc1223_chr9	ACCAGAGAAGACTCAACCAATGCTGCCTTAAGATTTAATGT	ATGCTGC	20	hsa-miR-107	7	KIAA1958	KIAA1958	2 through 8
slc1228_chr7	ATGTCTATTTACAGTCCAATTGTGCCAAACTCTTACTTGTG	GTGCCAA	22	hsa-miR-96	24	ANKIB1	ankyrin repeat and IBR domain containing 1	2 through 8
slc1231_chr14	CCTCACATGCTTTCATTTAATGCTGCATTTAGCCAGCGATG	ATGCTGC	20	hsa-miR-103	5	PCNX	pecanex homolog (Drosophila)	2 through 8
slc1231_chr14	CCTCACATGCTTTCATTTAATGCTGCATTTAGCCAGCGATG	ATGCTGC	20	hsa-miR-107	5	PCNX	pecanex homolog (Drosophila)	2 through 8
slc1233_chr4	AAAAGCATACCTTTTTTCAATACTTGATTTCTTAGCAAGTA	TACTTGA	21	hsa-miR-26a	10	TET2	tet oncogene family member 2	2 through 8
slc1233_chr4	AAAAGCATACCTTTTTTCAATACTTGATTTCTTAGCAAGTA	TACTTGA	21	hsa-miR-26b	10	TET2	tet oncogene family member 2	2 through 8
slc1233_chr6	AACTGGAATTCAAATCAAATTTTGCCAAATCCAGTTTGCTT	TTGCCAA	22	hsa-miR-182	5	ZNF451	zinc finger protein 451	2 through 8
slc1239_chr20	TAACTGTATTTTTAAAATTCTAATGTGAAGTCTGATTCTCT	AATGTGA	22	hsa-miR-23a	139	PARD6B	par-6 partitioning defective 6 homolog beta (C. elegans)	2 through 8
slc1239_chr20	TAACTGTATTTTTAAAATTCTAATGTGAAGTCTGATTCTCT	AATGTGA	22	hsa-miR-23b	139	PARD6B	par-6 partitioning defective 6 homolog beta (C. elegans)	2 through 8
slc123_chr6	TCTAAAGGGAACTTAAAAACTGCTGCTACATGTTATGTACA	TGCTGCT	21	hsa-miR-16	22			2 through 8
slc123_chr6	TCTAAAGGGAACTTAAAAACTGCTGCTACATGTTATGTACA	TGCTGCT	21	hsa-miR-424	22			2 through 8
slc1240_chr12	AGCGCTGCGGTTATACAATCTTGCACCTCCTTGGGCAGCTG	GGCAGCT	34	hsa-miR-22	5	2010-03-09	membrane-associated ring finger (C3HC4) 9	2 through 8
slc1240_chr7	TTATGTTCTCATCTCAAAAATGCTGTGACAGCTTTTTGGCT	CAGCTTT	29	hsa-miR-320a	56	GATAD1	GATA zinc finger domain containing 1	2 through 8
slc1241_chr13	CATTTTTTTCTTCACTATTATGCACTTTCATGGTATAGTCT	GCACTTT	22	hsa-miR-106b	57	ZDHHC20	zinc finger, DHHC-type containing 20	2 through 8
slc1241_chr13	CATTTTTTTCTTCACTATTATGCACTTTCATGGTATAGTCT	GCACTTT	22	hsa-miR-17	57	ZDHHC20	zinc finger, DHHC-type containing 20	2 through 8
slc1241_chr13	CATTTTTTTCTTCACTATTATGCACTTTCATGGTATAGTCT	GCACTTT	22	hsa-miR-93	57	ZDHHC20	zinc finger, DHHC-type containing 20	2 through 8
slc1241_chrX	AATGTCTTCCAGCCTACTTGTGTCTTCCAACAAAGGTACGT	GTCTTCC	22	hsa-miR-7	10			2 through 8
slc1243_chrX	CACGTCTTCCAGAAAATATATGTCTTCCAACTAAGCTACGT	GTCTTCC	22	hsa-miR-7	8			2 through 8
slc1245_chr16	ATCACATATATGATAAAACTTCAGTGTTATTTAGGCAGGTC	CAGTGTT	22	hsa-miR-141	10	ZNF267	zinc finger protein 267	2 through 8
slc1245_chr16	ATCACATATATGATAAAACTTCAGTGTTATTTAGGCAGGTC	CAGTGTT	22	hsa-miR-200a	10	ZNF267	zinc finger protein 267	2 through 8
slc1246_chrX	ATCAACTGGCTCAATATCCATGTCTTCCAACGTCTCCAGTG	GTCTTCC	22	hsa-miR-7	65			2 through 8
slc1248_chr20	TAACACATAGGACAAACTTGTGCACTTTTTATGCCAAAAAA	GCACTTT	22	hsa-miR-106b	303	PARD6B	par-6 partitioning defective 6 homolog beta (C. elegans)	2 through 8
slc1248_chr20	TAACACATAGGACAAACTTGTGCACTTTTTATGCCAAAAAA	GCACTTT	22	hsa-miR-17	303	PARD6B	par-6 partitioning defective 6 homolog beta (C. elegans)	2 through 8
slc1248_chr20	TAACACATAGGACAAACTTGTGCACTTTTTATGCCAAAAAA	GCACTTT	22	hsa-miR-93	303	PARD6B	par-6 partitioning defective 6 homolog beta (C. elegans)	2 through 8
slc1250_chr18	TTTATGTAAAATTAAAACTATCAGTATTTTACAGATGTTTT	CAGTATT	22	hsa-miR-200b	5	HDHD2	haloacid dehalogenase-like hydrolase domain containing 2	2 through 8
slc1250_chr18	TTTATGTAAAATTAAAACTATCAGTATTTTACAGATGTTTT	CAGTATT	22	hsa-miR-200c	5	HDHD2	haloacid dehalogenase-like hydrolase domain containing 2	2 through 8
slc1250_chr20	AATTTTATGAGGCTATTTATTACTTTCCAATGCATCCACTT	CAATGCA	28	hsa-miR-33a	91	PARD6B	par-6 partitioning defective 6 homolog beta (C. elegans)	2 through 8
slc1257_chr16	TAATTCAGCTTTCAAATCTGTTGCTGCTTTTCCTTAATCCG	CAGCTTT	6	hsa-miR-320a	91	ZNF267	zinc finger protein 267	2 through 8
slc1257_chr16	TAATTCAGCTTTCAAATCTGTTGCTGCTTTTCCTTAATCCG	TGCTGCT	22	hsa-miR-16	91	ZNF267	zinc finger protein 267	2 through 8
slc1257_chr16	TAATTCAGCTTTCAAATCTGTTGCTGCTTTTCCTTAATCCG	TGCTGCT	22	hsa-miR-424	91	ZNF267	zinc finger protein 267	2 through 8
slc1257_chr18	ATATTTTTCTATCTCTCACTTCTCAGGGATGAAATTCTTTT	ATTCTTT	34	hsa-miR-186	12	IER3IP1	immediate early response 3 interacting protein 1	2 through 8
slc1257_chr22	CATTCTTGGGAGGACACTTTTGCCAATGAACTCTTTCCCCA	TTGCCAA	20	hsa-miR-182	9	XBP1	X-box binding protein 1	2 through 8
slc1259_chr20	CACTACCTCTCTCTTTTTTTTTTTAAAGTTTTAACATCAGA	ACTACCT	2	hsa-miR-196a	9	PARD6B	par-6 partitioning defective 6 homolog beta (C. elegans)	2 through 8
slc1259_chr20	CACTACCTCTCTCTTTTTTTTTTTAAAGTTTTAACATCAGA	CTACCTC	3	hsa-let-7a	9	PARD6B	par-6 partitioning defective 6 homolog beta (C. elegans)	2 through 8
slc1259_chr20	CACTACCTCTCTCTTTTTTTTTTTAAAGTTTTAACATCAGA	CTACCTC	3	hsa-let-7b	9	PARD6B	par-6 partitioning defective 6 homolog beta (C. elegans)	2 through 8
slc1259_chr20	CACTACCTCTCTCTTTTTTTTTTTAAAGTTTTAACATCAGA	CTACCTC	3	hsa-let-7c	9	PARD6B	par-6 partitioning defective 6 homolog beta (C. elegans)	2 through 8
slc1259_chr20	CACTACCTCTCTCTTTTTTTTTTTAAAGTTTTAACATCAGA	CTACCTC	3	hsa-let-7d	9	PARD6B	par-6 partitioning defective 6 homolog beta (C. elegans)	2 through 8
slc1259_chr20	CACTACCTCTCTCTTTTTTTTTTTAAAGTTTTAACATCAGA	CTACCTC	3	hsa-let-7e	9	PARD6B	par-6 partitioning defective 6 homolog beta (C. elegans)	2 through 8
slc1259_chr20	CACTACCTCTCTCTTTTTTTTTTTAAAGTTTTAACATCAGA	CTACCTC	3	hsa-let-7f	9	PARD6B	par-6 partitioning defective 6 homolog beta (C. elegans)	2 through 8
slc1259_chr20	CACTACCTCTCTCTTTTTTTTTTTAAAGTTTTAACATCAGA	CTACCTC	3	hsa-let-7g	9	PARD6B	par-6 partitioning defective 6 homolog beta (C. elegans)	2 through 8
slc1259_chr20	CACTACCTCTCTCTTTTTTTTTTTAAAGTTTTAACATCAGA	CTACCTC	3	hsa-let-7i	9	PARD6B	par-6 partitioning defective 6 homolog beta (C. elegans)	2 through 8
slc1259_chr20	CACTACCTCTCTCTTTTTTTTTTTAAAGTTTTAACATCAGA	CTACCTC	3	hsa-miR-98	9	PARD6B	par-6 partitioning defective 6 homolog beta (C. elegans)	2 through 8
slc1259_chr3	CTTTGGCCGTTCCTCCCACTTCAGTATTTTCCTTCTTCCCT	CAGTATT	22	hsa-miR-200b	11	ATXN7	ataxin 7	2 through 8
slc1259_chr3	CTTTGGCCGTTCCTCCCACTTCAGTATTTTCCTTCTTCCCT	CAGTATT	22	hsa-miR-200c	11	ATXN7	ataxin 7	2 through 8
slc125_chr15	AAATAGTGTTCCAAATAACATACTTGAATATCATCTTTGAA	TACTTGA	21	hsa-miR-26a	6	FAM98B	family with sequence similarity 98, member B	2 through 8
slc125_chr15	AAATAGTGTTCCAAATAACATACTTGAATATCATCTTTGAA	TACTTGA	21	hsa-miR-26b	6	FAM98B	family with sequence similarity 98, member B	2 through 8
slc125_chr3	ACAAGCAAATGGTGTTTCGGTTAGTAACGGTTCTAAGTGCA	TGGTGTT	10	hsa-miR-21*	12	SETD5	SET domain containing 5	2 through 8
slc1260_chr1	GTGTTCCTTATACTCTATTATATAGTGTTATTCATGATTCA	TATTATA	16	hsa-miR-374a	32	CMPK1	cytidine monophosphate (UMP-CMP) kinase 1, cytosolic	2 through 8
slc1260_chr1	GTGTTCCTTATACTCTATTATATAGTGTTATTCATGATTCA	TATTATA	16	hsa-miR-374b	32	CMPK1	cytidine monophosphate (UMP-CMP) kinase 1, cytosolic	2 through 8
slc1264_chr20	TAAAATTTTATAGTACTAAATGTCAAGCCTAACTGTGAATT	ACTGTGA	32	hsa-miR-27a	70	PARD6B	par-6 partitioning defective 6 homolog beta (C. elegans)	2 through 8
slc1264_chr20	TAAAATTTTATAGTACTAAATGTCAAGCCTAACTGTGAATT	ACTGTGA	32	hsa-miR-27b	70	PARD6B	par-6 partitioning defective 6 homolog beta (C. elegans)	2 through 8
slc1265_chr20	GTCAGTATTTTACTACAATTTTATTATAAAGTGTACATTAT	CAGTATT	3	hsa-miR-200b	417	PARD6B	par-6 partitioning defective 6 homolog beta (C. elegans)	2 through 8
slc1265_chr20	GTCAGTATTTTACTACAATTTTATTATAAAGTGTACATTAT	CAGTATT	3	hsa-miR-200c	417	PARD6B	par-6 partitioning defective 6 homolog beta (C. elegans)	2 through 8
slc1265_chr20	GTCAGTATTTTACTACAATTTTATTATAAAGTGTACATTAT	TATTATA	22	hsa-miR-374a	417	PARD6B	par-6 partitioning defective 6 homolog beta (C. elegans)	2 through 8
slc1265_chr20	GTCAGTATTTTACTACAATTTTATTATAAAGTGTACATTAT	TATTATA	22	hsa-miR-374b	417	PARD6B	par-6 partitioning defective 6 homolog beta (C. elegans)	2 through 8
slc1267_chr18	TTTGTGCTGTCCAGTAATTATGTCTTCCACTACCCATCTTG	GTCTTCC	22	hsa-miR-7	5	SMAD2	SMAD family member 2	2 through 8
slc1268_chr5	ATTCAGAATCCTGCATCTTTTAATGTGACAAATTTTTGAAT	AATGTGA	22	hsa-miR-23a	29	DCP2	DCP2 decapping enzyme homolog (S. cerevisiae)	2 through 8
slc1268_chr5	ATTCAGAATCCTGCATCTTTTAATGTGACAAATTTTTGAAT	AATGTGA	22	hsa-miR-23b	29	DCP2	DCP2 decapping enzyme homolog (S. cerevisiae)	2 through 8
slc126_chrX	TTCTAATTAATTTGCTTAATTCTGAGCCATTAATCCTGCTA	CTGAGCC	22	hsa-miR-24	17	SCML1	sex comb on midleg-like 1 (Drosophila)	2 through 8
slc1270_chr12	GTGTGAAAAACTCAAATTACTGTCTTCCATCATATACCGCT	GTCTTCC	22	hsa-miR-7	16	USP15	ubiquitin specific peptidase 15	2 through 8
slc1270_chr13	GGTAGAGTATTTTAATCCTATTACTTGACTAAGAGTGTGAA	TACTTGA	22	hsa-miR-26a	11	SACS	spastic ataxia of Charlevoix-Saguenay (sacsin)	2 through 8
slc1270_chr13	GGTAGAGTATTTTAATCCTATTACTTGACTAAGAGTGTGAA	TACTTGA	22	hsa-miR-26b	11	SACS	spastic ataxia of Charlevoix-Saguenay (sacsin)	2 through 8
slc1270_chr19	TGCTTATCAGTTTTAACCTTTCAGTATTCATTGCAAGAAAA	CAGTATT	22	hsa-miR-200b	5	DPY19L3	dpy-19-like 3 (C. elegans)	2 through 8
slc1270_chr19	TGCTTATCAGTTTTAACCTTTCAGTATTCATTGCAAGAAAA	CAGTATT	22	hsa-miR-200c	5	DPY19L3	dpy-19-like 3 (C. elegans)	2 through 8
slc1272_chr5	TTCTTTTTAAGTGCATACTTTGGCCAGTCTTCCTGGTGCCT	GGCCAGT	22	hsa-miR-193a-3p	19	DCP2	DCP2 decapping enzyme homolog (S. cerevisiae)	2 through 8
slc1272_chr5	TTCTTTTTAAGTGCATACTTTGGCCAGTCTTCCTGGTGCCT	GGCCAGT	22	hsa-miR-193b	19	DCP2	DCP2 decapping enzyme homolog (S. cerevisiae)	2 through 8
slc1272_chr5	TTCTTTTTAAGTGCATACTTTGGCCAGTCTTCCTGGTGCCT	GTCTTCC	27	hsa-miR-7	19	DCP2	DCP2 decapping enzyme homolog (S. cerevisiae)	2 through 8
slc1280_chr5	CATGTGTGCATTAAAAACATTTCACTACCTATTCTCTCATG	ACTACCT	24	hsa-miR-196a	52	DCP2	DCP2 decapping enzyme homolog (S. cerevisiae)	2 through 8
slc1280_chr5	CATGTGTGCATTAAAAACATTTCACTACCTATTCTCTCATG	CATTTCA	18	hsa-miR-203	52	DCP2	DCP2 decapping enzyme homolog (S. cerevisiae)	2 through 8
slc1282_chr4	TACAGTACCAACACAAAATGTGACTCCTAACACAGTGAACC	AATGTGA	17	hsa-miR-23a	11	SEC24B	SEC24 family, member B (S. cerevisiae)	2 through 8
slc1282_chr4	TACAGTACCAACACAAAATGTGACTCCTAACACAGTGAACC	AATGTGA	17	hsa-miR-23b	11	SEC24B	SEC24 family, member B (S. cerevisiae)	2 through 8
slc1286_chr12	AACATTTGAAACATTTTTATTTGCTGCTTTTTCCCTTTGAT	TGCTGCT	22	hsa-miR-16	14	USP15	ubiquitin specific peptidase 15	2 through 8
slc1286_chr12	AACATTTGAAACATTTTTATTTGCTGCTTTTTCCCTTTGAT	TGCTGCT	22	hsa-miR-424	14	USP15	ubiquitin specific peptidase 15	2 through 8
slc128_chrM	AGCCCTATCTATTACTCTCATCGCTACCTCCCTGACAAGCG	CTACCTC	24	hsa-let-7a	37	PTPRO	protein tyrosine phosphatase, receptor type, O	2 through 8
slc128_chrM	AGCCCTATCTATTACTCTCATCGCTACCTCCCTGACAAGCG	CTACCTC	24	hsa-let-7b	37	PTPRO	protein tyrosine phosphatase, receptor type, O	2 through 8
slc128_chrM	AGCCCTATCTATTACTCTCATCGCTACCTCCCTGACAAGCG	CTACCTC	24	hsa-let-7c	37	PTPRO	protein tyrosine phosphatase, receptor type, O	2 through 8
slc128_chrM	AGCCCTATCTATTACTCTCATCGCTACCTCCCTGACAAGCG	CTACCTC	24	hsa-let-7d	37	PTPRO	protein tyrosine phosphatase, receptor type, O	2 through 8
slc128_chrM	AGCCCTATCTATTACTCTCATCGCTACCTCCCTGACAAGCG	CTACCTC	24	hsa-let-7e	37	PTPRO	protein tyrosine phosphatase, receptor type, O	2 through 8
slc128_chrM	AGCCCTATCTATTACTCTCATCGCTACCTCCCTGACAAGCG	CTACCTC	24	hsa-let-7f	37	PTPRO	protein tyrosine phosphatase, receptor type, O	2 through 8
slc128_chrM	AGCCCTATCTATTACTCTCATCGCTACCTCCCTGACAAGCG	CTACCTC	24	hsa-let-7g	37	PTPRO	protein tyrosine phosphatase, receptor type, O	2 through 8
slc128_chrM	AGCCCTATCTATTACTCTCATCGCTACCTCCCTGACAAGCG	CTACCTC	24	hsa-let-7i	37	PTPRO	protein tyrosine phosphatase, receptor type, O	2 through 8
slc128_chrM	AGCCCTATCTATTACTCTCATCGCTACCTCCCTGACAAGCG	CTACCTC	24	hsa-miR-98	37	PTPRO	protein tyrosine phosphatase, receptor type, O	2 through 8
slc1290_chr5	ACAGCAACTGTTTTTTTCCCTCAGTGTTAACGAAAGGATAA	CAGTGTT	22	hsa-miR-141	16	DCP2	DCP2 decapping enzyme homolog (S. cerevisiae)	2 through 8
slc1290_chr5	ACAGCAACTGTTTTTTTCCCTCAGTGTTAACGAAAGGATAA	CAGTGTT	22	hsa-miR-200a	16	DCP2	DCP2 decapping enzyme homolog (S. cerevisiae)	2 through 8
slc1292_chr1	AAAGATAATTGTATTTTATGTTTTGCACACAAACGCAGAAT	TTTGCAC	22	hsa-miR-19a	8	RNF11	ring finger protein 11	2 through 8
slc1292_chr1	AAAGATAATTGTATTTTATGTTTTGCACACAAACGCAGAAT	TTTGCAC	22	hsa-miR-19b	8	RNF11	ring finger protein 11	2 through 8
slc1292_chr2	TCGTGCTCGTAGATCAAACATGCACTTTACTAGCAGTTCTA	GCACTTT	22	hsa-miR-106b	14	KCMF1	potassium channel modulatory factor 1	2 through 8
slc1292_chr2	TCGTGCTCGTAGATCAAACATGCACTTTACTAGCAGTTCTA	GCACTTT	22	hsa-miR-17	14	KCMF1	potassium channel modulatory factor 1	2 through 8
slc1292_chr2	TCGTGCTCGTAGATCAAACATGCACTTTACTAGCAGTTCTA	GCACTTT	22	hsa-miR-93	14	KCMF1	potassium channel modulatory factor 1	2 through 8
slc1295_chr18	AGGCCACACTTCAAACTACTTTGCTGCTAATATTTTCCTCC	TGCTGCT	22	hsa-miR-16	63	SMAD7	SMAD family member 7	2 through 8
slc1295_chr18	AGGCCACACTTCAAACTACTTTGCTGCTAATATTTTCCTCC	TGCTGCT	22	hsa-miR-424	63	SMAD7	SMAD family member 7	2 through 8
slc1295_chr22	CCTGACTTTCTACTACCTCATGAACCTCAACATCATGACAG	ACTACCT	12	hsa-miR-196a	5	THOC5	THO complex 5	2 through 8
slc1295_chr22	CCTGACTTTCTACTACCTCATGAACCTCAACATCATGACAG	CTACCTC	13	hsa-let-7a	5	THOC5	THO complex 5	2 through 8
slc1295_chr22	CCTGACTTTCTACTACCTCATGAACCTCAACATCATGACAG	CTACCTC	13	hsa-let-7b	5	THOC5	THO complex 5	2 through 8
slc1295_chr22	CCTGACTTTCTACTACCTCATGAACCTCAACATCATGACAG	CTACCTC	13	hsa-let-7c	5	THOC5	THO complex 5	2 through 8
slc1295_chr22	CCTGACTTTCTACTACCTCATGAACCTCAACATCATGACAG	CTACCTC	13	hsa-let-7d	5	THOC5	THO complex 5	2 through 8
slc1295_chr22	CCTGACTTTCTACTACCTCATGAACCTCAACATCATGACAG	CTACCTC	13	hsa-let-7e	5	THOC5	THO complex 5	2 through 8
slc1295_chr22	CCTGACTTTCTACTACCTCATGAACCTCAACATCATGACAG	CTACCTC	13	hsa-let-7f	5	THOC5	THO complex 5	2 through 8
slc1295_chr22	CCTGACTTTCTACTACCTCATGAACCTCAACATCATGACAG	CTACCTC	13	hsa-let-7g	5	THOC5	THO complex 5	2 through 8
slc1295_chr22	CCTGACTTTCTACTACCTCATGAACCTCAACATCATGACAG	CTACCTC	13	hsa-let-7i	5	THOC5	THO complex 5	2 through 8
slc1295_chr22	CCTGACTTTCTACTACCTCATGAACCTCAACATCATGACAG	CTACCTC	13	hsa-miR-98	5	THOC5	THO complex 5	2 through 8
slc1297_chr18	TCTCTGGATATCTTCTATGATCTACCTCAGGGGAATGGCTT	CTACCTC	22	hsa-let-7a	13	SMAD7	SMAD family member 7	2 through 8
slc1297_chr18	TCTCTGGATATCTTCTATGATCTACCTCAGGGGAATGGCTT	CTACCTC	22	hsa-let-7b	13	SMAD7	SMAD family member 7	2 through 8
slc1297_chr18	TCTCTGGATATCTTCTATGATCTACCTCAGGGGAATGGCTT	CTACCTC	22	hsa-let-7c	13	SMAD7	SMAD family member 7	2 through 8
slc1297_chr18	TCTCTGGATATCTTCTATGATCTACCTCAGGGGAATGGCTT	CTACCTC	22	hsa-let-7d	13	SMAD7	SMAD family member 7	2 through 8
slc1297_chr18	TCTCTGGATATCTTCTATGATCTACCTCAGGGGAATGGCTT	CTACCTC	22	hsa-let-7e	13	SMAD7	SMAD family member 7	2 through 8
slc1297_chr18	TCTCTGGATATCTTCTATGATCTACCTCAGGGGAATGGCTT	CTACCTC	22	hsa-let-7f	13	SMAD7	SMAD family member 7	2 through 8
slc1297_chr18	TCTCTGGATATCTTCTATGATCTACCTCAGGGGAATGGCTT	CTACCTC	22	hsa-let-7g	13	SMAD7	SMAD family member 7	2 through 8
slc1297_chr18	TCTCTGGATATCTTCTATGATCTACCTCAGGGGAATGGCTT	CTACCTC	22	hsa-let-7i	13	SMAD7	SMAD family member 7	2 through 8
slc1297_chr18	TCTCTGGATATCTTCTATGATCTACCTCAGGGGAATGGCTT	CTACCTC	22	hsa-miR-98	13	SMAD7	SMAD family member 7	2 through 8
slc1299_chr3	TGTTTGATGTGACTTTTAATTTTAAATACGGGTAACAATCT	TACGGGT	27	hsa-miR-99a	5	KBTBD8	kelch repeat and BTB (POZ) domain containing 8	2 through 8
slc1299_chr3	TGTTTGATGTGACTTTTAATTTTAAATACGGGTAACAATCT	TACGGGT	27	hsa-miR-99b	5	KBTBD8	kelch repeat and BTB (POZ) domain containing 8	2 through 8
slc129_chr4	TTACAATTTAGCTTACATTTTTCGACTGTGAACGTGAATAG	ACTGTGA	25	hsa-miR-27a	22	ADD1	adducin 1 (alpha)	2 through 8
slc129_chr4	TTACAATTTAGCTTACATTTTTCGACTGTGAACGTGAATAG	ACTGTGA	25	hsa-miR-27b	22	ADD1	adducin 1 (alpha)	2 through 8
slc1304_chr6	TTATTTGCCTGCTCACTTTATGTTTACATCTCCCACATTCA	TGTTTAC	21	hsa-miR-30a	26	PTP4A1	protein tyrosine phosphatase type IVA, member 1	2 through 8
slc1304_chr6	TTATTTGCCTGCTCACTTTATGTTTACATCTCCCACATTCA	TGTTTAC	21	hsa-miR-30b	26	PTP4A1	protein tyrosine phosphatase type IVA, member 1	2 through 8
slc1304_chr6	TTATTTGCCTGCTCACTTTATGTTTACATCTCCCACATTCA	TGTTTAC	21	hsa-miR-30c	26	PTP4A1	protein tyrosine phosphatase type IVA, member 1	2 through 8
slc1304_chr6	TTATTTGCCTGCTCACTTTATGTTTACATCTCCCACATTCA	TGTTTAC	21	hsa-miR-30d	26	PTP4A1	protein tyrosine phosphatase type IVA, member 1	2 through 8
slc1304_chr6	TTATTTGCCTGCTCACTTTATGTTTACATCTCCCACATTCA	TGTTTAC	21	hsa-miR-30e	26	PTP4A1	protein tyrosine phosphatase type IVA, member 1	2 through 8
slc1307_chr22	GGTGACAAATTCCTCTTTGATGAATGTACCCTGTGGGGATG	TGAATGT	21	hsa-miR-181a	17	LIF	leukemia inhibitory factor (cholinergic differentiation factor)	2 through 8
slc1307_chr22	GGTGACAAATTCCTCTTTGATGAATGTACCCTGTGGGGATG	TGAATGT	21	hsa-miR-181b	17	LIF	leukemia inhibitory factor (cholinergic differentiation factor)	2 through 8
slc1308_chr6	TGTGTAACTTAATATTTGGATACTTGACAATTTGTTTTATT	TACTTGA	21	hsa-miR-26a	21	PTP4A1	protein tyrosine phosphatase type IVA, member 1	2 through 8
slc1308_chr6	TGTGTAACTTAATATTTGGATACTTGACAATTTGTTTTATT	TACTTGA	21	hsa-miR-26b	21	PTP4A1	protein tyrosine phosphatase type IVA, member 1	2 through 8
slc1309_chr22	ATGGTACTTTTCACTCACTTTGCACCTTTCCCTGTCGCTCT	TTTGCAC	19	hsa-miR-19a	11	LIF	leukemia inhibitory factor (cholinergic differentiation factor)	2 through 8
slc1309_chr22	ATGGTACTTTTCACTCACTTTGCACCTTTCCCTGTCGCTCT	TTTGCAC	19	hsa-miR-19b	11	LIF	leukemia inhibitory factor (cholinergic differentiation factor)	2 through 8
slc1309_chr6	CTGTGGGAGAAATAATTTTGTCAGTGTTCACCAGCTTGTAA	CAGTGTT	22	hsa-miR-141	53	PTP4A1	protein tyrosine phosphatase type IVA, member 1	2 through 8
slc1309_chr6	CTGTGGGAGAAATAATTTTGTCAGTGTTCACCAGCTTGTAA	CAGTGTT	22	hsa-miR-200a	53	PTP4A1	protein tyrosine phosphatase type IVA, member 1	2 through 8
slc1310_chr12	ACCTCCTTCAGGTTACTTCATGGCAGCTATCCCACAGACTC	GGCAGCT	22	hsa-miR-22	6	PABPC1	poly(A) binding protein, cytoplasmic 1	2 through 8
slc1310_chr2	GCGGGGAGGAGGAAATCCCTTCATACTTGAACGTTTTCTAA	TACTTGA	24	hsa-miR-26a	139	MAT2A	methionine adenosyltransferase II, alpha	2 through 8
slc1310_chr2	GCGGGGAGGAGGAAATCCCTTCATACTTGAACGTTTTCTAA	TACTTGA	24	hsa-miR-26b	139	MAT2A	methionine adenosyltransferase II, alpha	2 through 8
slc1311_chr1	GCAGTCATACCCAAATCATTTGCACTTTAAAACTGGAAGAT	GCACTTT	22	hsa-miR-106b	66	ZFYVE9	zinc finger, FYVE domain containing 9	2 through 8
slc1311_chr1	GCAGTCATACCCAAATCATTTGCACTTTAAAACTGGAAGAT	GCACTTT	22	hsa-miR-17	66	ZFYVE9	zinc finger, FYVE domain containing 9	2 through 8
slc1311_chr1	GCAGTCATACCCAAATCATTTGCACTTTAAAACTGGAAGAT	GCACTTT	22	hsa-miR-93	66	ZFYVE9	zinc finger, FYVE domain containing 9	2 through 8
slc1311_chr1	GCAGTCATACCCAAATCATTTGCACTTTAAAACTGGAAGAT	TTGCACT	20	hsa-miR-301a	66	ZFYVE9	zinc finger, FYVE domain containing 9	2 through 8
slc1311_chr1	GCAGTCATACCCAAATCATTTGCACTTTAAAACTGGAAGAT	TTTGCAC	19	hsa-miR-19a	66	ZFYVE9	zinc finger, FYVE domain containing 9	2 through 8
slc1311_chr1	GCAGTCATACCCAAATCATTTGCACTTTAAAACTGGAAGAT	TTTGCAC	19	hsa-miR-19b	66	ZFYVE9	zinc finger, FYVE domain containing 9	2 through 8
slc1312_chr13	GAATGTTTGCTATATATATGTTACTTGAAATGTTAAATTTA	TACTTGA	22	hsa-miR-26a	55	RNF6	ring finger protein (C3H2C3 type) 6	2 through 8
slc1312_chr13	GAATGTTTGCTATATATATGTTACTTGAAATGTTAAATTTA	TACTTGA	22	hsa-miR-26b	55	RNF6	ring finger protein (C3H2C3 type) 6	2 through 8
slc1315_chr2	GCCAAGAGGGTCTCCTTTCCTGTCTTCCTCTACAGAGAATG	GTCTTCC	22	hsa-miR-7	46	VAMP8	vesicle-associated membrane protein 8 (endobrevin)	2 through 8
slc1316_chr18	GTAGACATTATGTTACTAAATCAGCACTTTAAAATCTTTGG	GCACTTT	24	hsa-miR-106b	6	C18orf32	chromosome 18 open reading frame 32	2 through 8
slc1316_chr18	GTAGACATTATGTTACTAAATCAGCACTTTAAAATCTTTGG	GCACTTT	24	hsa-miR-17	6	C18orf32	chromosome 18 open reading frame 32	2 through 8
slc1316_chr18	GTAGACATTATGTTACTAAATCAGCACTTTAAAATCTTTGG	GCACTTT	24	hsa-miR-93	6	C18orf32	chromosome 18 open reading frame 32	2 through 8
slc1316_chr9	AATTATTTCCATATATTATATAATAGGTCCTTCCACTTTTT	TATTATA	14	hsa-miR-374a	5	ATP6V1G1	ATPase, H+ transporting, lysosomal 13kDa, V1 subunit G1	2 through 8
slc1316_chr9	AATTATTTCCATATATTATATAATAGGTCCTTCCACTTTTT	TATTATA	14	hsa-miR-374b	5	ATP6V1G1	ATPase, H+ transporting, lysosomal 13kDa, V1 subunit G1	2 through 8
slc1319_chr7	TTACTGTGAACTTCTTACAATGCTGTGAATGAGAGGCTCCT	ACTGTGA	3	hsa-miR-27a	19	PEG10	paternally expressed 10	2 through 8
slc1319_chr7	TTACTGTGAACTTCTTACAATGCTGTGAATGAGAGGCTCCT	ACTGTGA	3	hsa-miR-27b	19	PEG10	paternally expressed 10	2 through 8
slc1322_chr10	AAGACCTTTGCACAGTTTATTGGTGTCATATTATACAATAT	GTGTCAT	23	hsa-miR-425	7	FAS	Fas (TNF receptor superfamily, member 6)	2 through 8
slc1322_chr10	AAGACCTTTGCACAGTTTATTGGTGTCATATTATACAATAT	TATTATA	29	hsa-miR-374a	7	FAS	Fas (TNF receptor superfamily, member 6)	2 through 8
slc1322_chr10	AAGACCTTTGCACAGTTTATTGGTGTCATATTATACAATAT	TATTATA	29	hsa-miR-374b	7	FAS	Fas (TNF receptor superfamily, member 6)	2 through 8
slc1322_chr10	AAGACCTTTGCACAGTTTATTGGTGTCATATTATACAATAT	TTTGCAC	7	hsa-miR-19a	7	FAS	Fas (TNF receptor superfamily, member 6)	2 through 8
slc1322_chr10	AAGACCTTTGCACAGTTTATTGGTGTCATATTATACAATAT	TTTGCAC	7	hsa-miR-19b	7	FAS	Fas (TNF receptor superfamily, member 6)	2 through 8
slc1328_chr20	TTTCACTTCTGTAAAATTAATGGCCAGTTTTTCCTGACAAT	GGCCAGT	22	hsa-miR-193a-3p	42	CSTF1	cleavage stimulation factor, 3' pre-RNA, subunit 1, 50kDa	2 through 8
slc1328_chr20	TTTCACTTCTGTAAAATTAATGGCCAGTTTTTCCTGACAAT	GGCCAGT	22	hsa-miR-193b	42	CSTF1	cleavage stimulation factor, 3' pre-RNA, subunit 1, 50kDa	2 through 8
slc1331_chr8	TATTCAACCTAGGAGATTTTTCTACCTCTTTACTACCCTGC	CTACCTC	22	hsa-let-7a	14	ATP6V1C1	ATPase, H+ transporting, lysosomal 42kDa, V1 subunit C1	2 through 8
slc1331_chr8	TATTCAACCTAGGAGATTTTTCTACCTCTTTACTACCCTGC	CTACCTC	22	hsa-let-7b	14	ATP6V1C1	ATPase, H+ transporting, lysosomal 42kDa, V1 subunit C1	2 through 8
slc1331_chr8	TATTCAACCTAGGAGATTTTTCTACCTCTTTACTACCCTGC	CTACCTC	22	hsa-let-7c	14	ATP6V1C1	ATPase, H+ transporting, lysosomal 42kDa, V1 subunit C1	2 through 8
slc1331_chr8	TATTCAACCTAGGAGATTTTTCTACCTCTTTACTACCCTGC	CTACCTC	22	hsa-let-7d	14	ATP6V1C1	ATPase, H+ transporting, lysosomal 42kDa, V1 subunit C1	2 through 8
slc1331_chr8	TATTCAACCTAGGAGATTTTTCTACCTCTTTACTACCCTGC	CTACCTC	22	hsa-let-7e	14	ATP6V1C1	ATPase, H+ transporting, lysosomal 42kDa, V1 subunit C1	2 through 8
slc1331_chr8	TATTCAACCTAGGAGATTTTTCTACCTCTTTACTACCCTGC	CTACCTC	22	hsa-let-7f	14	ATP6V1C1	ATPase, H+ transporting, lysosomal 42kDa, V1 subunit C1	2 through 8
slc1331_chr8	TATTCAACCTAGGAGATTTTTCTACCTCTTTACTACCCTGC	CTACCTC	22	hsa-let-7g	14	ATP6V1C1	ATPase, H+ transporting, lysosomal 42kDa, V1 subunit C1	2 through 8
slc1331_chr8	TATTCAACCTAGGAGATTTTTCTACCTCTTTACTACCCTGC	CTACCTC	22	hsa-let-7i	14	ATP6V1C1	ATPase, H+ transporting, lysosomal 42kDa, V1 subunit C1	2 through 8
slc1331_chr8	TATTCAACCTAGGAGATTTTTCTACCTCTTTACTACCCTGC	CTACCTC	22	hsa-miR-98	14	ATP6V1C1	ATPase, H+ transporting, lysosomal 42kDa, V1 subunit C1	2 through 8
slc1334_chr8	TTGCACTTATTAATGGTCTTTATTTTTCTAGCATAGATAAC	TTGCACT	1	hsa-miR-301a	6	ATP6V1C1	ATPase, H+ transporting, lysosomal 42kDa, V1 subunit C1	2 through 8
slc1338_chr10	TTGGAATCCACACCAAACAATGGCTACCTCTATCACCAGAT	CTACCTC	24	hsa-let-7a	5	IFIT3	interferon-induced protein with tetratricopeptide repeats 3	2 through 8
slc1338_chr10	TTGGAATCCACACCAAACAATGGCTACCTCTATCACCAGAT	CTACCTC	24	hsa-let-7b	5	IFIT3	interferon-induced protein with tetratricopeptide repeats 3	2 through 8
slc1338_chr10	TTGGAATCCACACCAAACAATGGCTACCTCTATCACCAGAT	CTACCTC	24	hsa-let-7c	5	IFIT3	interferon-induced protein with tetratricopeptide repeats 3	2 through 8
slc1338_chr10	TTGGAATCCACACCAAACAATGGCTACCTCTATCACCAGAT	CTACCTC	24	hsa-let-7d	5	IFIT3	interferon-induced protein with tetratricopeptide repeats 3	2 through 8
slc1338_chr10	TTGGAATCCACACCAAACAATGGCTACCTCTATCACCAGAT	CTACCTC	24	hsa-let-7e	5	IFIT3	interferon-induced protein with tetratricopeptide repeats 3	2 through 8
slc1338_chr10	TTGGAATCCACACCAAACAATGGCTACCTCTATCACCAGAT	CTACCTC	24	hsa-let-7f	5	IFIT3	interferon-induced protein with tetratricopeptide repeats 3	2 through 8
slc1338_chr10	TTGGAATCCACACCAAACAATGGCTACCTCTATCACCAGAT	CTACCTC	24	hsa-let-7g	5	IFIT3	interferon-induced protein with tetratricopeptide repeats 3	2 through 8
slc1338_chr10	TTGGAATCCACACCAAACAATGGCTACCTCTATCACCAGAT	CTACCTC	24	hsa-let-7i	5	IFIT3	interferon-induced protein with tetratricopeptide repeats 3	2 through 8
slc1338_chr10	TTGGAATCCACACCAAACAATGGCTACCTCTATCACCAGAT	CTACCTC	24	hsa-miR-98	5	IFIT3	interferon-induced protein with tetratricopeptide repeats 3	2 through 8
slc1342_chr18	CAGTATTGAAACCTAATCTCTAGCTGCCGTCTTGTAGATAT	CAGTATT	1	hsa-miR-200b	10	MEX3C	mex-3 homolog C (C. elegans)	2 through 8
slc1342_chr18	CAGTATTGAAACCTAATCTCTAGCTGCCGTCTTGTAGATAT	CAGTATT	1	hsa-miR-200c	10	MEX3C	mex-3 homolog C (C. elegans)	2 through 8
slc1344_chr7	AAGTTTTCATTCACCTCTCATCAGCTTTACCAGTATAAGCC	CAGCTTT	22	hsa-miR-320a	6	-	-	2 through 8
slc1345_chr20	GATCAACAATACCTTTTTTTTCAGTGTTAAGGTAATGGTTG	CAGTGTT	22	hsa-miR-141	57	TFAP2C	transcription factor AP-2 gamma (activating enhancer binding protein 2 gamma)	2 through 8
slc1345_chr20	GATCAACAATACCTTTTTTTTCAGTGTTAAGGTAATGGTTG	CAGTGTT	22	hsa-miR-200a	57	TFAP2C	transcription factor AP-2 gamma (activating enhancer binding protein 2 gamma)	2 through 8
slc1352_chr7	AGCAGAGACTCCTCCAACAATGCTGCATTCCCAATTCTCGA	ATGCTGC	20	hsa-miR-103	14	LMTK2	lemur tyrosine kinase 2	2 through 8
slc1352_chr7	AGCAGAGACTCCTCCAACAATGCTGCATTCCCAATTCTCGA	ATGCTGC	20	hsa-miR-107	14	LMTK2	lemur tyrosine kinase 2	2 through 8
slc1355_chr22	TGAAGTAGGGCTCCAAAACCTGTGCAATTCCTACCAGAGCC	GTGCAAT	22	hsa-miR-25	10	MORC2	MORC family CW-type zinc finger 2	2 through 8
slc1357_chr13	ATTGATAGTCGGAGCTTATATACTGTGACTTCTGAAGACTA	ACTGTGA	22	hsa-miR-27a	18	SLC46A3	solute carrier family 46, member 3	2 through 8
slc1357_chr13	ATTGATAGTCGGAGCTTATATACTGTGACTTCTGAAGACTA	ACTGTGA	22	hsa-miR-27b	18	SLC46A3	solute carrier family 46, member 3	2 through 8
slc1358_chr15	CTCTCTGGCCTCCCACCCGATGCTGCTTTCCCCTGTGGGGA	ATGCTGC	20	hsa-miR-103	19	FURIN	furin (paired basic amino acid cleaving enzyme)	2 through 8
slc1358_chr15	CTCTCTGGCCTCCCACCCGATGCTGCTTTCCCCTGTGGGGA	ATGCTGC	20	hsa-miR-107	19	FURIN	furin (paired basic amino acid cleaving enzyme)	2 through 8
slc1358_chr15	CTCTCTGGCCTCCCACCCGATGCTGCTTTCCCCTGTGGGGA	TGCTGCT	21	hsa-miR-16	19	FURIN	furin (paired basic amino acid cleaving enzyme)	2 through 8
slc1358_chr15	CTCTCTGGCCTCCCACCCGATGCTGCTTTCCCCTGTGGGGA	TGCTGCT	21	hsa-miR-424	19	FURIN	furin (paired basic amino acid cleaving enzyme)	2 through 8
slc1361_chr16	CATCAAGGCAAATCCAATAATCAGTATTACCATGGCAAAAA	CAGTATT	22	hsa-miR-200b	6	PAPD5	PAP associated domain containing 5	2 through 8
slc1361_chr16	CATCAAGGCAAATCCAATAATCAGTATTACCATGGCAAAAA	CAGTATT	22	hsa-miR-200c	6	PAPD5	PAP associated domain containing 5	2 through 8
slc1361_chr2	ATATTATCATAGGGCTTTATTATATTCTTGGTCTTCATTTC	TATTATA	18	hsa-miR-374a	8	RMND5A	required for meiotic nuclear division 5 homolog A (S. cerevisiae)	2 through 8
slc1361_chr2	ATATTATCATAGGGCTTTATTATATTCTTGGTCTTCATTTC	TATTATA	18	hsa-miR-374b	8	RMND5A	required for meiotic nuclear division 5 homolog A (S. cerevisiae)	2 through 8
slc1364_chr2	CTTCTGCAAAGCGTATCATCTCATTGACTGTGAATCTGTAT	ACTGTGA	27	hsa-miR-27a	7	RMND5A	required for meiotic nuclear division 5 homolog A (S. cerevisiae)	2 through 8
slc1364_chr2	CTTCTGCAAAGCGTATCATCTCATTGACTGTGAATCTGTAT	ACTGTGA	27	hsa-miR-27b	7	RMND5A	required for meiotic nuclear division 5 homolog A (S. cerevisiae)	2 through 8
slc1364_chr20	CCAGAGTTGTTTCTCTCCACTCTGCCTCATCTCTGTACGAA	TCTCTCC	12	hsa-miR-185	8	RAE1	RAE1 RNA export 1 homolog (S. pombe)	2 through 8
slc1365_chr14	CTGGGCTGCAAAAAAATAAATTACTTGAATCTCCCCTTGGC	TACTTGA	22	hsa-miR-26a	33	ZNF410	zinc finger protein 410	2 through 8
slc1365_chr14	CTGGGCTGCAAAAAAATAAATTACTTGAATCTCCCCTTGGC	TACTTGA	22	hsa-miR-26b	33	ZNF410	zinc finger protein 410	2 through 8
slc1366_chr8	TACTCAAAGAGTGTCCACTATTGATTGTATTATGCTGCTCA	ATGCTGC	32	hsa-miR-103	113	FZD6	frizzled homolog 6 (Drosophila)	2 through 8
slc1366_chr8	TACTCAAAGAGTGTCCACTATTGATTGTATTATGCTGCTCA	ATGCTGC	32	hsa-miR-107	113	FZD6	frizzled homolog 6 (Drosophila)	2 through 8
slc1366_chr8	TACTCAAAGAGTGTCCACTATTGATTGTATTATGCTGCTCA	TGCTGCT	33	hsa-miR-16	113	FZD6	frizzled homolog 6 (Drosophila)	2 through 8
slc1366_chr8	TACTCAAAGAGTGTCCACTATTGATTGTATTATGCTGCTCA	TGCTGCT	33	hsa-miR-424	113	FZD6	frizzled homolog 6 (Drosophila)	2 through 8
slc1368_chr8	TAATGTTTCATGACCACCCATTGATTGTATTATAACCACTT	TATTATA	28	hsa-miR-374a	65	FZD6	frizzled homolog 6 (Drosophila)	2 through 8
slc1368_chr8	TAATGTTTCATGACCACCCATTGATTGTATTATAACCACTT	TATTATA	28	hsa-miR-374b	65	FZD6	frizzled homolog 6 (Drosophila)	2 through 8
slc1368_chrX	AAAGTAATTGATTACCATTTTTGCTGCTTATTACGATGAGC	TGCTGCT	22	hsa-miR-16	46	ZNF275	zinc finger protein 275	2 through 8
slc1368_chrX	AAAGTAATTGATTACCATTTTTGCTGCTTATTACGATGAGC	TGCTGCT	22	hsa-miR-424	46	ZNF275	zinc finger protein 275	2 through 8
slc1373_chr8	GTTAAGGCACAAAAACTATGTACTGTATGGGAAATGTTGTA	GTACTGT	20	hsa-miR-101	10	FZD6	frizzled homolog 6 (Drosophila)	2 through 8
slc1376_chr19	CAGGTTCTCACCTCTCAAACTTCCTCAGATGCTGAGCCCCA	CTGAGCC	32	hsa-miR-24	5			2 through 8
slc1377_chr4	TACCTGTCCAAATGAGACAGTTTCATTAACTACCTATTTTT	ACTACCT	29	hsa-miR-196a	10	USP53	ubiquitin specific peptidase 53	2 through 8
slc1378_chr4	AAATTTGTCCCCCTATTTTGTGGCCAGTAGACTGGGAAGTA	GGCCAGT	22	hsa-miR-193a-3p	10	USP53	ubiquitin specific peptidase 53	2 through 8
slc1378_chr4	AAATTTGTCCCCCTATTTTGTGGCCAGTAGACTGGGAAGTA	GGCCAGT	22	hsa-miR-193b	10	USP53	ubiquitin specific peptidase 53	2 through 8
slc1379_chr13	AGTTATTTGCTTGATTTTTTTTTCCGTTATTTTCTACATAG	TTCCGTT	22	hsa-miR-191	14	SLC7A1	solute carrier family 7 (cationic amino acid transporter, y+ system), member 1	2 through 8
slc137_chr18	GAGCAAAAATACTGCTGCTATTAAAAAAACTGACGACAGAG	TGCTGCT	13	hsa-miR-16	12	ANKRD12	ankyrin repeat domain 12	2 through 8
slc137_chr18	GAGCAAAAATACTGCTGCTATTAAAAAAACTGACGACAGAG	TGCTGCT	13	hsa-miR-424	12	ANKRD12	ankyrin repeat domain 12	2 through 8
slc1380_chr10	CTCTTTTATATAGCACTTTATCATTCTCCACAAGTAGTTTG	GCACTTT	13	hsa-miR-106b	5	HECTD2	HECT domain containing 2	2 through 8
slc1380_chr10	CTCTTTTATATAGCACTTTATCATTCTCCACAAGTAGTTTG	GCACTTT	13	hsa-miR-17	5	HECTD2	HECT domain containing 2	2 through 8
slc1380_chr10	CTCTTTTATATAGCACTTTATCATTCTCCACAAGTAGTTTG	GCACTTT	13	hsa-miR-93	5	HECTD2	HECT domain containing 2	2 through 8
slc1381_chr14	CTGGCCTGCTCACTTTCTGATGCTGCTTTTTTGTTGTTTGT	ATGCTGC	20	hsa-miR-103	33	FCF1	FCF1 small subunit (SSU) processome component homolog (S. cerevisiae)	2 through 8
slc1381_chr14	CTGGCCTGCTCACTTTCTGATGCTGCTTTTTTGTTGTTTGT	ATGCTGC	20	hsa-miR-107	33	FCF1	FCF1 small subunit (SSU) processome component homolog (S. cerevisiae)	2 through 8
slc1381_chr14	CTGGCCTGCTCACTTTCTGATGCTGCTTTTTTGTTGTTTGT	TGCTGCT	21	hsa-miR-16	33	FCF1	FCF1 small subunit (SSU) processome component homolog (S. cerevisiae)	2 through 8
slc1381_chr14	CTGGCCTGCTCACTTTCTGATGCTGCTTTTTTGTTGTTTGT	TGCTGCT	21	hsa-miR-424	33	FCF1	FCF1 small subunit (SSU) processome component homolog (S. cerevisiae)	2 through 8
slc1381_chr6	CACCAGTTGCTGCTTCAATTTATACCTCAATTTTCACTGTG	TGCTGCT	8	hsa-miR-16	6	SMAP1	small ArfGAP 1	2 through 8
slc1381_chr6	CACCAGTTGCTGCTTCAATTTATACCTCAATTTTCACTGTG	TGCTGCT	8	hsa-miR-424	6	SMAP1	small ArfGAP 1	2 through 8
slc1385_chr22	GTCTCGGTTGTCGTTTTTTCTTGCTGCTCCTCCCCCCATCA	TGCTGCT	22	hsa-miR-16	33	PISD	phosphatidylserine decarboxylase	2 through 8
slc1385_chr22	GTCTCGGTTGTCGTTTTTTCTTGCTGCTCCTCCCCCCATCA	TGCTGCT	22	hsa-miR-424	33	PISD	phosphatidylserine decarboxylase	2 through 8
slc1395_chr20	TGCCATCTCTAAAGCACTTTTCATTGAACATGTTAGCCTAG	GCACTTT	14	hsa-miR-106b	5	RAB22A	RAB22A, member RAS oncogene family	2 through 8
slc1395_chr20	TGCCATCTCTAAAGCACTTTTCATTGAACATGTTAGCCTAG	GCACTTT	14	hsa-miR-17	5	RAB22A	RAB22A, member RAS oncogene family	2 through 8
slc1395_chr20	TGCCATCTCTAAAGCACTTTTCATTGAACATGTTAGCCTAG	GCACTTT	14	hsa-miR-93	5	RAB22A	RAB22A, member RAS oncogene family	2 through 8
slc1397_chr7	TAGAATGTCACGTCATCTCCTCAGTATTCTACATTCCTAGA	CAGTATT	22	hsa-miR-200b	17	TRRAP	transformation/transcription domain-associated protein	2 through 8
slc1397_chr7	TAGAATGTCACGTCATCTCCTCAGTATTCTACATTCCTAGA	CAGTATT	22	hsa-miR-200c	17	TRRAP	transformation/transcription domain-associated protein	2 through 8
slc1401_chr11	GTGTCCCTCCCACCCCCATGTATGCTGCACTGGGTTCTCTC	ATGCTGC	22	hsa-miR-103	23	RAB1B	RAB1B, member RAS oncogene family	2 through 8
slc1401_chr11	GTGTCCCTCCCACCCCCATGTATGCTGCACTGGGTTCTCTC	ATGCTGC	22	hsa-miR-107	23	RAB1B	RAB1B, member RAS oncogene family	2 through 8
slc1401_chr11	GTGTCCCTCCCACCCCCATGTATGCTGCACTGGGTTCTCTC	TGCACTG	26	hsa-miR-148a	23	RAB1B	RAB1B, member RAS oncogene family	2 through 8
slc1406_chr7	AGGAACCCTACAACTACTTCTTGCTGCTACGGGCGCTGTTT	TGCTGCT	22	hsa-miR-16	36	TRRAP	transformation/transcription domain-associated protein	2 through 8
slc1406_chr7	AGGAACCCTACAACTACTTCTTGCTGCTACGGGCGCTGTTT	TGCTGCT	22	hsa-miR-424	36	TRRAP	transformation/transcription domain-associated protein	2 through 8
slc1407_chr3	ACCAGAACATGTTTTGATTCTTGAATGTACATAATAATGCC	TGAATGT	22	hsa-miR-181a	5	CHMP2B	chromatin modifying protein 2B	2 through 8
slc1407_chr3	ACCAGAACATGTTTTGATTCTTGAATGTACATAATAATGCC	TGAATGT	22	hsa-miR-181b	5	CHMP2B	chromatin modifying protein 2B	2 through 8
slc1408_chr6	TGCCAAAGAGTCCATTAATTTCAGTATTCTAAACAAGCATA	CAGTATT	22	hsa-miR-200b	10	MTO1	mitochondrial translation optimization 1 homolog (S. cerevisiae)	2 through 8
slc1408_chr6	TGCCAAAGAGTCCATTAATTTCAGTATTCTAAACAAGCATA	CAGTATT	22	hsa-miR-200c	10	MTO1	mitochondrial translation optimization 1 homolog (S. cerevisiae)	2 through 8
slc1416_chr1	AGGTATACATTTACTTAAATTCAGTATTACTCGTGTTTTGT	CAGTATT	22	hsa-miR-200b	14	NFIA	nuclear factor I/A	2 through 8
slc1416_chr1	AGGTATACATTTACTTAAATTCAGTATTACTCGTGTTTTGT	CAGTATT	22	hsa-miR-200c	14	NFIA	nuclear factor I/A	2 through 8
slc1418_chr8	GTCTTCCACAGCAGTATTATTGTCTTTGTGGAGTTGACTAA	CAGTATT	12	hsa-miR-200b	24	OXR1	oxidation resistance 1	2 through 8
slc1418_chr8	GTCTTCCACAGCAGTATTATTGTCTTTGTGGAGTTGACTAA	CAGTATT	12	hsa-miR-200c	24	OXR1	oxidation resistance 1	2 through 8
slc1418_chr8	GTCTTCCACAGCAGTATTATTGTCTTTGTGGAGTTGACTAA	GTCTTCC	1	hsa-miR-7	24	OXR1	oxidation resistance 1	2 through 8
slc1420_chr13	GTGTTTTTCCTTACCTTTTGTGCTGCTACTTTGCTAATCTC	TGCTGCT	21	hsa-miR-16	6	KATNAL1	katanin p60 subunit A-like 1	2 through 8
slc1420_chr13	GTGTTTTTCCTTACCTTTTGTGCTGCTACTTTGCTAATCTC	TGCTGCT	21	hsa-miR-424	6	KATNAL1	katanin p60 subunit A-like 1	2 through 8
slc1421_chr13	GATTGTTCGAAACTATAAAATGCACTTTTACTTTACCATAT	GCACTTT	22	hsa-miR-106b	19	KATNAL1	katanin p60 subunit A-like 1	2 through 8
slc1421_chr13	GATTGTTCGAAACTATAAAATGCACTTTTACTTTACCATAT	GCACTTT	22	hsa-miR-17	19	KATNAL1	katanin p60 subunit A-like 1	2 through 8
slc1421_chr13	GATTGTTCGAAACTATAAAATGCACTTTTACTTTACCATAT	GCACTTT	22	hsa-miR-93	19	KATNAL1	katanin p60 subunit A-like 1	2 through 8
slc1424_chr18	CATTTCAGCATTTTACTCACTTTATCCAAGTTATTCATTTT	CATTTCA	1	hsa-miR-203	6	NARS	asparaginyl-tRNA synthetase	2 through 8
slc1424_chr3	GTGAATATTCTGCTAATATCTGCACTTTTCATGTGGGAAAG	GCACTTT	22	hsa-miR-106b	51	C3orf38	chromosome 3 open reading frame 38	2 through 8
slc1424_chr3	GTGAATATTCTGCTAATATCTGCACTTTTCATGTGGGAAAG	GCACTTT	22	hsa-miR-17	51	C3orf38	chromosome 3 open reading frame 38	2 through 8
slc1424_chr3	GTGAATATTCTGCTAATATCTGCACTTTTCATGTGGGAAAG	GCACTTT	22	hsa-miR-93	51	C3orf38	chromosome 3 open reading frame 38	2 through 8
slc1426_chr17	TGATTCAAAAAGTCCTCACGTTTGCACTTTCAGTAAGTTAC	GCACTTT	24	hsa-miR-106b	5	NPEPPS	aminopeptidase puromycin sensitive	2 through 8
slc1426_chr17	TGATTCAAAAAGTCCTCACGTTTGCACTTTCAGTAAGTTAC	GCACTTT	24	hsa-miR-17	5	NPEPPS	aminopeptidase puromycin sensitive	2 through 8
slc1426_chr17	TGATTCAAAAAGTCCTCACGTTTGCACTTTCAGTAAGTTAC	GCACTTT	24	hsa-miR-93	5	NPEPPS	aminopeptidase puromycin sensitive	2 through 8
slc1426_chr17	TGATTCAAAAAGTCCTCACGTTTGCACTTTCAGTAAGTTAC	TTGCACT	22	hsa-miR-301a	5	NPEPPS	aminopeptidase puromycin sensitive	2 through 8
slc1426_chr17	TGATTCAAAAAGTCCTCACGTTTGCACTTTCAGTAAGTTAC	TTTGCAC	21	hsa-miR-19a	5	NPEPPS	aminopeptidase puromycin sensitive	2 through 8
slc1426_chr17	TGATTCAAAAAGTCCTCACGTTTGCACTTTCAGTAAGTTAC	TTTGCAC	21	hsa-miR-19b	5	NPEPPS	aminopeptidase puromycin sensitive	2 through 8
slc1426_chr7	CCACATCAACCCCTACCTCGTCCTGGAGTGCGCCTGGCGGG	CTACCTC	13	hsa-let-7a	7	TRRAP	transformation/transcription domain-associated protein	2 through 8
slc1426_chr7	CCACATCAACCCCTACCTCGTCCTGGAGTGCGCCTGGCGGG	CTACCTC	13	hsa-let-7b	7	TRRAP	transformation/transcription domain-associated protein	2 through 8
slc1426_chr7	CCACATCAACCCCTACCTCGTCCTGGAGTGCGCCTGGCGGG	CTACCTC	13	hsa-let-7c	7	TRRAP	transformation/transcription domain-associated protein	2 through 8
slc1426_chr7	CCACATCAACCCCTACCTCGTCCTGGAGTGCGCCTGGCGGG	CTACCTC	13	hsa-let-7d	7	TRRAP	transformation/transcription domain-associated protein	2 through 8
slc1426_chr7	CCACATCAACCCCTACCTCGTCCTGGAGTGCGCCTGGCGGG	CTACCTC	13	hsa-let-7e	7	TRRAP	transformation/transcription domain-associated protein	2 through 8
slc1426_chr7	CCACATCAACCCCTACCTCGTCCTGGAGTGCGCCTGGCGGG	CTACCTC	13	hsa-let-7f	7	TRRAP	transformation/transcription domain-associated protein	2 through 8
slc1426_chr7	CCACATCAACCCCTACCTCGTCCTGGAGTGCGCCTGGCGGG	CTACCTC	13	hsa-let-7g	7	TRRAP	transformation/transcription domain-associated protein	2 through 8
slc1426_chr7	CCACATCAACCCCTACCTCGTCCTGGAGTGCGCCTGGCGGG	CTACCTC	13	hsa-let-7i	7	TRRAP	transformation/transcription domain-associated protein	2 through 8
slc1426_chr7	CCACATCAACCCCTACCTCGTCCTGGAGTGCGCCTGGCGGG	CTACCTC	13	hsa-miR-98	7	TRRAP	transformation/transcription domain-associated protein	2 through 8
slc1433_chrX	CTCCCAGTACACCCCCTACTTGGCCAGTCTGTAGGCCAACA	GGCCAGT	22	hsa-miR-193a-3p	5	FUNDC2	FUN14 domain containing 2	2 through 8
slc1433_chrX	CTCCCAGTACACCCCCTACTTGGCCAGTCTGTAGGCCAACA	GGCCAGT	22	hsa-miR-193b	5	FUNDC2	FUN14 domain containing 2	2 through 8
slc1439_chr12	GTAATCCTCTGTAACCATTCTCCTCAAGTCTTCCATCCTCA	GTCTTCC	28	hsa-miR-7	5	CAND1	cullin-associated and neddylation-dissociated 1	2 through 8
slc1439_chr19	TCTAAATCCCTTCTTTTCTATGCACTTTTTTATTTAAGAGG	GCACTTT	22	hsa-miR-106b	11	-	-	2 through 8
slc1439_chr19	TCTAAATCCCTTCTTTTCTATGCACTTTTTTATTTAAGAGG	GCACTTT	22	hsa-miR-17	11	-	-	2 through 8
slc1439_chr19	TCTAAATCCCTTCTTTTCTATGCACTTTTTTATTTAAGAGG	GCACTTT	22	hsa-miR-93	11	-	-	2 through 8
slc143_chr8	AATTTGTAATAAATAAAAACTGCTGCTTTACCACTGTAAAA	TGCTGCT	21	hsa-miR-16	35	SLC7A2	solute carrier family 7 (cationic amino acid transporter, y+ system), member 2	2 through 8
slc143_chr8	AATTTGTAATAAATAAAAACTGCTGCTTTACCACTGTAAAA	TGCTGCT	21	hsa-miR-424	35	SLC7A2	solute carrier family 7 (cationic amino acid transporter, y+ system), member 2	2 through 8
slc143_chrM	CCAATGGCGCCTCAATATTCTTTATCTGCCTCTTCCTACAC	ATTCTTT	17	hsa-miR-186	7			2 through 8
slc1440_chr4	TATGGTTTATAATTATATAATGTGCAATACAATTCCTGCAT	GTGCAAT	22	hsa-miR-25	121	KIAA1109	KIAA1109	2 through 8
slc1440_chr9	GCTGGCGGTTCATTTCATGATCAGTGTTAAGCATTTTCCTC	CAGTGTT	22	hsa-miR-141	10	NEK6	NIMA (never in mitosis gene a)-related kinase 6	2 through 8
slc1440_chr9	GCTGGCGGTTCATTTCATGATCAGTGTTAAGCATTTTCCTC	CAGTGTT	22	hsa-miR-200a	10	NEK6	NIMA (never in mitosis gene a)-related kinase 6	2 through 8
slc1440_chr9	GCTGGCGGTTCATTTCATGATCAGTGTTAAGCATTTTCCTC	CATTTCA	11	hsa-miR-203	10	NEK6	NIMA (never in mitosis gene a)-related kinase 6	2 through 8
slc1443_chrX	CCTTACAGGTTGACATAACTTTGAATGTTTTAACAGCAAGA	TGAATGT	22	hsa-miR-181a	11	VBP1	von Hippel-Lindau binding protein 1	2 through 8
slc1443_chrX	CCTTACAGGTTGACATAACTTTGAATGTTTTAACAGCAAGA	TGAATGT	22	hsa-miR-181b	11	VBP1	von Hippel-Lindau binding protein 1	2 through 8
slc1447_chr10	GGGGATTTTCTTGATCTTTATTGCTGCTTACCATTGAAACT	TGCTGCT	22	hsa-miR-16	25	CEP55	centrosomal protein 55kDa	2 through 8
slc1447_chr10	GGGGATTTTCTTGATCTTTATTGCTGCTTACCATTGAAACT	TGCTGCT	22	hsa-miR-424	25	CEP55	centrosomal protein 55kDa	2 through 8
slc1452_chr4	ACTCATGAAATCATACCAATTAATGTGAATAATAACTACGA	AATGTGA	22	hsa-miR-23a	6	SPRY1	sprouty homolog 1, antagonist of FGF signaling (Drosophila)	2 through 8
slc1452_chr4	ACTCATGAAATCATACCAATTAATGTGAATAATAACTACGA	AATGTGA	22	hsa-miR-23b	6	SPRY1	sprouty homolog 1, antagonist of FGF signaling (Drosophila)	2 through 8
slc1454_chr2	ATGCGCCCCAGCCTTTCCCATGTGCCAAACCAGAAGCTCCA	GTGCCAA	22	hsa-miR-96	11	CNNM3	cyclin M3	2 through 8
slc1474_chr18	ATATGGAATATCCAATCCTGTGCTGCTATCCTGCCAAAATC	TGCTGCT	21	hsa-miR-16	21	BCL2	B-cell CLL/lymphoma 2	2 through 8
slc1474_chr18	ATATGGAATATCCAATCCTGTGCTGCTATCCTGCCAAAATC	TGCTGCT	21	hsa-miR-424	21	BCL2	B-cell CLL/lymphoma 2	2 through 8
slc1476_chr12	CTAGTGGATTTTAATCCTAGTGGCCAGTTCTATGATACTGT	GGCCAGT	22	hsa-miR-193a-3p	23	DYRK2	dual-specificity tyrosine-(Y)-phosphorylation regulated kinase 2	2 through 8
slc1476_chr12	CTAGTGGATTTTAATCCTAGTGGCCAGTTCTATGATACTGT	GGCCAGT	22	hsa-miR-193b	23	DYRK2	dual-specificity tyrosine-(Y)-phosphorylation regulated kinase 2	2 through 8
slc1476_chr20	CGGGGATCTTTTACCTCACTTTGCACTGATTAATTTTAAGC	TGCACTG	22	hsa-miR-148a	10	NPEPL1	aminopeptidase-like 1	2 through 8
slc1476_chr20	CGGGGATCTTTTACCTCACTTTGCACTGATTAATTTTAAGC	TTGCACT	21	hsa-miR-301a	10	NPEPL1	aminopeptidase-like 1	2 through 8
slc1476_chr20	CGGGGATCTTTTACCTCACTTTGCACTGATTAATTTTAAGC	TTTGCAC	20	hsa-miR-19a	10	NPEPL1	aminopeptidase-like 1	2 through 8
slc1476_chr20	CGGGGATCTTTTACCTCACTTTGCACTGATTAATTTTAAGC	TTTGCAC	20	hsa-miR-19b	10	NPEPL1	aminopeptidase-like 1	2 through 8
slc1478_chr2	GGACTACTGCCTATCACCATTGCACTTTATTATGTAGTACT	GCACTTT	22	hsa-miR-106b	15	LIPT1	lipoyltransferase 1	2 through 8
slc1478_chr2	GGACTACTGCCTATCACCATTGCACTTTATTATGTAGTACT	GCACTTT	22	hsa-miR-17	15	LIPT1	lipoyltransferase 1	2 through 8
slc1478_chr2	GGACTACTGCCTATCACCATTGCACTTTATTATGTAGTACT	GCACTTT	22	hsa-miR-93	15	LIPT1	lipoyltransferase 1	2 through 8
slc1478_chr2	GGACTACTGCCTATCACCATTGCACTTTATTATGTAGTACT	TTGCACT	20	hsa-miR-301a	15	LIPT1	lipoyltransferase 1	2 through 8
slc1478_chr4	TGCACTTCTGTTCATTTCCATTGCTGCTTATATGCAGTGTT	TGCTGCT	22	hsa-miR-16	15	HSPA4L	heat shock 70kDa protein 4-like	2 through 8
slc1478_chr4	TGCACTTCTGTTCATTTCCATTGCTGCTTATATGCAGTGTT	TGCTGCT	22	hsa-miR-424	15	HSPA4L	heat shock 70kDa protein 4-like	2 through 8
slc147_chrX	AAGAAGCAATGACCTTAAACTCTGAGCCATACTCTGTCCTC	CTGAGCC	22	hsa-miR-24	5	MBTPS2	membrane-bound transcription factor peptidase, site 2	2 through 8
slc1484_chr5	AAGCATTACTTTTTTAACTTTGTGCCATTTGGTCTTTACTT	GTGCCAT	22	hsa-miR-183	6	PRRC1	proline-rich coiled-coil 1	2 through 8
slc1487_chr19	AACCCTGTGAATTCAAAAAATCTACCTCCTGAATATGATAC	CTACCTC	22	hsa-let-7a	23	ZNF567	zinc finger protein 567	2 through 8
slc1487_chr19	AACCCTGTGAATTCAAAAAATCTACCTCCTGAATATGATAC	CTACCTC	22	hsa-let-7b	23	ZNF567	zinc finger protein 567	2 through 8
slc1487_chr19	AACCCTGTGAATTCAAAAAATCTACCTCCTGAATATGATAC	CTACCTC	22	hsa-let-7c	23	ZNF567	zinc finger protein 567	2 through 8
slc1487_chr19	AACCCTGTGAATTCAAAAAATCTACCTCCTGAATATGATAC	CTACCTC	22	hsa-let-7d	23	ZNF567	zinc finger protein 567	2 through 8
slc1487_chr19	AACCCTGTGAATTCAAAAAATCTACCTCCTGAATATGATAC	CTACCTC	22	hsa-let-7e	23	ZNF567	zinc finger protein 567	2 through 8
slc1487_chr19	AACCCTGTGAATTCAAAAAATCTACCTCCTGAATATGATAC	CTACCTC	22	hsa-let-7f	23	ZNF567	zinc finger protein 567	2 through 8
slc1487_chr19	AACCCTGTGAATTCAAAAAATCTACCTCCTGAATATGATAC	CTACCTC	22	hsa-let-7g	23	ZNF567	zinc finger protein 567	2 through 8
slc1487_chr19	AACCCTGTGAATTCAAAAAATCTACCTCCTGAATATGATAC	CTACCTC	22	hsa-let-7i	23	ZNF567	zinc finger protein 567	2 through 8
slc1487_chr19	AACCCTGTGAATTCAAAAAATCTACCTCCTGAATATGATAC	CTACCTC	22	hsa-miR-98	23	ZNF567	zinc finger protein 567	2 through 8
slc1488_chr10	AGCAACCTGGAGTCCAATTTTCAGTATTTTAACTACCTCAA	ACTACCT	32	hsa-miR-196a	53	CCNJ	cyclin J	2 through 8
slc1488_chr10	AGCAACCTGGAGTCCAATTTTCAGTATTTTAACTACCTCAA	CAGTATT	22	hsa-miR-200b	53	CCNJ	cyclin J	2 through 8
slc1488_chr10	AGCAACCTGGAGTCCAATTTTCAGTATTTTAACTACCTCAA	CAGTATT	22	hsa-miR-200c	53	CCNJ	cyclin J	2 through 8
slc1488_chr10	AGCAACCTGGAGTCCAATTTTCAGTATTTTAACTACCTCAA	CTACCTC	33	hsa-let-7a	53	CCNJ	cyclin J	2 through 8
slc1488_chr10	AGCAACCTGGAGTCCAATTTTCAGTATTTTAACTACCTCAA	CTACCTC	33	hsa-let-7b	53	CCNJ	cyclin J	2 through 8
slc1488_chr10	AGCAACCTGGAGTCCAATTTTCAGTATTTTAACTACCTCAA	CTACCTC	33	hsa-let-7c	53	CCNJ	cyclin J	2 through 8
slc1488_chr10	AGCAACCTGGAGTCCAATTTTCAGTATTTTAACTACCTCAA	CTACCTC	33	hsa-let-7d	53	CCNJ	cyclin J	2 through 8
slc1488_chr10	AGCAACCTGGAGTCCAATTTTCAGTATTTTAACTACCTCAA	CTACCTC	33	hsa-let-7e	53	CCNJ	cyclin J	2 through 8
slc1488_chr10	AGCAACCTGGAGTCCAATTTTCAGTATTTTAACTACCTCAA	CTACCTC	33	hsa-let-7f	53	CCNJ	cyclin J	2 through 8
slc1488_chr10	AGCAACCTGGAGTCCAATTTTCAGTATTTTAACTACCTCAA	CTACCTC	33	hsa-let-7g	53	CCNJ	cyclin J	2 through 8
slc1488_chr10	AGCAACCTGGAGTCCAATTTTCAGTATTTTAACTACCTCAA	CTACCTC	33	hsa-let-7i	53	CCNJ	cyclin J	2 through 8
slc1488_chr10	AGCAACCTGGAGTCCAATTTTCAGTATTTTAACTACCTCAA	CTACCTC	33	hsa-miR-98	53	CCNJ	cyclin J	2 through 8
slc148_chrM	CCTCGGCTTACTTCTCTTCCTTCTCTCCTTAATGACATTAA	TCTCTCC	22	hsa-miR-185	39			2 through 8
slc1490_chr13	TTGCATTTAAATATTATATTTATACCTCATGTATATTTTTA	TATTATA	12	hsa-miR-374a	15	STARD13	StAR-related lipid transfer (START) domain containing 13	2 through 8
slc1490_chr13	TTGCATTTAAATATTATATTTATACCTCATGTATATTTTTA	TATTATA	12	hsa-miR-374b	15	STARD13	StAR-related lipid transfer (START) domain containing 13	2 through 8
slc1491_chr12	TTTTTTTCCTTGTAGGCAAATGTGCAATACCAACATGTCTG	GTGCAAT	22	hsa-miR-25	29	MDM2	Mdm2 p53 binding protein homolog (mouse)	2 through 8
slc1494_chr19	TTTATGAACTATATTTCTCATTGCACTCTGTAATAAAAAGC	TTGCACT	21	hsa-miR-301a	8	ZNF567	zinc finger protein 567	2 through 8
slc1496_chr13	AGTTAATTGGTGTTTTCTTATTGCACTGAATTCAACTCCAG	TGCACTG	22	hsa-miR-148a	28	STARD13	StAR-related lipid transfer (START) domain containing 13	2 through 8
slc1496_chr13	AGTTAATTGGTGTTTTCTTATTGCACTGAATTCAACTCCAG	TGGTGTT	8	hsa-miR-21*	28	STARD13	StAR-related lipid transfer (START) domain containing 13	2 through 8
slc1496_chr13	AGTTAATTGGTGTTTTCTTATTGCACTGAATTCAACTCCAG	TTGCACT	21	hsa-miR-301a	28	STARD13	StAR-related lipid transfer (START) domain containing 13	2 through 8
slc1496_chr18	AATTAACTGATACCTTTCACTGTGCAATCTCAAGAGGAAGA	GTGCAAT	22	hsa-miR-25	26	VPS4B	vacuolar protein sorting 4 homolog B (S. cerevisiae)	2 through 8
slc1497_chr16	CCCCAGGGGCCTCTACCACTTCTGCCTCTACTGGAACCGAC	CCAGGGG	3	hsa-miR-331-3p	10	GPR56	G protein-coupled receptor 56	2 through 8
slc1498_chr12	TTTCAGGTTCTTTTTTATCTTGGCCAGTATATTATGACTAA	GGCCAGT	22	hsa-miR-193a-3p	202	MDM2	Mdm2 p53 binding protein homolog (mouse)	2 through 8
slc1498_chr12	TTTCAGGTTCTTTTTTATCTTGGCCAGTATATTATGACTAA	GGCCAGT	22	hsa-miR-193b	202	MDM2	Mdm2 p53 binding protein homolog (mouse)	2 through 8
slc149_chr13	AAAAAACCTATAACATACAATGTACTGTATCAAACTATTTT	GTACTGT	22	hsa-miR-101	5	CDK8	cyclin-dependent kinase 8	2 through 8
slc149_chr22	TTTTTCAATTTTTCTTTAAATCAGTATTCCATCAGGCAGAT	CAGTATT	22	hsa-miR-200b	8	CRKL	v-crk sarcoma virus CT10 oncogene homolog (avian)-like	2 through 8
slc149_chr22	TTTTTCAATTTTTCTTTAAATCAGTATTCCATCAGGCAGAT	CAGTATT	22	hsa-miR-200c	8	CRKL	v-crk sarcoma virus CT10 oncogene homolog (avian)-like	2 through 8
slc1500_chr3	AAATACAGCTTTTTTCCTTATGGGCATTTGTTTTGTTTCAA	CAGCTTT	6	hsa-miR-320a	24	PCNP	PEST proteolytic signal containing nuclear protein	2 through 8
slc1506_chr1	GAGAAGCACAGTCCCTAATTTCTGCTGCTATAGAACCAGGT	TGCTGCT	23	hsa-miR-16	7	SFRS11	splicing factor, arginine/serine-rich 11	2 through 8
slc1506_chr1	GAGAAGCACAGTCCCTAATTTCTGCTGCTATAGAACCAGGT	TGCTGCT	23	hsa-miR-424	7	SFRS11	splicing factor, arginine/serine-rich 11	2 through 8
slc1506_chr17	GGAGACAGCAAAAACTATAATGAATGTATCCGGCACGAGAC	TGAATGT	21	hsa-miR-181a	21	UBE2Z	ubiquitin-conjugating enzyme E2Z	2 through 8
slc1506_chr17	GGAGACAGCAAAAACTATAATGAATGTATCCGGCACGAGAC	TGAATGT	21	hsa-miR-181b	21	UBE2Z	ubiquitin-conjugating enzyme E2Z	2 through 8
slc1507_chr7	AACTGTTGAAGCTTCCTTATTGTGCCATCACTTAAGGGTTT	GTGCCAT	22	hsa-miR-183	6	ZNF498	zinc finger protein 498	2 through 8
slc1510_chr3	TATTTATATTGAAAGCTATATGCACTTTATTTCTTAACTGA	GCACTTT	22	hsa-miR-106b	22	CEP97	centrosomal protein 97kDa	2 through 8
slc1510_chr3	TATTTATATTGAAAGCTATATGCACTTTATTTCTTAACTGA	GCACTTT	22	hsa-miR-17	22	CEP97	centrosomal protein 97kDa	2 through 8
slc1510_chr3	TATTTATATTGAAAGCTATATGCACTTTATTTCTTAACTGA	GCACTTT	22	hsa-miR-93	22	CEP97	centrosomal protein 97kDa	2 through 8
slc1515_chr17	GTTTTTTTTGTTTTCCTTTTTGGTGCAATAAAGTTTGTTTT	GTGCAAT	23	hsa-miR-25	12	UBE2Z	ubiquitin-conjugating enzyme E2Z	2 through 8
slc1516_chrX	AACGTTTTCTGGGCATTTTTTGGCCAGTTTTTAATGTAACA	GGCCAGT	22	hsa-miR-193a-3p	5	PIGA	phosphatidylinositol glycan anchor biosynthesis, class A	2 through 8
slc1516_chrX	AACGTTTTCTGGGCATTTTTTGGCCAGTTTTTAATGTAACA	GGCCAGT	22	hsa-miR-193b	5	PIGA	phosphatidylinositol glycan anchor biosynthesis, class A	2 through 8
slc1518_chr20	AGCGCTTCCAAAAGTCAAAATACTGTGAATTTTAAGGAATT	ACTGTGA	22	hsa-miR-27a	31	C20orf177	chromosome 20 open reading frame 177	2 through 8
slc1518_chr20	AGCGCTTCCAAAAGTCAAAATACTGTGAATTTTAAGGAATT	ACTGTGA	22	hsa-miR-27b	31	C20orf177	chromosome 20 open reading frame 177	2 through 8
slc1519_chr2	AACAGACTAACTACAGCTGTTGATCTACCTCCTGAATTTAT	CTACCTC	25	hsa-let-7a	7	C2orf29	chromosome 2 open reading frame 29	2 through 8
slc1519_chr2	AACAGACTAACTACAGCTGTTGATCTACCTCCTGAATTTAT	CTACCTC	25	hsa-let-7b	7	C2orf29	chromosome 2 open reading frame 29	2 through 8
slc1519_chr2	AACAGACTAACTACAGCTGTTGATCTACCTCCTGAATTTAT	CTACCTC	25	hsa-let-7c	7	C2orf29	chromosome 2 open reading frame 29	2 through 8
slc1519_chr2	AACAGACTAACTACAGCTGTTGATCTACCTCCTGAATTTAT	CTACCTC	25	hsa-let-7d	7	C2orf29	chromosome 2 open reading frame 29	2 through 8
slc1519_chr2	AACAGACTAACTACAGCTGTTGATCTACCTCCTGAATTTAT	CTACCTC	25	hsa-let-7e	7	C2orf29	chromosome 2 open reading frame 29	2 through 8
slc1519_chr2	AACAGACTAACTACAGCTGTTGATCTACCTCCTGAATTTAT	CTACCTC	25	hsa-let-7f	7	C2orf29	chromosome 2 open reading frame 29	2 through 8
slc1519_chr2	AACAGACTAACTACAGCTGTTGATCTACCTCCTGAATTTAT	CTACCTC	25	hsa-let-7g	7	C2orf29	chromosome 2 open reading frame 29	2 through 8
slc1519_chr2	AACAGACTAACTACAGCTGTTGATCTACCTCCTGAATTTAT	CTACCTC	25	hsa-let-7i	7	C2orf29	chromosome 2 open reading frame 29	2 through 8
slc1519_chr2	AACAGACTAACTACAGCTGTTGATCTACCTCCTGAATTTAT	CTACCTC	25	hsa-miR-98	7	C2orf29	chromosome 2 open reading frame 29	2 through 8
slc151_chr15	CAAGAACAGCACAAGGAAAATCAGTCTAATAAGCTGCTCTG	ATAAGCT	29	hsa-miR-21	7	THBS1	thrombospondin 1	2 through 8
slc151_chr15	CAAGAACAGCACAAGGAAAATCAGTCTAATAAGCTGCTCTG	CAGTCTA	22	hsa-miR-151-3p	7	THBS1	thrombospondin 1	2 through 8
slc1522_chr8	TTTGGTTGCCTCCTCCAATGTTCCTCTACCTCTACTACAAG	CTACCTC	26	hsa-let-7a	5	MAL2	mal, T-cell differentiation protein 2	2 through 8
slc1522_chr8	TTTGGTTGCCTCCTCCAATGTTCCTCTACCTCTACTACAAG	CTACCTC	26	hsa-let-7b	5	MAL2	mal, T-cell differentiation protein 2	2 through 8
slc1522_chr8	TTTGGTTGCCTCCTCCAATGTTCCTCTACCTCTACTACAAG	CTACCTC	26	hsa-let-7c	5	MAL2	mal, T-cell differentiation protein 2	2 through 8
slc1522_chr8	TTTGGTTGCCTCCTCCAATGTTCCTCTACCTCTACTACAAG	CTACCTC	26	hsa-let-7d	5	MAL2	mal, T-cell differentiation protein 2	2 through 8
slc1522_chr8	TTTGGTTGCCTCCTCCAATGTTCCTCTACCTCTACTACAAG	CTACCTC	26	hsa-let-7e	5	MAL2	mal, T-cell differentiation protein 2	2 through 8
slc1522_chr8	TTTGGTTGCCTCCTCCAATGTTCCTCTACCTCTACTACAAG	CTACCTC	26	hsa-let-7f	5	MAL2	mal, T-cell differentiation protein 2	2 through 8
slc1522_chr8	TTTGGTTGCCTCCTCCAATGTTCCTCTACCTCTACTACAAG	CTACCTC	26	hsa-let-7g	5	MAL2	mal, T-cell differentiation protein 2	2 through 8
slc1522_chr8	TTTGGTTGCCTCCTCCAATGTTCCTCTACCTCTACTACAAG	CTACCTC	26	hsa-let-7i	5	MAL2	mal, T-cell differentiation protein 2	2 through 8
slc1522_chr8	TTTGGTTGCCTCCTCCAATGTTCCTCTACCTCTACTACAAG	CTACCTC	26	hsa-miR-98	5	MAL2	mal, T-cell differentiation protein 2	2 through 8
slc1523_chr10	AAAACAAATTCCACACCACATGTACTGTATATTCTAATCTG	GTACTGT	22	hsa-miR-101	5	LCOR	ligand dependent nuclear receptor corepressor	2 through 8
slc1525_chr13	CTACTTTTTGTTTTTTTTAATGTGTCAGTATTTTACATTGC	CAGTATT	26	hsa-miR-200b	9	FAM48A	family with sequence similarity 48, member A	2 through 8
slc1525_chr13	CTACTTTTTGTTTTTTTTAATGTGTCAGTATTTTACATTGC	CAGTATT	26	hsa-miR-200c	9	FAM48A	family with sequence similarity 48, member A	2 through 8
slc1526_chr14	AAACAATTGCCATTCACTCCTCGCACTTTAAAAACAGAAGC	GCACTTT	23	hsa-miR-106b	7	SPATA7	spermatogenesis associated 7	2 through 8
slc1526_chr14	AAACAATTGCCATTCACTCCTCGCACTTTAAAAACAGAAGC	GCACTTT	23	hsa-miR-17	7	SPATA7	spermatogenesis associated 7	2 through 8
slc1526_chr14	AAACAATTGCCATTCACTCCTCGCACTTTAAAAACAGAAGC	GCACTTT	23	hsa-miR-93	7	SPATA7	spermatogenesis associated 7	2 through 8
slc1526_chr9	TACAGCATGGTTTTACTTAATTGAATGTTAATGTTTAATAT	TGAATGT	22	hsa-miR-181a	26	SLC34A2	solute carrier family 34 (sodium phosphate), member 2	2 through 8
slc1526_chr9	TACAGCATGGTTTTACTTAATTGAATGTTAATGTTTAATAT	TGAATGT	22	hsa-miR-181b	26	SLC34A2	solute carrier family 34 (sodium phosphate), member 2	2 through 8
slc1527_chr10	GTTAGTTTGTAATATTCAGGTGCACTTTTAATGTTAAATTT	GCACTTT	22	hsa-miR-106b	5			2 through 8
slc1527_chr10	GTTAGTTTGTAATATTCAGGTGCACTTTTAATGTTAAATTT	GCACTTT	22	hsa-miR-17	5			2 through 8
slc1527_chr10	GTTAGTTTGTAATATTCAGGTGCACTTTTAATGTTAAATTT	GCACTTT	22	hsa-miR-93	5			2 through 8
slc1533_chr10	ACCTGTTAACACCAATATCATAACTACCTTCTGTCGTTAGG	ACTACCT	23	hsa-miR-196a	10			2 through 8
slc1535_chr9	CCGTACTGTAGAAACATACATACCAGGTAACTAAATCGAAT	GTACTGT	3	hsa-miR-101	36	ZBTB34	zinc finger and BTB domain containing 34	2 through 8
slc1538_chr12	CCTAGGTTTCAGACTTTTGCTTAAGGCCAGTTTTAGAAACC	GGCCAGT	25	hsa-miR-193a-3p	5	MDM2	Mdm2 p53 binding protein homolog (mouse)	2 through 8
slc1538_chr12	CCTAGGTTTCAGACTTTTGCTTAAGGCCAGTTTTAGAAACC	GGCCAGT	25	hsa-miR-193b	5	MDM2	Mdm2 p53 binding protein homolog (mouse)	2 through 8
slc1539_chr9	TCAGTGGCTCCCCCACTCTCTCAGTGTTTCCTGCTTAAAGA	CAGTGTT	22	hsa-miR-141	9	ZBTB34	zinc finger and BTB domain containing 34	2 through 8
slc1539_chr9	TCAGTGGCTCCCCCACTCTCTCAGTGTTTCCTGCTTAAAGA	CAGTGTT	22	hsa-miR-200a	9	ZBTB34	zinc finger and BTB domain containing 34	2 through 8
slc1540_chr15	CCATTTTAACGCTGCCTAATTTTGCCAAAATCCTGAACTTT	TTGCCAA	22	hsa-miR-182	6	IGF1R	insulin-like growth factor 1 receptor	2 through 8
slc1542_chr9	CAGTGTTAACTCCCTACAGATTACACTCTAATCCCGCTGCT	CAGTGTT	1	hsa-miR-141	39	ZBTB34	zinc finger and BTB domain containing 34	2 through 8
slc1542_chr9	CAGTGTTAACTCCCTACAGATTACACTCTAATCCCGCTGCT	CAGTGTT	1	hsa-miR-200a	39	ZBTB34	zinc finger and BTB domain containing 34	2 through 8
slc1545_chr10	AGGAACCCCCTTTACTCTTATGGACCTCATTTCAATATACT	CATTTCA	28	hsa-miR-203	17			2 through 8
slc1546_chr10	GTATAATTTAATATTTCTCTTGTACTGTAGTTTATATTTAT	GTACTGT	22	hsa-miR-101	13			2 through 8
slc1550_chr2	GTAATACCAAAGAAAAACGTTCCTACCTCAAAACGTGAAAC	CTACCTC	23	hsa-let-7a	6	MRPS9	mitochondrial ribosomal protein S9	2 through 8
slc1550_chr2	GTAATACCAAAGAAAAACGTTCCTACCTCAAAACGTGAAAC	CTACCTC	23	hsa-let-7b	6	MRPS9	mitochondrial ribosomal protein S9	2 through 8
slc1550_chr2	GTAATACCAAAGAAAAACGTTCCTACCTCAAAACGTGAAAC	CTACCTC	23	hsa-let-7c	6	MRPS9	mitochondrial ribosomal protein S9	2 through 8
slc1550_chr2	GTAATACCAAAGAAAAACGTTCCTACCTCAAAACGTGAAAC	CTACCTC	23	hsa-let-7d	6	MRPS9	mitochondrial ribosomal protein S9	2 through 8
slc1550_chr2	GTAATACCAAAGAAAAACGTTCCTACCTCAAAACGTGAAAC	CTACCTC	23	hsa-let-7e	6	MRPS9	mitochondrial ribosomal protein S9	2 through 8
slc1550_chr2	GTAATACCAAAGAAAAACGTTCCTACCTCAAAACGTGAAAC	CTACCTC	23	hsa-let-7f	6	MRPS9	mitochondrial ribosomal protein S9	2 through 8
slc1550_chr2	GTAATACCAAAGAAAAACGTTCCTACCTCAAAACGTGAAAC	CTACCTC	23	hsa-let-7g	6	MRPS9	mitochondrial ribosomal protein S9	2 through 8
slc1550_chr2	GTAATACCAAAGAAAAACGTTCCTACCTCAAAACGTGAAAC	CTACCTC	23	hsa-let-7i	6	MRPS9	mitochondrial ribosomal protein S9	2 through 8
slc1550_chr2	GTAATACCAAAGAAAAACGTTCCTACCTCAAAACGTGAAAC	CTACCTC	23	hsa-miR-98	6	MRPS9	mitochondrial ribosomal protein S9	2 through 8
slc1554_chr20	AAAATGTTAAACATTTTAGATAACTGTGAAGATAGTTTATT	ACTGTGA	23	hsa-miR-27a	10	SS18L1	synovial sarcoma translocation gene on chromosome 18-like 1	2 through 8
slc1554_chr20	AAAATGTTAAACATTTTAGATAACTGTGAAGATAGTTTATT	ACTGTGA	23	hsa-miR-27b	10	SS18L1	synovial sarcoma translocation gene on chromosome 18-like 1	2 through 8
slc1555_chr9	ATTAGTAGGGCTAACATTTTTTTCCGTTATAAATGGTTGAG	TTCCGTT	22	hsa-miR-191	9	ZBTB34	zinc finger and BTB domain containing 34	2 through 8
slc1557_chr15	TTTTTTCCCCCAAACATTTATCTACCTCACTCTTATTTTTT	CTACCTC	22	hsa-let-7a	146	IGF1R	insulin-like growth factor 1 receptor	2 through 8
slc1557_chr15	TTTTTTCCCCCAAACATTTATCTACCTCACTCTTATTTTTT	CTACCTC	22	hsa-let-7b	146	IGF1R	insulin-like growth factor 1 receptor	2 through 8
slc1557_chr15	TTTTTTCCCCCAAACATTTATCTACCTCACTCTTATTTTTT	CTACCTC	22	hsa-let-7c	146	IGF1R	insulin-like growth factor 1 receptor	2 through 8
slc1557_chr15	TTTTTTCCCCCAAACATTTATCTACCTCACTCTTATTTTTT	CTACCTC	22	hsa-let-7d	146	IGF1R	insulin-like growth factor 1 receptor	2 through 8
slc1557_chr15	TTTTTTCCCCCAAACATTTATCTACCTCACTCTTATTTTTT	CTACCTC	22	hsa-let-7e	146	IGF1R	insulin-like growth factor 1 receptor	2 through 8
slc1557_chr15	TTTTTTCCCCCAAACATTTATCTACCTCACTCTTATTTTTT	CTACCTC	22	hsa-let-7f	146	IGF1R	insulin-like growth factor 1 receptor	2 through 8
slc1557_chr15	TTTTTTCCCCCAAACATTTATCTACCTCACTCTTATTTTTT	CTACCTC	22	hsa-let-7g	146	IGF1R	insulin-like growth factor 1 receptor	2 through 8
slc1557_chr15	TTTTTTCCCCCAAACATTTATCTACCTCACTCTTATTTTTT	CTACCTC	22	hsa-let-7i	146	IGF1R	insulin-like growth factor 1 receptor	2 through 8
slc1557_chr15	TTTTTTCCCCCAAACATTTATCTACCTCACTCTTATTTTTT	CTACCTC	22	hsa-miR-98	146	IGF1R	insulin-like growth factor 1 receptor	2 through 8
slc1557_chr9	TTGTGACATGAATATTTCAGTGCTGCTTAATTTTGTTCTGA	TGCTGCT	21	hsa-miR-16	79	ZBTB34	zinc finger and BTB domain containing 34	2 through 8
slc1557_chr9	TTGTGACATGAATATTTCAGTGCTGCTTAATTTTGTTCTGA	TGCTGCT	21	hsa-miR-424	79	ZBTB34	zinc finger and BTB domain containing 34	2 through 8
slc1559_chr15	GGGGTCAAAGCAACACTAACTCACCTCTCTGCTCATTTCAG	CATTTCA	34	hsa-miR-203	5	IGF1R	insulin-like growth factor 1 receptor	2 through 8
slc155_chr15	TTGACCTCCCATTTTTACTATTTGCCAATACCTTTTTCTAG	TTGCCAA	22	hsa-miR-182	7	THBS1	thrombospondin 1	2 through 8
slc1560_chr12	AAATGTGATTATAAACATAGTACACTTGATATATGGAGGCA	AATGTGA	2	hsa-miR-23a	12	MDM2	Mdm2 p53 binding protein homolog (mouse)	2 through 8
slc1560_chr12	AAATGTGATTATAAACATAGTACACTTGATATATGGAGGCA	AATGTGA	2	hsa-miR-23b	12	MDM2	Mdm2 p53 binding protein homolog (mouse)	2 through 8
slc1560_chr18	TACAGACTTTCTACTACCTCTCCCGATCTGCTGTTTCCTTG	ACTACCT	13	hsa-miR-196a	6	ZNF516	zinc finger protein 516	2 through 8
slc1560_chr18	TACAGACTTTCTACTACCTCTCCCGATCTGCTGTTTCCTTG	CTACCTC	14	hsa-let-7a	6	ZNF516	zinc finger protein 516	2 through 8
slc1560_chr18	TACAGACTTTCTACTACCTCTCCCGATCTGCTGTTTCCTTG	CTACCTC	14	hsa-let-7b	6	ZNF516	zinc finger protein 516	2 through 8
slc1560_chr18	TACAGACTTTCTACTACCTCTCCCGATCTGCTGTTTCCTTG	CTACCTC	14	hsa-let-7c	6	ZNF516	zinc finger protein 516	2 through 8
slc1560_chr18	TACAGACTTTCTACTACCTCTCCCGATCTGCTGTTTCCTTG	CTACCTC	14	hsa-let-7d	6	ZNF516	zinc finger protein 516	2 through 8
slc1560_chr18	TACAGACTTTCTACTACCTCTCCCGATCTGCTGTTTCCTTG	CTACCTC	14	hsa-let-7e	6	ZNF516	zinc finger protein 516	2 through 8
slc1560_chr18	TACAGACTTTCTACTACCTCTCCCGATCTGCTGTTTCCTTG	CTACCTC	14	hsa-let-7f	6	ZNF516	zinc finger protein 516	2 through 8
slc1560_chr18	TACAGACTTTCTACTACCTCTCCCGATCTGCTGTTTCCTTG	CTACCTC	14	hsa-let-7g	6	ZNF516	zinc finger protein 516	2 through 8
slc1560_chr18	TACAGACTTTCTACTACCTCTCCCGATCTGCTGTTTCCTTG	CTACCTC	14	hsa-let-7i	6	ZNF516	zinc finger protein 516	2 through 8
slc1560_chr18	TACAGACTTTCTACTACCTCTCCCGATCTGCTGTTTCCTTG	CTACCTC	14	hsa-miR-98	6	ZNF516	zinc finger protein 516	2 through 8
slc1567_chr13	TGCTGCAACAACTCTTCCTGTTATGATCAAAACTGAGCCCA	CTGAGCC	33	hsa-miR-24	5	C13orf23	chromosome 13 open reading frame 23	2 through 8
slc1567_chr3	GCCTCGTGGTCCATATATTCTGCACTTTTATATTTGCCACC	GCACTTT	22	hsa-miR-106b	7	BBX	bobby sox homolog (Drosophila)	2 through 8
slc1567_chr3	GCCTCGTGGTCCATATATTCTGCACTTTTATATTTGCCACC	GCACTTT	22	hsa-miR-17	7	BBX	bobby sox homolog (Drosophila)	2 through 8
slc1567_chr3	GCCTCGTGGTCCATATATTCTGCACTTTTATATTTGCCACC	GCACTTT	22	hsa-miR-93	7	BBX	bobby sox homolog (Drosophila)	2 through 8
slc1569_chr9	ACATTTTAAAGTGACTTTTATTTTGCACAAATAATTTTTAT	TTTGCAC	22	hsa-miR-19a	6	RALGPS1	Ral GEF with PH domain and SH3 binding motif 1	2 through 8
slc1569_chr9	ACATTTTAAAGTGACTTTTATTTTGCACAAATAATTTTTAT	TTTGCAC	22	hsa-miR-19b	6	RALGPS1	Ral GEF with PH domain and SH3 binding motif 1	2 through 8
slc1573_chr15	GGGCTCTTAAGTCCAGTAGATTACGGGTAGTCAGTTGACGA	AGTCCAG	10	hsa-miR-378	6	IGF1R	insulin-like growth factor 1 receptor	2 through 8
slc1573_chr15	GGGCTCTTAAGTCCAGTAGATTACGGGTAGTCAGTTGACGA	TACGGGT	22	hsa-miR-99a	6	IGF1R	insulin-like growth factor 1 receptor	2 through 8
slc1573_chr15	GGGCTCTTAAGTCCAGTAGATTACGGGTAGTCAGTTGACGA	TACGGGT	22	hsa-miR-99b	6	IGF1R	insulin-like growth factor 1 receptor	2 through 8
slc1575_chr16	TGTCAATTCCACACAATCCTTCTACCTCTGCTATGCTGAAC	CTACCTC	22	hsa-let-7a	15	PDP2	pyruvate dehyrogenase phosphatase catalytic subunit 2	2 through 8
slc1575_chr16	TGTCAATTCCACACAATCCTTCTACCTCTGCTATGCTGAAC	CTACCTC	22	hsa-let-7b	15	PDP2	pyruvate dehyrogenase phosphatase catalytic subunit 2	2 through 8
slc1575_chr16	TGTCAATTCCACACAATCCTTCTACCTCTGCTATGCTGAAC	CTACCTC	22	hsa-let-7c	15	PDP2	pyruvate dehyrogenase phosphatase catalytic subunit 2	2 through 8
slc1575_chr16	TGTCAATTCCACACAATCCTTCTACCTCTGCTATGCTGAAC	CTACCTC	22	hsa-let-7d	15	PDP2	pyruvate dehyrogenase phosphatase catalytic subunit 2	2 through 8
slc1575_chr16	TGTCAATTCCACACAATCCTTCTACCTCTGCTATGCTGAAC	CTACCTC	22	hsa-let-7e	15	PDP2	pyruvate dehyrogenase phosphatase catalytic subunit 2	2 through 8
slc1575_chr16	TGTCAATTCCACACAATCCTTCTACCTCTGCTATGCTGAAC	CTACCTC	22	hsa-let-7f	15	PDP2	pyruvate dehyrogenase phosphatase catalytic subunit 2	2 through 8
slc1575_chr16	TGTCAATTCCACACAATCCTTCTACCTCTGCTATGCTGAAC	CTACCTC	22	hsa-let-7g	15	PDP2	pyruvate dehyrogenase phosphatase catalytic subunit 2	2 through 8
slc1575_chr16	TGTCAATTCCACACAATCCTTCTACCTCTGCTATGCTGAAC	CTACCTC	22	hsa-let-7i	15	PDP2	pyruvate dehyrogenase phosphatase catalytic subunit 2	2 through 8
slc1575_chr16	TGTCAATTCCACACAATCCTTCTACCTCTGCTATGCTGAAC	CTACCTC	22	hsa-miR-98	15	PDP2	pyruvate dehyrogenase phosphatase catalytic subunit 2	2 through 8
slc1576_chr13	TTGCGAAGTTTGCAATACTCTCTACCTCTTCGCATCCTCTC	CTACCTC	22	hsa-let-7a	64	C13orf23	chromosome 13 open reading frame 23	2 through 8
slc1576_chr13	TTGCGAAGTTTGCAATACTCTCTACCTCTTCGCATCCTCTC	CTACCTC	22	hsa-let-7b	64	C13orf23	chromosome 13 open reading frame 23	2 through 8
slc1576_chr13	TTGCGAAGTTTGCAATACTCTCTACCTCTTCGCATCCTCTC	CTACCTC	22	hsa-let-7c	64	C13orf23	chromosome 13 open reading frame 23	2 through 8
slc1576_chr13	TTGCGAAGTTTGCAATACTCTCTACCTCTTCGCATCCTCTC	CTACCTC	22	hsa-let-7d	64	C13orf23	chromosome 13 open reading frame 23	2 through 8
slc1576_chr13	TTGCGAAGTTTGCAATACTCTCTACCTCTTCGCATCCTCTC	CTACCTC	22	hsa-let-7e	64	C13orf23	chromosome 13 open reading frame 23	2 through 8
slc1576_chr13	TTGCGAAGTTTGCAATACTCTCTACCTCTTCGCATCCTCTC	CTACCTC	22	hsa-let-7f	64	C13orf23	chromosome 13 open reading frame 23	2 through 8
slc1576_chr13	TTGCGAAGTTTGCAATACTCTCTACCTCTTCGCATCCTCTC	CTACCTC	22	hsa-let-7g	64	C13orf23	chromosome 13 open reading frame 23	2 through 8
slc1576_chr13	TTGCGAAGTTTGCAATACTCTCTACCTCTTCGCATCCTCTC	CTACCTC	22	hsa-let-7i	64	C13orf23	chromosome 13 open reading frame 23	2 through 8
slc1576_chr13	TTGCGAAGTTTGCAATACTCTCTACCTCTTCGCATCCTCTC	CTACCTC	22	hsa-miR-98	64	C13orf23	chromosome 13 open reading frame 23	2 through 8
slc1576_chr5	GAAGTCTTTTCCAAAAATCATGCTGCTCCTTTCTCTAAAGT	ATGCTGC	20	hsa-miR-103	18	HSPA4	heat shock 70kDa protein 4	2 through 8
slc1576_chr5	GAAGTCTTTTCCAAAAATCATGCTGCTCCTTTCTCTAAAGT	ATGCTGC	20	hsa-miR-107	18	HSPA4	heat shock 70kDa protein 4	2 through 8
slc1576_chr5	GAAGTCTTTTCCAAAAATCATGCTGCTCCTTTCTCTAAAGT	TGCTGCT	21	hsa-miR-16	18	HSPA4	heat shock 70kDa protein 4	2 through 8
slc1576_chr5	GAAGTCTTTTCCAAAAATCATGCTGCTCCTTTCTCTAAAGT	TGCTGCT	21	hsa-miR-424	18	HSPA4	heat shock 70kDa protein 4	2 through 8
slc1578_chr7	CTCCCGGTCACCTCCAAATCTTGCTGCTTTTAATTCAACTC	TGCTGCT	22	hsa-miR-16	18	PILRB	paired immunoglobin-like type 2 receptor beta	2 through 8
slc1578_chr7	CTCCCGGTCACCTCCAAATCTTGCTGCTTTTAATTCAACTC	TGCTGCT	22	hsa-miR-424	18	PILRB	paired immunoglobin-like type 2 receptor beta	2 through 8
slc157_chr14	AGGGACTAGGAAATTCCAAATGGTGTGAACCCAGGGGGCCT	CCAGGGG	31	hsa-miR-331-3p	20	IRF9	interferon regulatory factor 9	2 through 8
slc1588_chr20	GATATTTTGCCTCATTCACTTGTACTGTAACAATGTATATA	GTACTGT	22	hsa-miR-101	97	C20orf20	chromosome 20 open reading frame 20	2 through 8
slc158_chr22	TTTATTTTGTGCTATAAAATTAACAGTATTAAATGACTTAT	CAGTATT	24	hsa-miR-200b	22	CRKL	v-crk sarcoma virus CT10 oncogene homolog (avian)-like	2 through 8
slc158_chr22	TTTATTTTGTGCTATAAAATTAACAGTATTAAATGACTTAT	CAGTATT	24	hsa-miR-200c	22	CRKL	v-crk sarcoma virus CT10 oncogene homolog (avian)-like	2 through 8
slc1595_chr6	ATCAGTCTACTACCATCAGATTATAAGCTTTTTTGTAATAA	ATAAGCT	23	hsa-miR-21	7	PM20D2	peptidase M20 domain containing 2	2 through 8
slc1595_chr6	ATCAGTCTACTACCATCAGATTATAAGCTTTTTTGTAATAA	CAGTCTA	3	hsa-miR-151-3p	7	PM20D2	peptidase M20 domain containing 2	2 through 8
slc1596_chr4	TATCTTCTATTTCTACCACATTTTGCACATTCAACAGAATT	TTTGCAC	22	hsa-miR-19a	7	ELMOD2	ELMO/CED-12 domain containing 2	2 through 8
slc1596_chr4	TATCTTCTATTTCTACCACATTTTGCACATTCAACAGAATT	TTTGCAC	22	hsa-miR-19b	7	ELMOD2	ELMO/CED-12 domain containing 2	2 through 8
slc1598_chrX	ATATAAATTGTTATTTCAGTTTATAAGCTATCTCTCAGAGG	ATAAGCT	23	hsa-miR-21	5	KLHL15	kelch-like 15 (Drosophila)	2 through 8
slc1599_chr3	AAAAGCAGACATTCAACTTCTTGTTTACACTATTGATGACT	TGTTTAC	22	hsa-miR-30a	21	ABHD10	abhydrolase domain containing 10	2 through 8
slc1599_chr3	AAAAGCAGACATTCAACTTCTTGTTTACACTATTGATGACT	TGTTTAC	22	hsa-miR-30b	21	ABHD10	abhydrolase domain containing 10	2 through 8
slc1599_chr3	AAAAGCAGACATTCAACTTCTTGTTTACACTATTGATGACT	TGTTTAC	22	hsa-miR-30c	21	ABHD10	abhydrolase domain containing 10	2 through 8
slc1599_chr3	AAAAGCAGACATTCAACTTCTTGTTTACACTATTGATGACT	TGTTTAC	22	hsa-miR-30d	21	ABHD10	abhydrolase domain containing 10	2 through 8
slc1599_chr3	AAAAGCAGACATTCAACTTCTTGTTTACACTATTGATGACT	TGTTTAC	22	hsa-miR-30e	21	ABHD10	abhydrolase domain containing 10	2 through 8
slc1599_chr9	TGTGCCAACACTAAGCTGTCTCGAGCCAAGCTGTGAAAACC	GTGCCAA	2	hsa-miR-96	33	SLC25A25	solute carrier family 25 (mitochondrial carrier; phosphate carrier), member 25	2 through 8
slc1600_chr22	CCTCTGGTTCCTTTCATCTCTCTACCTCCACCCTGCATTTT	CTACCTC	22	hsa-let-7a	8	PDGFB	platelet-derived growth factor beta polypeptide (simian sarcoma viral (v-sis) oncogene homolog)	2 through 8
slc1600_chr22	CCTCTGGTTCCTTTCATCTCTCTACCTCCACCCTGCATTTT	CTACCTC	22	hsa-let-7b	8	PDGFB	platelet-derived growth factor beta polypeptide (simian sarcoma viral (v-sis) oncogene homolog)	2 through 8
slc1600_chr22	CCTCTGGTTCCTTTCATCTCTCTACCTCCACCCTGCATTTT	CTACCTC	22	hsa-let-7c	8	PDGFB	platelet-derived growth factor beta polypeptide (simian sarcoma viral (v-sis) oncogene homolog)	2 through 8
slc1600_chr22	CCTCTGGTTCCTTTCATCTCTCTACCTCCACCCTGCATTTT	CTACCTC	22	hsa-let-7d	8	PDGFB	platelet-derived growth factor beta polypeptide (simian sarcoma viral (v-sis) oncogene homolog)	2 through 8
slc1600_chr22	CCTCTGGTTCCTTTCATCTCTCTACCTCCACCCTGCATTTT	CTACCTC	22	hsa-let-7e	8	PDGFB	platelet-derived growth factor beta polypeptide (simian sarcoma viral (v-sis) oncogene homolog)	2 through 8
slc1600_chr22	CCTCTGGTTCCTTTCATCTCTCTACCTCCACCCTGCATTTT	CTACCTC	22	hsa-let-7f	8	PDGFB	platelet-derived growth factor beta polypeptide (simian sarcoma viral (v-sis) oncogene homolog)	2 through 8
slc1600_chr22	CCTCTGGTTCCTTTCATCTCTCTACCTCCACCCTGCATTTT	CTACCTC	22	hsa-let-7g	8	PDGFB	platelet-derived growth factor beta polypeptide (simian sarcoma viral (v-sis) oncogene homolog)	2 through 8
slc1600_chr22	CCTCTGGTTCCTTTCATCTCTCTACCTCCACCCTGCATTTT	CTACCTC	22	hsa-let-7i	8	PDGFB	platelet-derived growth factor beta polypeptide (simian sarcoma viral (v-sis) oncogene homolog)	2 through 8
slc1600_chr22	CCTCTGGTTCCTTTCATCTCTCTACCTCCACCCTGCATTTT	CTACCTC	22	hsa-miR-98	8	PDGFB	platelet-derived growth factor beta polypeptide (simian sarcoma viral (v-sis) oncogene homolog)	2 through 8
slc1603_chr11	GGTTAAATTACTTCACCTCTTGCACTTTTAGATGCAAATCA	GCACTTT	22	hsa-miR-106b	7	SAPS3	SAPS domain family, member 3	2 through 8
slc1603_chr11	GGTTAAATTACTTCACCTCTTGCACTTTTAGATGCAAATCA	GCACTTT	22	hsa-miR-17	7	SAPS3	SAPS domain family, member 3	2 through 8
slc1603_chr11	GGTTAAATTACTTCACCTCTTGCACTTTTAGATGCAAATCA	GCACTTT	22	hsa-miR-93	7	SAPS3	SAPS domain family, member 3	2 through 8
slc1603_chr11	GGTTAAATTACTTCACCTCTTGCACTTTTAGATGCAAATCA	TTGCACT	20	hsa-miR-301a	7	SAPS3	SAPS domain family, member 3	2 through 8
slc1603_chr3	AAGTATGATTATCTTCCAACTACTGTGAATGTGTGCTCAGA	ACTGTGA	22	hsa-miR-27a	9	SLC35A5	solute carrier family 35, member A5	2 through 8
slc1603_chr3	AAGTATGATTATCTTCCAACTACTGTGAATGTGTGCTCAGA	ACTGTGA	22	hsa-miR-27b	9	SLC35A5	solute carrier family 35, member A5	2 through 8
slc1603_chr3	AAGTATGATTATCTTCCAACTACTGTGAATGTGTGCTCAGA	TGAATGT	26	hsa-miR-181a	9	SLC35A5	solute carrier family 35, member A5	2 through 8
slc1603_chr3	AAGTATGATTATCTTCCAACTACTGTGAATGTGTGCTCAGA	TGAATGT	26	hsa-miR-181b	9	SLC35A5	solute carrier family 35, member A5	2 through 8
slc1604_chr16	GTTGCGACATTTGCACTACATCCACTTTAGTTACTTGATGA	TACTTGA	32	hsa-miR-26a	23	C16orf70	chromosome 16 open reading frame 70	2 through 8
slc1604_chr16	GTTGCGACATTTGCACTACATCCACTTTAGTTACTTGATGA	TACTTGA	32	hsa-miR-26b	23	C16orf70	chromosome 16 open reading frame 70	2 through 8
slc1604_chr16	GTTGCGACATTTGCACTACATCCACTTTAGTTACTTGATGA	TTGCACT	11	hsa-miR-301a	23	C16orf70	chromosome 16 open reading frame 70	2 through 8
slc1604_chr16	GTTGCGACATTTGCACTACATCCACTTTAGTTACTTGATGA	TTTGCAC	10	hsa-miR-19a	23	C16orf70	chromosome 16 open reading frame 70	2 through 8
slc1604_chr16	GTTGCGACATTTGCACTACATCCACTTTAGTTACTTGATGA	TTTGCAC	10	hsa-miR-19b	23	C16orf70	chromosome 16 open reading frame 70	2 through 8
slc1604_chr9	GGTTTCTTTATTTCACTCTTTTCTGAATGTCAAGGCAGTGA	TGAATGT	24	hsa-miR-181a	5	SLC25A25	solute carrier family 25 (mitochondrial carrier; phosphate carrier), member 25	2 through 8
slc1604_chr9	GGTTTCTTTATTTCACTCTTTTCTGAATGTCAAGGCAGTGA	TGAATGT	24	hsa-miR-181b	5	SLC25A25	solute carrier family 25 (mitochondrial carrier; phosphate carrier), member 25	2 through 8
slc1606_chr9	TCTTCAATAGGATGCAAAGATCAATGCAAAAATTGTTATAT	CAATGCA	22	hsa-miR-33a	11	SLC25A25	solute carrier family 25 (mitochondrial carrier; phosphate carrier), member 25	2 through 8
slc1608_chr6	TTTTTACCAAATTCAGCTCATTCTACCTCTAAGAGTCAGTC	CTACCTC	23	hsa-let-7a	5	CASP8AP2	caspase 8 associated protein 2	2 through 8
slc1608_chr6	TTTTTACCAAATTCAGCTCATTCTACCTCTAAGAGTCAGTC	CTACCTC	23	hsa-let-7b	5	CASP8AP2	caspase 8 associated protein 2	2 through 8
slc1608_chr6	TTTTTACCAAATTCAGCTCATTCTACCTCTAAGAGTCAGTC	CTACCTC	23	hsa-let-7c	5	CASP8AP2	caspase 8 associated protein 2	2 through 8
slc1608_chr6	TTTTTACCAAATTCAGCTCATTCTACCTCTAAGAGTCAGTC	CTACCTC	23	hsa-let-7d	5	CASP8AP2	caspase 8 associated protein 2	2 through 8
slc1608_chr6	TTTTTACCAAATTCAGCTCATTCTACCTCTAAGAGTCAGTC	CTACCTC	23	hsa-let-7e	5	CASP8AP2	caspase 8 associated protein 2	2 through 8
slc1608_chr6	TTTTTACCAAATTCAGCTCATTCTACCTCTAAGAGTCAGTC	CTACCTC	23	hsa-let-7f	5	CASP8AP2	caspase 8 associated protein 2	2 through 8
slc1608_chr6	TTTTTACCAAATTCAGCTCATTCTACCTCTAAGAGTCAGTC	CTACCTC	23	hsa-let-7g	5	CASP8AP2	caspase 8 associated protein 2	2 through 8
slc1608_chr6	TTTTTACCAAATTCAGCTCATTCTACCTCTAAGAGTCAGTC	CTACCTC	23	hsa-let-7i	5	CASP8AP2	caspase 8 associated protein 2	2 through 8
slc1608_chr6	TTTTTACCAAATTCAGCTCATTCTACCTCTAAGAGTCAGTC	CTACCTC	23	hsa-miR-98	5	CASP8AP2	caspase 8 associated protein 2	2 through 8
slc1608_chr6	TTTTTACCAAATTCAGCTCATTCTACCTCTAAGAGTCAGTC	GAGTCAG	33	hsa-miR-345	5	CASP8AP2	caspase 8 associated protein 2	2 through 8
slc1610_chr13	ATTAACATGCTAATTCCTCTTCAGTGTTTATTTTCTAGTGA	CAGTGTT	22	hsa-miR-141	31	KBTBD6	kelch repeat and BTB (POZ) domain containing 6	2 through 8
slc1610_chr13	ATTAACATGCTAATTCCTCTTCAGTGTTTATTTTCTAGTGA	CAGTGTT	22	hsa-miR-200a	31	KBTBD6	kelch repeat and BTB (POZ) domain containing 6	2 through 8
slc1612_chr6	AAATACGACGTGCAACACCATCTACCTCTTCTGGCCTTAAA	CTACCTC	22	hsa-let-7a	9	CASP8AP2	caspase 8 associated protein 2	2 through 8
slc1612_chr6	AAATACGACGTGCAACACCATCTACCTCTTCTGGCCTTAAA	CTACCTC	22	hsa-let-7b	9	CASP8AP2	caspase 8 associated protein 2	2 through 8
slc1612_chr6	AAATACGACGTGCAACACCATCTACCTCTTCTGGCCTTAAA	CTACCTC	22	hsa-let-7c	9	CASP8AP2	caspase 8 associated protein 2	2 through 8
slc1612_chr6	AAATACGACGTGCAACACCATCTACCTCTTCTGGCCTTAAA	CTACCTC	22	hsa-let-7d	9	CASP8AP2	caspase 8 associated protein 2	2 through 8
slc1612_chr6	AAATACGACGTGCAACACCATCTACCTCTTCTGGCCTTAAA	CTACCTC	22	hsa-let-7e	9	CASP8AP2	caspase 8 associated protein 2	2 through 8
slc1612_chr6	AAATACGACGTGCAACACCATCTACCTCTTCTGGCCTTAAA	CTACCTC	22	hsa-let-7f	9	CASP8AP2	caspase 8 associated protein 2	2 through 8
slc1612_chr6	AAATACGACGTGCAACACCATCTACCTCTTCTGGCCTTAAA	CTACCTC	22	hsa-let-7g	9	CASP8AP2	caspase 8 associated protein 2	2 through 8
slc1612_chr6	AAATACGACGTGCAACACCATCTACCTCTTCTGGCCTTAAA	CTACCTC	22	hsa-let-7i	9	CASP8AP2	caspase 8 associated protein 2	2 through 8
slc1612_chr6	AAATACGACGTGCAACACCATCTACCTCTTCTGGCCTTAAA	CTACCTC	22	hsa-miR-98	9	CASP8AP2	caspase 8 associated protein 2	2 through 8
slc1616_chr16	GTTCGTCCGGACCCAACCCTTCTACCTCCTTTGAGCCCATC	CTACCTC	22	hsa-let-7a	49	E2F4	E2F transcription factor 4, p107/p130-binding	2 through 8
slc1616_chr16	GTTCGTCCGGACCCAACCCTTCTACCTCCTTTGAGCCCATC	CTACCTC	22	hsa-let-7b	49	E2F4	E2F transcription factor 4, p107/p130-binding	2 through 8
slc1616_chr16	GTTCGTCCGGACCCAACCCTTCTACCTCCTTTGAGCCCATC	CTACCTC	22	hsa-let-7c	49	E2F4	E2F transcription factor 4, p107/p130-binding	2 through 8
slc1616_chr16	GTTCGTCCGGACCCAACCCTTCTACCTCCTTTGAGCCCATC	CTACCTC	22	hsa-let-7d	49	E2F4	E2F transcription factor 4, p107/p130-binding	2 through 8
slc1616_chr16	GTTCGTCCGGACCCAACCCTTCTACCTCCTTTGAGCCCATC	CTACCTC	22	hsa-let-7e	49	E2F4	E2F transcription factor 4, p107/p130-binding	2 through 8
slc1616_chr16	GTTCGTCCGGACCCAACCCTTCTACCTCCTTTGAGCCCATC	CTACCTC	22	hsa-let-7f	49	E2F4	E2F transcription factor 4, p107/p130-binding	2 through 8
slc1616_chr16	GTTCGTCCGGACCCAACCCTTCTACCTCCTTTGAGCCCATC	CTACCTC	22	hsa-let-7g	49	E2F4	E2F transcription factor 4, p107/p130-binding	2 through 8
slc1616_chr16	GTTCGTCCGGACCCAACCCTTCTACCTCCTTTGAGCCCATC	CTACCTC	22	hsa-let-7i	49	E2F4	E2F transcription factor 4, p107/p130-binding	2 through 8
slc1616_chr16	GTTCGTCCGGACCCAACCCTTCTACCTCCTTTGAGCCCATC	CTACCTC	22	hsa-miR-98	49	E2F4	E2F transcription factor 4, p107/p130-binding	2 through 8
slc1617_chr13	ATACTGATTTTGAAAATATATATAAGCTAAAAACAGTATTT	ATAAGCT	22	hsa-miR-21	17	KBTBD6	kelch repeat and BTB (POZ) domain containing 6	2 through 8
slc1617_chr13	ATACTGATTTTGAAAATATATATAAGCTAAAAACAGTATTT	CAGTATT	34	hsa-miR-200b	17	KBTBD6	kelch repeat and BTB (POZ) domain containing 6	2 through 8
slc1617_chr13	ATACTGATTTTGAAAATATATATAAGCTAAAAACAGTATTT	CAGTATT	34	hsa-miR-200c	17	KBTBD6	kelch repeat and BTB (POZ) domain containing 6	2 through 8
slc1619_chr12	GCCCTTGTCCAGTATTTATTTATAAGCTGTTTACTTTTCAA	ATAAGCT	22	hsa-miR-21	6	FRS2	fibroblast growth factor receptor substrate 2	2 through 8
slc1619_chr12	GCCCTTGTCCAGTATTTATTTATAAGCTGTTTACTTTTCAA	CAGTATT	10	hsa-miR-200b	6	FRS2	fibroblast growth factor receptor substrate 2	2 through 8
slc1619_chr12	GCCCTTGTCCAGTATTTATTTATAAGCTGTTTACTTTTCAA	CAGTATT	10	hsa-miR-200c	6	FRS2	fibroblast growth factor receptor substrate 2	2 through 8
slc1619_chr12	GCCCTTGTCCAGTATTTATTTATAAGCTGTTTACTTTTCAA	TGTTTAC	28	hsa-miR-30a	6	FRS2	fibroblast growth factor receptor substrate 2	2 through 8
slc1619_chr12	GCCCTTGTCCAGTATTTATTTATAAGCTGTTTACTTTTCAA	TGTTTAC	28	hsa-miR-30b	6	FRS2	fibroblast growth factor receptor substrate 2	2 through 8
slc1619_chr12	GCCCTTGTCCAGTATTTATTTATAAGCTGTTTACTTTTCAA	TGTTTAC	28	hsa-miR-30c	6	FRS2	fibroblast growth factor receptor substrate 2	2 through 8
slc1619_chr12	GCCCTTGTCCAGTATTTATTTATAAGCTGTTTACTTTTCAA	TGTTTAC	28	hsa-miR-30d	6	FRS2	fibroblast growth factor receptor substrate 2	2 through 8
slc1619_chr12	GCCCTTGTCCAGTATTTATTTATAAGCTGTTTACTTTTCAA	TGTTTAC	28	hsa-miR-30e	6	FRS2	fibroblast growth factor receptor substrate 2	2 through 8
slc1619_chr4	TCTTGCAGTTCTTTCTCACATGCTGCTTAGCTTTCAGCATT	ATGCTGC	20	hsa-miR-103	9	USP38	ubiquitin specific peptidase 38	2 through 8
slc1619_chr4	TCTTGCAGTTCTTTCTCACATGCTGCTTAGCTTTCAGCATT	ATGCTGC	20	hsa-miR-107	9	USP38	ubiquitin specific peptidase 38	2 through 8
slc1619_chr4	TCTTGCAGTTCTTTCTCACATGCTGCTTAGCTTTCAGCATT	TGCTGCT	21	hsa-miR-16	9	USP38	ubiquitin specific peptidase 38	2 through 8
slc1619_chr4	TCTTGCAGTTCTTTCTCACATGCTGCTTAGCTTTCAGCATT	TGCTGCT	21	hsa-miR-424	9	USP38	ubiquitin specific peptidase 38	2 through 8
slc1621_chr5	CATTCAAGCTTTAAAATCTGTCAGTATTCTTTATGCTTGAA	ATTCTTT	26	hsa-miR-186	6	SEC24A	SEC24 family, member A (S. cerevisiae)	2 through 8
slc1621_chr5	CATTCAAGCTTTAAAATCTGTCAGTATTCTTTATGCTTGAA	CAGTATT	22	hsa-miR-200b	6	SEC24A	SEC24 family, member A (S. cerevisiae)	2 through 8
slc1621_chr5	CATTCAAGCTTTAAAATCTGTCAGTATTCTTTATGCTTGAA	CAGTATT	22	hsa-miR-200c	6	SEC24A	SEC24 family, member A (S. cerevisiae)	2 through 8
slc1623_chr12	CTTCTGAGTAAATTGCTAATTGTGCCAAATTTATGTAATAG	GTGCCAA	22	hsa-miR-96	21	FRS2	fibroblast growth factor receptor substrate 2	2 through 8
slc1625_chr19	GACGGAACTCTGTCACAAGTTCTACCTCCAGGGCCGCTGCC	CTACCTC	22	hsa-let-7a	10	ZFP36	zinc finger protein 36, C3H type, homolog (mouse)	2 through 8
slc1625_chr19	GACGGAACTCTGTCACAAGTTCTACCTCCAGGGCCGCTGCC	CTACCTC	22	hsa-let-7b	10	ZFP36	zinc finger protein 36, C3H type, homolog (mouse)	2 through 8
slc1625_chr19	GACGGAACTCTGTCACAAGTTCTACCTCCAGGGCCGCTGCC	CTACCTC	22	hsa-let-7c	10	ZFP36	zinc finger protein 36, C3H type, homolog (mouse)	2 through 8
slc1625_chr19	GACGGAACTCTGTCACAAGTTCTACCTCCAGGGCCGCTGCC	CTACCTC	22	hsa-let-7d	10	ZFP36	zinc finger protein 36, C3H type, homolog (mouse)	2 through 8
slc1625_chr19	GACGGAACTCTGTCACAAGTTCTACCTCCAGGGCCGCTGCC	CTACCTC	22	hsa-let-7e	10	ZFP36	zinc finger protein 36, C3H type, homolog (mouse)	2 through 8
slc1625_chr19	GACGGAACTCTGTCACAAGTTCTACCTCCAGGGCCGCTGCC	CTACCTC	22	hsa-let-7f	10	ZFP36	zinc finger protein 36, C3H type, homolog (mouse)	2 through 8
slc1625_chr19	GACGGAACTCTGTCACAAGTTCTACCTCCAGGGCCGCTGCC	CTACCTC	22	hsa-let-7g	10	ZFP36	zinc finger protein 36, C3H type, homolog (mouse)	2 through 8
slc1625_chr19	GACGGAACTCTGTCACAAGTTCTACCTCCAGGGCCGCTGCC	CTACCTC	22	hsa-let-7i	10	ZFP36	zinc finger protein 36, C3H type, homolog (mouse)	2 through 8
slc1625_chr19	GACGGAACTCTGTCACAAGTTCTACCTCCAGGGCCGCTGCC	CTACCTC	22	hsa-miR-98	10	ZFP36	zinc finger protein 36, C3H type, homolog (mouse)	2 through 8
slc1626_chr8	CGTACAGCTCAGCCTTTCTGTTAGCTGCAACTTCAGTGTTG	CAGTGTT	34	hsa-miR-141	5	RNF139	ring finger protein 139	2 through 8
slc1626_chr8	CGTACAGCTCAGCCTTTCTGTTAGCTGCAACTTCAGTGTTG	CAGTGTT	34	hsa-miR-200a	5	RNF139	ring finger protein 139	2 through 8
slc1627_chr4	ATGCATCATGGAAAAAAAAATCTACCTCTTAAAATTCCATT	CTACCTC	22	hsa-let-7a	17	USP38	ubiquitin specific peptidase 38	2 through 8
slc1627_chr4	ATGCATCATGGAAAAAAAAATCTACCTCTTAAAATTCCATT	CTACCTC	22	hsa-let-7b	17	USP38	ubiquitin specific peptidase 38	2 through 8
slc1627_chr4	ATGCATCATGGAAAAAAAAATCTACCTCTTAAAATTCCATT	CTACCTC	22	hsa-let-7c	17	USP38	ubiquitin specific peptidase 38	2 through 8
slc1627_chr4	ATGCATCATGGAAAAAAAAATCTACCTCTTAAAATTCCATT	CTACCTC	22	hsa-let-7d	17	USP38	ubiquitin specific peptidase 38	2 through 8
slc1627_chr4	ATGCATCATGGAAAAAAAAATCTACCTCTTAAAATTCCATT	CTACCTC	22	hsa-let-7e	17	USP38	ubiquitin specific peptidase 38	2 through 8
slc1627_chr4	ATGCATCATGGAAAAAAAAATCTACCTCTTAAAATTCCATT	CTACCTC	22	hsa-let-7f	17	USP38	ubiquitin specific peptidase 38	2 through 8
slc1627_chr4	ATGCATCATGGAAAAAAAAATCTACCTCTTAAAATTCCATT	CTACCTC	22	hsa-let-7g	17	USP38	ubiquitin specific peptidase 38	2 through 8
slc1627_chr4	ATGCATCATGGAAAAAAAAATCTACCTCTTAAAATTCCATT	CTACCTC	22	hsa-let-7i	17	USP38	ubiquitin specific peptidase 38	2 through 8
slc1627_chr4	ATGCATCATGGAAAAAAAAATCTACCTCTTAAAATTCCATT	CTACCTC	22	hsa-miR-98	17	USP38	ubiquitin specific peptidase 38	2 through 8
slc1628_chr2	CAGAAGGTTCTGGTCAACAGTCAGTATTATCTCTTAAATGT	CAGTATT	22	hsa-miR-200b	6	ANKRD57	ankyrin repeat domain 57	2 through 8
slc1628_chr2	CAGAAGGTTCTGGTCAACAGTCAGTATTATCTCTTAAATGT	CAGTATT	22	hsa-miR-200c	6	ANKRD57	ankyrin repeat domain 57	2 through 8
slc1628_chr8	TCTTTGCACATTGACTTCTATGGTGCCTACAACACGTCAGC	TTTGCAC	3	hsa-miR-19a	22	RNF139	ring finger protein 139	2 through 8
slc1628_chr8	TCTTTGCACATTGACTTCTATGGTGCCTACAACACGTCAGC	TTTGCAC	3	hsa-miR-19b	22	RNF139	ring finger protein 139	2 through 8
slc162_chr21	GGTCTATGATGTCGTCATACTCTGCTGCTGACCGGTCTATG	TGCTGCT	23	hsa-miR-16	8	SON	SON DNA binding protein	2 through 8
slc162_chr21	GGTCTATGATGTCGTCATACTCTGCTGCTGACCGGTCTATG	TGCTGCT	23	hsa-miR-424	8	SON	SON DNA binding protein	2 through 8
slc1630_chr7	CATATAAATAAAAAATCCTGTTGCACTAGTGTCCTGCCATC	TTGCACT	21	hsa-miR-301a	5	POP7	processing of precursor 7, ribonuclease P/MRP subunit (S. cerevisiae)	2 through 8
slc1632_chr7	CTACCTCAGTTTCCCCATTTTGGCCAGACTCACCGGCCCAC	CTACCTC	1	hsa-let-7a	5	SLC12A9	solute carrier family 12 (potassium/chloride transporters), member 9	2 through 8
slc1632_chr7	CTACCTCAGTTTCCCCATTTTGGCCAGACTCACCGGCCCAC	CTACCTC	1	hsa-let-7b	5	SLC12A9	solute carrier family 12 (potassium/chloride transporters), member 9	2 through 8
slc1632_chr7	CTACCTCAGTTTCCCCATTTTGGCCAGACTCACCGGCCCAC	CTACCTC	1	hsa-let-7c	5	SLC12A9	solute carrier family 12 (potassium/chloride transporters), member 9	2 through 8
slc1632_chr7	CTACCTCAGTTTCCCCATTTTGGCCAGACTCACCGGCCCAC	CTACCTC	1	hsa-let-7d	5	SLC12A9	solute carrier family 12 (potassium/chloride transporters), member 9	2 through 8
slc1632_chr7	CTACCTCAGTTTCCCCATTTTGGCCAGACTCACCGGCCCAC	CTACCTC	1	hsa-let-7e	5	SLC12A9	solute carrier family 12 (potassium/chloride transporters), member 9	2 through 8
slc1632_chr7	CTACCTCAGTTTCCCCATTTTGGCCAGACTCACCGGCCCAC	CTACCTC	1	hsa-let-7f	5	SLC12A9	solute carrier family 12 (potassium/chloride transporters), member 9	2 through 8
slc1632_chr7	CTACCTCAGTTTCCCCATTTTGGCCAGACTCACCGGCCCAC	CTACCTC	1	hsa-let-7g	5	SLC12A9	solute carrier family 12 (potassium/chloride transporters), member 9	2 through 8
slc1632_chr7	CTACCTCAGTTTCCCCATTTTGGCCAGACTCACCGGCCCAC	CTACCTC	1	hsa-let-7i	5	SLC12A9	solute carrier family 12 (potassium/chloride transporters), member 9	2 through 8
slc1632_chr7	CTACCTCAGTTTCCCCATTTTGGCCAGACTCACCGGCCCAC	CTACCTC	1	hsa-miR-98	5	SLC12A9	solute carrier family 12 (potassium/chloride transporters), member 9	2 through 8
slc1632_chr8	ATGTCTCTCAGTGCCTCTCATGTGTCATCTTTTCGTAGACA	GTGTCAT	22	hsa-miR-425	10	RNF139	ring finger protein 139	2 through 8
slc1634_chr11	TTTATTGCAGAGGATGTTCATAAGGCCAGTATGATTTATAA	GGCCAGT	24	hsa-miR-193a-3p	10	CCND1	cyclin D1	2 through 8
slc1634_chr11	TTTATTGCAGAGGATGTTCATAAGGCCAGTATGATTTATAA	GGCCAGT	24	hsa-miR-193b	10	CCND1	cyclin D1	2 through 8
slc1635_chr11	CATAAGGCCAGTATGATTTATAAATGCAATCTCCCCTTGAT	GGCCAGT	6	hsa-miR-193a-3p	39	CCND1	cyclin D1	2 through 8
slc1635_chr11	CATAAGGCCAGTATGATTTATAAATGCAATCTCCCCTTGAT	GGCCAGT	6	hsa-miR-193b	39	CCND1	cyclin D1	2 through 8
slc1638_chr2	AGGTCATATTACTTATCAACTGAGCCAAATGTCTGTGTGCA	CTGAGCC	20	hsa-miR-24	28	BCL2L11	BCL2-like 11 (apoptosis facilitator)	2 through 8
slc1639_chr11	TGTGTATCTCTTTCACATTGTTTGCTGCTATTGGAGGATCA	TGCTGCT	23	hsa-miR-16	358	CCND1	cyclin D1	2 through 8
slc1639_chr11	TGTGTATCTCTTTCACATTGTTTGCTGCTATTGGAGGATCA	TGCTGCT	23	hsa-miR-424	358	CCND1	cyclin D1	2 through 8
slc1641_chr2	AGGGTAATTGCCACTTTACTTGTGCAATACTGCTGTAAATA	GTGCAAT	22	hsa-miR-25	34	BCL2L11	BCL2-like 11 (apoptosis facilitator)	2 through 8
slc1643_chr11	TTGCATAATTATTATTATTATTATTATAACAAGTGTGTCTT	TATTATA	22	hsa-miR-374a	195	CCND1	cyclin D1	2 through 8
slc1643_chr11	TTGCATAATTATTATTATTATTATTATAACAAGTGTGTCTT	TATTATA	22	hsa-miR-374b	195	CCND1	cyclin D1	2 through 8
slc1644_chr5	CATAATCAGTTATAACATTCTGGCAGCTAAATTGCTACAAG	GGCAGCT	22	hsa-miR-22	40	C5orf24	chromosome 5 open reading frame 24	2 through 8
slc1644_chr8	TGATCATATGGTGCGTCACCTGTGCCAAATATTCTTCAATG	GTGCCAA	22	hsa-miR-96	9	RNF139	ring finger protein 139	2 through 8
slc1650_chrX	CAACAGAACTATCAGCCTTCTCAGTATTCTCCCAAACAGCA	CAGTATT	22	hsa-miR-200b	14	MAP3K7IP3	mitogen-activated protein kinase kinase kinase 7 interacting protein 3	2 through 8
slc1650_chrX	CAACAGAACTATCAGCCTTCTCAGTATTCTCCCAAACAGCA	CAGTATT	22	hsa-miR-200c	14	MAP3K7IP3	mitogen-activated protein kinase kinase kinase 7 interacting protein 3	2 through 8
slc1651_chr7	AGTCCTGTATCATCCATACTTGTACTACCTTGTCCTATGAA	ACTACCT	24	hsa-miR-196a	22	SRRT	serrate RNA effector molecule homolog (Arabidopsis)	2 through 8
slc1653_chr22	AACTCCCCATCGCCATCCTTTGGCCAGTCACCCAGCCCTAC	GGCCAGT	22	hsa-miR-193a-3p	12	TOB2	transducer of ERBB2, 2	2 through 8
slc1653_chr22	AACTCCCCATCGCCATCCTTTGGCCAGTCACCCAGCCCTAC	GGCCAGT	22	hsa-miR-193b	12	TOB2	transducer of ERBB2, 2	2 through 8
slc1660_chr17	TTGCTTAGAGTTATAAAATATACTGTGACTCAGAAATTGTA	ACTGTGA	22	hsa-miR-27a	72	DGKE	diacylglycerol kinase, epsilon 64kDa	2 through 8
slc1660_chr17	TTGCTTAGAGTTATAAAATATACTGTGACTCAGAAATTGTA	ACTGTGA	22	hsa-miR-27b	72	DGKE	diacylglycerol kinase, epsilon 64kDa	2 through 8
slc1661_chr3	TCTTTGATAGGTTACCCTGATGCTGCTAAAGTAAAGCCTTA	ATGCTGC	20	hsa-miR-103	7	ZDHHC23	zinc finger, DHHC-type containing 23	2 through 8
slc1661_chr3	TCTTTGATAGGTTACCCTGATGCTGCTAAAGTAAAGCCTTA	ATGCTGC	20	hsa-miR-107	7	ZDHHC23	zinc finger, DHHC-type containing 23	2 through 8
slc1661_chr3	TCTTTGATAGGTTACCCTGATGCTGCTAAAGTAAAGCCTTA	TGCTGCT	21	hsa-miR-16	7	ZDHHC23	zinc finger, DHHC-type containing 23	2 through 8
slc1661_chr3	TCTTTGATAGGTTACCCTGATGCTGCTAAAGTAAAGCCTTA	TGCTGCT	21	hsa-miR-424	7	ZDHHC23	zinc finger, DHHC-type containing 23	2 through 8
slc1664_chr3	GAGACTCTTCTGGATACTTTTGTCTTCCACCCTGCCCTGGC	GTCTTCC	22	hsa-miR-7	6	QTRTD1	queuine tRNA-ribosyltransferase domain containing 1	2 through 8
slc1667_chr10	TGATGGAGGGTGGAAATAATTTGAATGTATTTGATTTATAA	TGAATGT	22	hsa-miR-181a	7	SCD	stearoyl-CoA desaturase (delta-9-desaturase)	2 through 8
slc1667_chr10	TGATGGAGGGTGGAAATAATTTGAATGTATTTGATTTATAA	TGAATGT	22	hsa-miR-181b	7	SCD	stearoyl-CoA desaturase (delta-9-desaturase)	2 through 8
slc166_chrM	CCTAAAGATAAAATTTGAAATCTGGTTAGGCTGGTGTTAGG	TGGTGTT	32	hsa-miR-21*	6			2 through 8
slc1674_chr15	TATGAACAAATCCTTTATTATTATTATAATTATTTTTTTGC	TATTATA	22	hsa-miR-374a	22	UBE3A	ubiquitin protein ligase E3A	2 through 8
slc1674_chr15	TATGAACAAATCCTTTATTATTATTATAATTATTTTTTTGC	TATTATA	22	hsa-miR-374b	22	UBE3A	ubiquitin protein ligase E3A	2 through 8
slc1675_chr13	GAGACTGACATATGCCATTATCTCTTTTCCAGTATTAAACA	CAGTATT	30	hsa-miR-200b	8	TSC22D1	TSC22 domain family, member 1	2 through 8
slc1675_chr13	GAGACTGACATATGCCATTATCTCTTTTCCAGTATTAAACA	CAGTATT	30	hsa-miR-200c	8	TSC22D1	TSC22 domain family, member 1	2 through 8
slc1679_chr16	CCAACTTGTCTTCCTATTAATGCTGCCTCTAGTCAAGAATT	ATGCTGC	20	hsa-miR-103	53	NFATC3	nuclear factor of activated T-cells, cytoplasmic, calcineurin-dependent 3	2 through 8
slc1679_chr16	CCAACTTGTCTTCCTATTAATGCTGCCTCTAGTCAAGAATT	ATGCTGC	20	hsa-miR-107	53	NFATC3	nuclear factor of activated T-cells, cytoplasmic, calcineurin-dependent 3	2 through 8
slc1679_chr16	CCAACTTGTCTTCCTATTAATGCTGCCTCTAGTCAAGAATT	GTCTTCC	8	hsa-miR-7	53	NFATC3	nuclear factor of activated T-cells, cytoplasmic, calcineurin-dependent 3	2 through 8
slc1680_chr4	GAATTAGTGGAACTTAATCATGTGCCATATAAGCTTACCTA	ATAAGCT	29	hsa-miR-21	23	TMEM184C	transmembrane protein 184C	2 through 8
slc1680_chr4	GAATTAGTGGAACTTAATCATGTGCCATATAAGCTTACCTA	GTGCCAT	22	hsa-miR-183	23	TMEM184C	transmembrane protein 184C	2 through 8
slc1681_chr5	CACAGCCTTGTTCAACTATGTTTGCTGCTTTTGGACAATGT	TGCTGCT	23	hsa-miR-16	8	SMAD5	SMAD family member 5	2 through 8
slc1681_chr5	CACAGCCTTGTTCAACTATGTTTGCTGCTTTTGGACAATGT	TGCTGCT	23	hsa-miR-424	8	SMAD5	SMAD family member 5	2 through 8
slc1682_chr17	TACCAGGGAGAATATTCCACTGAACTGTGATTCTATGGCTT	ACTGTGA	24	hsa-miR-27a	10	DYNLL2	dynein, light chain, LC8-type 2	2 through 8
slc1682_chr17	TACCAGGGAGAATATTCCACTGAACTGTGATTCTATGGCTT	ACTGTGA	24	hsa-miR-27b	10	DYNLL2	dynein, light chain, LC8-type 2	2 through 8
slc1682_chr5	TGACATGCATTAATCTTTTATTTTGCACTTTTATGGGTGAC	GCACTTT	25	hsa-miR-106b	22	SMAD5	SMAD family member 5	2 through 8
slc1682_chr5	TGACATGCATTAATCTTTTATTTTGCACTTTTATGGGTGAC	GCACTTT	25	hsa-miR-17	22	SMAD5	SMAD family member 5	2 through 8
slc1682_chr5	TGACATGCATTAATCTTTTATTTTGCACTTTTATGGGTGAC	GCACTTT	25	hsa-miR-93	22	SMAD5	SMAD family member 5	2 through 8
slc1682_chr5	TGACATGCATTAATCTTTTATTTTGCACTTTTATGGGTGAC	TTGCACT	23	hsa-miR-301a	22	SMAD5	SMAD family member 5	2 through 8
slc1682_chr5	TGACATGCATTAATCTTTTATTTTGCACTTTTATGGGTGAC	TTTGCAC	22	hsa-miR-19a	22	SMAD5	SMAD family member 5	2 through 8
slc1682_chr5	TGACATGCATTAATCTTTTATTTTGCACTTTTATGGGTGAC	TTTGCAC	22	hsa-miR-19b	22	SMAD5	SMAD family member 5	2 through 8
slc1684_chr14	AAGAAAGCAACTCCATCAACTACTACCTAATCATGTGCTTC	ACTACCT	22	hsa-miR-196a	14	PAPOLA	poly(A) polymerase alpha	2 through 8
slc1689_chr14	ATGTATTCTTAACTTATTATTCTCTAATGACTACCTTTTAT	ACTACCT	30	hsa-miR-196a	5			2 through 8
slc1692_chr12	ACAGAGCTTGATGCCTATCCTTCATTCTTTTCAGAAGTAAA	ATTCTTT	24	hsa-miR-186	5	THAP2	THAP domain containing, apoptosis associated protein 2	2 through 8
slc1692_chr2	CTGCTCCGTGCTTTTAGCCCTCCTGAGCCAAAGAAACCCCA	CTGAGCC	23	hsa-miR-24	6	SLC20A1	solute carrier family 20 (phosphate transporter), member 1	2 through 8
slc1692_chr22	CCTGCTCTCCCTTCCTCTATTCGAACAAAAGCCTTGACCAA	CGAACAA	22	hsa-miR-375	5	POLDIP3	polymerase (DNA-directed), delta interacting protein 3	2 through 8
slc1694_chr2	ATTATTTATTATAGCATTTTTGATACCTCATATTCTGTTTA	TATTATA	7	hsa-miR-374a	21	SLC20A1	solute carrier family 20 (phosphate transporter), member 1	2 through 8
slc1694_chr2	ATTATTTATTATAGCATTTTTGATACCTCATATTCTGTTTA	TATTATA	7	hsa-miR-374b	21	SLC20A1	solute carrier family 20 (phosphate transporter), member 1	2 through 8
slc1694_chrX	TTATAATGTTTCTTTACTTTTCAATGCACACATGCTTTGGG	CAATGCA	22	hsa-miR-33a	10	BCOR	BCL6 co-repressor	2 through 8
slc169_chr15	GACTTGCCTGCCTCCTCCTCTCAGTATTCTCTCCAAAGATT	CAGTATT	22	hsa-miR-200b	55	PAK6	p21 protein (Cdc42/Rac)-activated kinase 6	2 through 8
slc169_chr15	GACTTGCCTGCCTCCTCCTCTCAGTATTCTCTCCAAAGATT	CAGTATT	22	hsa-miR-200c	55	PAK6	p21 protein (Cdc42/Rac)-activated kinase 6	2 through 8
slc169_chr15	GACTTGCCTGCCTCCTCCTCTCAGTATTCTCTCCAAAGATT	TCTCTCC	28	hsa-miR-185	55	PAK6	p21 protein (Cdc42/Rac)-activated kinase 6	2 through 8
slc1700_chr16	ACAGTGCACCATGGCACTCATCTACCTCATCGTGGAGGATG	CTACCTC	22	hsa-let-7a	9	SLC7A6	solute carrier family 7 (cationic amino acid transporter, y+ system), member 6	2 through 8
slc1700_chr16	ACAGTGCACCATGGCACTCATCTACCTCATCGTGGAGGATG	CTACCTC	22	hsa-let-7b	9	SLC7A6	solute carrier family 7 (cationic amino acid transporter, y+ system), member 6	2 through 8
slc1700_chr16	ACAGTGCACCATGGCACTCATCTACCTCATCGTGGAGGATG	CTACCTC	22	hsa-let-7c	9	SLC7A6	solute carrier family 7 (cationic amino acid transporter, y+ system), member 6	2 through 8
slc1700_chr16	ACAGTGCACCATGGCACTCATCTACCTCATCGTGGAGGATG	CTACCTC	22	hsa-let-7d	9	SLC7A6	solute carrier family 7 (cationic amino acid transporter, y+ system), member 6	2 through 8
slc1700_chr16	ACAGTGCACCATGGCACTCATCTACCTCATCGTGGAGGATG	CTACCTC	22	hsa-let-7e	9	SLC7A6	solute carrier family 7 (cationic amino acid transporter, y+ system), member 6	2 through 8
slc1700_chr16	ACAGTGCACCATGGCACTCATCTACCTCATCGTGGAGGATG	CTACCTC	22	hsa-let-7f	9	SLC7A6	solute carrier family 7 (cationic amino acid transporter, y+ system), member 6	2 through 8
slc1700_chr16	ACAGTGCACCATGGCACTCATCTACCTCATCGTGGAGGATG	CTACCTC	22	hsa-let-7g	9	SLC7A6	solute carrier family 7 (cationic amino acid transporter, y+ system), member 6	2 through 8
slc1700_chr16	ACAGTGCACCATGGCACTCATCTACCTCATCGTGGAGGATG	CTACCTC	22	hsa-let-7i	9	SLC7A6	solute carrier family 7 (cationic amino acid transporter, y+ system), member 6	2 through 8
slc1700_chr16	ACAGTGCACCATGGCACTCATCTACCTCATCGTGGAGGATG	CTACCTC	22	hsa-miR-98	9	SLC7A6	solute carrier family 7 (cationic amino acid transporter, y+ system), member 6	2 through 8
slc1704_chr2	CAGCCTTCCATGTTCATTTGTCTACCTCTTAACTGAATAAA	CTACCTC	22	hsa-let-7a	43	SLC20A1	solute carrier family 20 (phosphate transporter), member 1	2 through 8
slc1704_chr2	CAGCCTTCCATGTTCATTTGTCTACCTCTTAACTGAATAAA	CTACCTC	22	hsa-let-7b	43	SLC20A1	solute carrier family 20 (phosphate transporter), member 1	2 through 8
slc1704_chr2	CAGCCTTCCATGTTCATTTGTCTACCTCTTAACTGAATAAA	CTACCTC	22	hsa-let-7c	43	SLC20A1	solute carrier family 20 (phosphate transporter), member 1	2 through 8
slc1704_chr2	CAGCCTTCCATGTTCATTTGTCTACCTCTTAACTGAATAAA	CTACCTC	22	hsa-let-7d	43	SLC20A1	solute carrier family 20 (phosphate transporter), member 1	2 through 8
slc1704_chr2	CAGCCTTCCATGTTCATTTGTCTACCTCTTAACTGAATAAA	CTACCTC	22	hsa-let-7e	43	SLC20A1	solute carrier family 20 (phosphate transporter), member 1	2 through 8
slc1704_chr2	CAGCCTTCCATGTTCATTTGTCTACCTCTTAACTGAATAAA	CTACCTC	22	hsa-let-7f	43	SLC20A1	solute carrier family 20 (phosphate transporter), member 1	2 through 8
slc1704_chr2	CAGCCTTCCATGTTCATTTGTCTACCTCTTAACTGAATAAA	CTACCTC	22	hsa-let-7g	43	SLC20A1	solute carrier family 20 (phosphate transporter), member 1	2 through 8
slc1704_chr2	CAGCCTTCCATGTTCATTTGTCTACCTCTTAACTGAATAAA	CTACCTC	22	hsa-let-7i	43	SLC20A1	solute carrier family 20 (phosphate transporter), member 1	2 through 8
slc1704_chr2	CAGCCTTCCATGTTCATTTGTCTACCTCTTAACTGAATAAA	CTACCTC	22	hsa-miR-98	43	SLC20A1	solute carrier family 20 (phosphate transporter), member 1	2 through 8
slc1705_chr12	GAAGTACTATTTTTGCAGGGTTTGCACAGGCCCGTAACTGT	TTTGCAC	21	hsa-miR-19a	5	RAB21	RAB21, member RAS oncogene family	2 through 8
slc1705_chr12	GAAGTACTATTTTTGCAGGGTTTGCACAGGCCCGTAACTGT	TTTGCAC	21	hsa-miR-19b	5	RAB21	RAB21, member RAS oncogene family	2 through 8
slc1707_chr12	TTTAAATTTTCATACATACTTTACTTGAATTATTGCTGTTG	TACTTGA	22	hsa-miR-26a	28	RAB21	RAB21, member RAS oncogene family	2 through 8
slc1707_chr12	TTTAAATTTTCATACATACTTTACTTGAATTATTGCTGTTG	TACTTGA	22	hsa-miR-26b	28	RAB21	RAB21, member RAS oncogene family	2 through 8
slc1708_chr6	GTGACTGCCTGCAAATCCTATGTGCCATATTTGAATCTAAG	GTGCCAT	22	hsa-miR-183	6			2 through 8
slc1708_chr9	GTTCTTTTGCACTTACCCTGTGCTGTGAATGTAACAGTGGG	TGAATGT	26	hsa-miR-181a	11	FAM73B	family with sequence similarity 73, member B	2 through 8
slc1708_chr9	GTTCTTTTGCACTTACCCTGTGCTGTGAATGTAACAGTGGG	TGAATGT	26	hsa-miR-181b	11	FAM73B	family with sequence similarity 73, member B	2 through 8
slc1708_chr9	GTTCTTTTGCACTTACCCTGTGCTGTGAATGTAACAGTGGG	TTGCACT	7	hsa-miR-301a	11	FAM73B	family with sequence similarity 73, member B	2 through 8
slc1708_chr9	GTTCTTTTGCACTTACCCTGTGCTGTGAATGTAACAGTGGG	TTTGCAC	6	hsa-miR-19a	11	FAM73B	family with sequence similarity 73, member B	2 through 8
slc1708_chr9	GTTCTTTTGCACTTACCCTGTGCTGTGAATGTAACAGTGGG	TTTGCAC	6	hsa-miR-19b	11	FAM73B	family with sequence similarity 73, member B	2 through 8
slc170_chr7	TAAGAAACAAAAAATTACAATCAGTATTCACAACAAGTTGC	CAGTATT	22	hsa-miR-200b	24	USP42	ubiquitin specific peptidase 42	2 through 8
slc170_chr7	TAAGAAACAAAAAATTACAATCAGTATTCACAACAAGTTGC	CAGTATT	22	hsa-miR-200c	24	USP42	ubiquitin specific peptidase 42	2 through 8
slc1718_chr13	CTTGAGCTCTTCATTTATTTTGACTGTGATTTATTTGGAGT	ACTGTGA	23	hsa-miR-27a	9	TPT1	tumor protein, translationally-controlled 1	2 through 8
slc1718_chr13	CTTGAGCTCTTCATTTATTTTGACTGTGATTTATTTGGAGT	ACTGTGA	23	hsa-miR-27b	9	TPT1	tumor protein, translationally-controlled 1	2 through 8
slc1720_chr16	GAATAACGCATTCTTTCATTTCTACCTCCAAAACCTTTAGG	ATTCTTT	10	hsa-miR-186	6			2 through 8
slc1720_chr16	GAATAACGCATTCTTTCATTTCTACCTCCAAAACCTTTAGG	CTACCTC	22	hsa-let-7a	6			2 through 8
slc1720_chr16	GAATAACGCATTCTTTCATTTCTACCTCCAAAACCTTTAGG	CTACCTC	22	hsa-let-7b	6			2 through 8
slc1720_chr16	GAATAACGCATTCTTTCATTTCTACCTCCAAAACCTTTAGG	CTACCTC	22	hsa-let-7c	6			2 through 8
slc1720_chr16	GAATAACGCATTCTTTCATTTCTACCTCCAAAACCTTTAGG	CTACCTC	22	hsa-let-7d	6			2 through 8
slc1720_chr16	GAATAACGCATTCTTTCATTTCTACCTCCAAAACCTTTAGG	CTACCTC	22	hsa-let-7e	6			2 through 8
slc1720_chr16	GAATAACGCATTCTTTCATTTCTACCTCCAAAACCTTTAGG	CTACCTC	22	hsa-let-7f	6			2 through 8
slc1720_chr16	GAATAACGCATTCTTTCATTTCTACCTCCAAAACCTTTAGG	CTACCTC	22	hsa-let-7g	6			2 through 8
slc1720_chr16	GAATAACGCATTCTTTCATTTCTACCTCCAAAACCTTTAGG	CTACCTC	22	hsa-let-7i	6			2 through 8
slc1720_chr16	GAATAACGCATTCTTTCATTTCTACCTCCAAAACCTTTAGG	CTACCTC	22	hsa-miR-98	6			2 through 8
slc1724_chr1	CCCTAGCAAATTTTCATCAGTGTGCAATATTTTTTTCTAAT	GTGCAAT	22	hsa-miR-25	26			2 through 8
slc1727_chr13	TACAGATGAAACTCTACCGATAAATGTGATATGTGGAATTC	AATGTGA	23	hsa-miR-23a	7	SLC25A30	solute carrier family 25, member 30	2 through 8
slc1727_chr13	TACAGATGAAACTCTACCGATAAATGTGATATGTGGAATTC	AATGTGA	23	hsa-miR-23b	7	SLC25A30	solute carrier family 25, member 30	2 through 8
slc1727_chr15	GCTACCTTTGTATTCTCTCCTGTACCTCTTGAGCCTTGAAC	TCTCTCC	14	hsa-miR-185	6	TJP1	tight junction protein 1 (zona occludens 1)	2 through 8
slc1728_chr7	TCACACTCCTCATTGTCCCTTCTACCTCACTAACCTGTCTT	CTACCTC	22	hsa-let-7a	6			2 through 8
slc1728_chr7	TCACACTCCTCATTGTCCCTTCTACCTCACTAACCTGTCTT	CTACCTC	22	hsa-let-7b	6			2 through 8
slc1728_chr7	TCACACTCCTCATTGTCCCTTCTACCTCACTAACCTGTCTT	CTACCTC	22	hsa-let-7c	6			2 through 8
slc1728_chr7	TCACACTCCTCATTGTCCCTTCTACCTCACTAACCTGTCTT	CTACCTC	22	hsa-let-7d	6			2 through 8
slc1728_chr7	TCACACTCCTCATTGTCCCTTCTACCTCACTAACCTGTCTT	CTACCTC	22	hsa-let-7e	6			2 through 8
slc1728_chr7	TCACACTCCTCATTGTCCCTTCTACCTCACTAACCTGTCTT	CTACCTC	22	hsa-let-7f	6			2 through 8
slc1728_chr7	TCACACTCCTCATTGTCCCTTCTACCTCACTAACCTGTCTT	CTACCTC	22	hsa-let-7g	6			2 through 8
slc1728_chr7	TCACACTCCTCATTGTCCCTTCTACCTCACTAACCTGTCTT	CTACCTC	22	hsa-let-7i	6			2 through 8
slc1728_chr7	TCACACTCCTCATTGTCCCTTCTACCTCACTAACCTGTCTT	CTACCTC	22	hsa-miR-98	6			2 through 8
slc172_chr8	GTTCTGTTTTCTTTATTCCTTTTGCACTCTCGGTTCCCACC	TTGCACT	22	hsa-miR-301a	10	ATP6V1B2	ATPase, H+ transporting, lysosomal 56/58kDa, V1 subunit B2	2 through 8
slc172_chr8	GTTCTGTTTTCTTTATTCCTTTTGCACTCTCGGTTCCCACC	TTTGCAC	21	hsa-miR-19a	10	ATP6V1B2	ATPase, H+ transporting, lysosomal 56/58kDa, V1 subunit B2	2 through 8
slc172_chr8	GTTCTGTTTTCTTTATTCCTTTTGCACTCTCGGTTCCCACC	TTTGCAC	21	hsa-miR-19b	10	ATP6V1B2	ATPase, H+ transporting, lysosomal 56/58kDa, V1 subunit B2	2 through 8
slc1732_chr13	TTCTTTTAATTCAACCATTCTCAGTATTAGTAACATATACC	CAGTATT	22	hsa-miR-200b	7	ZC3H13	zinc finger CCCH-type containing 13	2 through 8
slc1732_chr13	TTCTTTTAATTCAACCATTCTCAGTATTAGTAACATATACC	CAGTATT	22	hsa-miR-200c	7	ZC3H13	zinc finger CCCH-type containing 13	2 through 8
slc1738_chr7	TTGCGTTTGTGCAATAACTCTTTGCTGCTTGCCTTGAGAGC	GTGCAAT	9	hsa-miR-25	6			2 through 8
slc1738_chr7	TTGCGTTTGTGCAATAACTCTTTGCTGCTTGCCTTGAGAGC	TGCTGCT	23	hsa-miR-16	6			2 through 8
slc1738_chr7	TTGCGTTTGTGCAATAACTCTTTGCTGCTTGCCTTGAGAGC	TGCTGCT	23	hsa-miR-424	6			2 through 8
slc1739_chr12	GCACTTTCAGCTGCCCTCAATAATGTGAATGGATTAGTGCT	AATGTGA	22	hsa-miR-23a	6	-	-	2 through 8
slc1739_chr12	GCACTTTCAGCTGCCCTCAATAATGTGAATGGATTAGTGCT	AATGTGA	22	hsa-miR-23b	6	-	-	2 through 8
slc1739_chr12	GCACTTTCAGCTGCCCTCAATAATGTGAATGGATTAGTGCT	GCACTTT	1	hsa-miR-106b	6	-	-	2 through 8
slc1739_chr12	GCACTTTCAGCTGCCCTCAATAATGTGAATGGATTAGTGCT	GCACTTT	1	hsa-miR-17	6	-	-	2 through 8
slc1739_chr12	GCACTTTCAGCTGCCCTCAATAATGTGAATGGATTAGTGCT	GCACTTT	1	hsa-miR-93	6	-	-	2 through 8
slc1740_chr7	TCTTACATTTTAGCAGTATTTTATATTTTCTGTAACGCACC	CAGTATT	14	hsa-miR-200b	8			2 through 8
slc1740_chr7	TCTTACATTTTAGCAGTATTTTATATTTTCTGTAACGCACC	CAGTATT	14	hsa-miR-200c	8			2 through 8
slc1742_chr16	TAGTATAGCTTTATACTCTCTCCACTTTATAGCTCTAATAA	TCTCTCC	17	hsa-miR-185	5	CDH1	cadherin 1, type 1, E-cadherin (epithelial)	2 through 8
slc1745_chr13	TTGGTCTGTTAGTCAATCCTTGGTCAGTATTACAGCTTCAT	CAGTATT	25	hsa-miR-200b	12			2 through 8
slc1745_chr13	TTGGTCTGTTAGTCAATCCTTGGTCAGTATTACAGCTTCAT	CAGTATT	25	hsa-miR-200c	12			2 through 8
slc1746_chr16	TAAATGTGAATTTCAACTTTTGACAATCAAAGAAAAGACTT	AATGTGA	3	hsa-miR-23a	67	CDH1	cadherin 1, type 1, E-cadherin (epithelial)	2 through 8
slc1746_chr16	TAAATGTGAATTTCAACTTTTGACAATCAAAGAAAAGACTT	AATGTGA	3	hsa-miR-23b	67	CDH1	cadherin 1, type 1, E-cadherin (epithelial)	2 through 8
slc1748_chr14	TAAGTGTGAATGTAACAACATACTGTGAATTCCATCTTGGT	ACTGTGA	22	hsa-miR-27a	704	CCNK	cyclin K	2 through 8
slc1748_chr14	TAAGTGTGAATGTAACAACATACTGTGAATTCCATCTTGGT	ACTGTGA	22	hsa-miR-27b	704	CCNK	cyclin K	2 through 8
slc1748_chr14	TAAGTGTGAATGTAACAACATACTGTGAATTCCATCTTGGT	TGAATGT	7	hsa-miR-181a	704	CCNK	cyclin K	2 through 8
slc1748_chr14	TAAGTGTGAATGTAACAACATACTGTGAATTCCATCTTGGT	TGAATGT	7	hsa-miR-181b	704	CCNK	cyclin K	2 through 8
slc1755_chr5	TGGATTTTGGATAAATCATTTCAGTATCATCTCCATCATAT	CATTTCA	17	hsa-miR-203	5	EGR1	early growth response 1	2 through 8
slc1756_chr11	TTAGTTGTCCCATTCCTAAATTGCTGCTCTTGGCTGGTAAG	TGCTGCT	22	hsa-miR-16	5	PPME1	protein phosphatase methylesterase 1	2 through 8
slc1756_chr11	TTAGTTGTCCCATTCCTAAATTGCTGCTCTTGGCTGGTAAG	TGCTGCT	22	hsa-miR-424	5	PPME1	protein phosphatase methylesterase 1	2 through 8
slc1757_chr4	TTTGAGTGCTTAATACAATGTAATGTGATTGTAAATCATAC	AATGTGA	22	hsa-miR-23a	13	ARFIP1	ADP-ribosylation factor interacting protein 1	2 through 8
slc1757_chr4	TTTGAGTGCTTAATACAATGTAATGTGATTGTAAATCATAC	AATGTGA	22	hsa-miR-23b	13	ARFIP1	ADP-ribosylation factor interacting protein 1	2 through 8
slc1758_chr16	TTTTAATGCAAATTACCTTGTATGCTGCTATGCAAATTCTA	ATGCTGC	22	hsa-miR-103	10	SNTB2	syntrophin, beta 2 (dystrophin-associated protein A1, 59kDa, basic component 2)	2 through 8
slc1758_chr16	TTTTAATGCAAATTACCTTGTATGCTGCTATGCAAATTCTA	ATGCTGC	22	hsa-miR-107	10	SNTB2	syntrophin, beta 2 (dystrophin-associated protein A1, 59kDa, basic component 2)	2 through 8
slc1758_chr16	TTTTAATGCAAATTACCTTGTATGCTGCTATGCAAATTCTA	TGCTGCT	23	hsa-miR-16	10	SNTB2	syntrophin, beta 2 (dystrophin-associated protein A1, 59kDa, basic component 2)	2 through 8
slc1758_chr16	TTTTAATGCAAATTACCTTGTATGCTGCTATGCAAATTCTA	TGCTGCT	23	hsa-miR-424	10	SNTB2	syntrophin, beta 2 (dystrophin-associated protein A1, 59kDa, basic component 2)	2 through 8
slc1760_chr4	CAGGTGTGAGCCACCACACTTGGCCAGTATATCCTCAGTAT	GGCCAGT	22	hsa-miR-193a-3p	12	FHDC1	FH2 domain containing 1	2 through 8
slc1760_chr4	CAGGTGTGAGCCACCACACTTGGCCAGTATATCCTCAGTAT	GGCCAGT	22	hsa-miR-193b	12	FHDC1	FH2 domain containing 1	2 through 8
slc1761_chr6	AATAAAATCAAGATAACCTCTTGAATGTAATAGCTCATAGC	TGAATGT	22	hsa-miR-181a	14	CDC40	cell division cycle 40 homolog (S. cerevisiae)	2 through 8
slc1761_chr6	AATAAAATCAAGATAACCTCTTGAATGTAATAGCTCATAGC	TGAATGT	22	hsa-miR-181b	14	CDC40	cell division cycle 40 homolog (S. cerevisiae)	2 through 8
slc1761_chrX	GGCGTTATCCACAACCTTTATGTGCAATAAGGAAAACTGCA	GTGCAAT	22	hsa-miR-25	19			2 through 8
slc1764_chr11	CCTATGATCTCTATGCCCAATATGCTGCCTCAACTCTGAGC	ATGCTGC	22	hsa-miR-103	19	POLD3	polymerase (DNA-directed), delta 3, accessory subunit	2 through 8
slc1764_chr11	CCTATGATCTCTATGCCCAATATGCTGCCTCAACTCTGAGC	ATGCTGC	22	hsa-miR-107	19	POLD3	polymerase (DNA-directed), delta 3, accessory subunit	2 through 8
slc1767_chr10	CATGACCTGGGGCCCCACTATTGCTGCTCTCTCTTATGTCT	TGCTGCT	22	hsa-miR-16	7	GBF1	golgi-specific brefeldin A resistant guanine nucleotide exchange factor 1	2 through 8
slc1767_chr10	CATGACCTGGGGCCCCACTATTGCTGCTCTCTCTTATGTCT	TGCTGCT	22	hsa-miR-424	7	GBF1	golgi-specific brefeldin A resistant guanine nucleotide exchange factor 1	2 through 8
slc1769_chr16	CTTTTGTTCCCCTAAATTAATGCTGCTTGGATTTTCATCTT	ATGCTGC	20	hsa-miR-103	33	VPS4A	vacuolar protein sorting 4 homolog A (S. cerevisiae)	2 through 8
slc1769_chr16	CTTTTGTTCCCCTAAATTAATGCTGCTTGGATTTTCATCTT	ATGCTGC	20	hsa-miR-107	33	VPS4A	vacuolar protein sorting 4 homolog A (S. cerevisiae)	2 through 8
slc1769_chr16	CTTTTGTTCCCCTAAATTAATGCTGCTTGGATTTTCATCTT	TGCTGCT	21	hsa-miR-16	33	VPS4A	vacuolar protein sorting 4 homolog A (S. cerevisiae)	2 through 8
slc1769_chr16	CTTTTGTTCCCCTAAATTAATGCTGCTTGGATTTTCATCTT	TGCTGCT	21	hsa-miR-424	33	VPS4A	vacuolar protein sorting 4 homolog A (S. cerevisiae)	2 through 8
slc1769_chr4	TAAGTTTCCTTATTTTAATTTACTGTGACTAGATTTGAAGC	ACTGTGA	22	hsa-miR-27a	5	TRIM2	tripartite motif-containing 2	2 through 8
slc1769_chr4	TAAGTTTCCTTATTTTAATTTACTGTGACTAGATTTGAAGC	ACTGTGA	22	hsa-miR-27b	5	TRIM2	tripartite motif-containing 2	2 through 8
slc1770_chr7	TTGGAGATGTGACTACAACATTCACTACCTCTACTACTGGT	ACTACCT	24	hsa-miR-196a	6	LRRC17	leucine rich repeat containing 17	2 through 8
slc1770_chr7	TTGGAGATGTGACTACAACATTCACTACCTCTACTACTGGT	CTACCTC	25	hsa-let-7a	6	LRRC17	leucine rich repeat containing 17	2 through 8
slc1770_chr7	TTGGAGATGTGACTACAACATTCACTACCTCTACTACTGGT	CTACCTC	25	hsa-let-7b	6	LRRC17	leucine rich repeat containing 17	2 through 8
slc1770_chr7	TTGGAGATGTGACTACAACATTCACTACCTCTACTACTGGT	CTACCTC	25	hsa-let-7c	6	LRRC17	leucine rich repeat containing 17	2 through 8
slc1770_chr7	TTGGAGATGTGACTACAACATTCACTACCTCTACTACTGGT	CTACCTC	25	hsa-let-7d	6	LRRC17	leucine rich repeat containing 17	2 through 8
slc1770_chr7	TTGGAGATGTGACTACAACATTCACTACCTCTACTACTGGT	CTACCTC	25	hsa-let-7e	6	LRRC17	leucine rich repeat containing 17	2 through 8
slc1770_chr7	TTGGAGATGTGACTACAACATTCACTACCTCTACTACTGGT	CTACCTC	25	hsa-let-7f	6	LRRC17	leucine rich repeat containing 17	2 through 8
slc1770_chr7	TTGGAGATGTGACTACAACATTCACTACCTCTACTACTGGT	CTACCTC	25	hsa-let-7g	6	LRRC17	leucine rich repeat containing 17	2 through 8
slc1770_chr7	TTGGAGATGTGACTACAACATTCACTACCTCTACTACTGGT	CTACCTC	25	hsa-let-7i	6	LRRC17	leucine rich repeat containing 17	2 through 8
slc1770_chr7	TTGGAGATGTGACTACAACATTCACTACCTCTACTACTGGT	CTACCTC	25	hsa-miR-98	6	LRRC17	leucine rich repeat containing 17	2 through 8
slc1772_chr14	AGCAACTCAAGTTTCCTTTATTTTGCACTCAATTACAGTGA	TTGCACT	23	hsa-miR-301a	12	YY1	YY1 transcription factor	2 through 8
slc1772_chr14	AGCAACTCAAGTTTCCTTTATTTTGCACTCAATTACAGTGA	TTTGCAC	22	hsa-miR-19a	12	YY1	YY1 transcription factor	2 through 8
slc1772_chr14	AGCAACTCAAGTTTCCTTTATTTTGCACTCAATTACAGTGA	TTTGCAC	22	hsa-miR-19b	12	YY1	YY1 transcription factor	2 through 8
slc1773_chr1	TCGTTACAGGGTTATTTATATAATGTGACATTATTCAGTAC	AATGTGA	22	hsa-miR-23a	14	FNBP1L	formin binding protein 1-like	2 through 8
slc1773_chr1	TCGTTACAGGGTTATTTATATAATGTGACATTATTCAGTAC	AATGTGA	22	hsa-miR-23b	14	FNBP1L	formin binding protein 1-like	2 through 8
slc1776_chr2	TTTGAAAACTTCAGCACTGTTGCACTTTATGTTTTAAAAAA	GCACTTT	22	hsa-miR-106b	45	PTPN4	protein tyrosine phosphatase, non-receptor type 4 (megakaryocyte)	2 through 8
slc1776_chr2	TTTGAAAACTTCAGCACTGTTGCACTTTATGTTTTAAAAAA	GCACTTT	22	hsa-miR-17	45	PTPN4	protein tyrosine phosphatase, non-receptor type 4 (megakaryocyte)	2 through 8
slc1776_chr2	TTTGAAAACTTCAGCACTGTTGCACTTTATGTTTTAAAAAA	GCACTTT	22	hsa-miR-93	45	PTPN4	protein tyrosine phosphatase, non-receptor type 4 (megakaryocyte)	2 through 8
slc1776_chr2	TTTGAAAACTTCAGCACTGTTGCACTTTATGTTTTAAAAAA	TTGCACT	20	hsa-miR-301a	45	PTPN4	protein tyrosine phosphatase, non-receptor type 4 (megakaryocyte)	2 through 8
slc177_chr13	AAGGAATAATCTACCCTGACTAAAGCTTGAAATGCTGCATT	ATGCTGC	32	hsa-miR-103	9	ATP5E	ATP synthase, H+ transporting, mitochondrial F1 complex, epsilon subunit	2 through 8
slc177_chr13	AAGGAATAATCTACCCTGACTAAAGCTTGAAATGCTGCATT	ATGCTGC	32	hsa-miR-107	9	ATP5E	ATP synthase, H+ transporting, mitochondrial F1 complex, epsilon subunit	2 through 8
slc1781_chr15	AAGCGATCATGTTTCTCCAGTATTACCTCAACGAGCAGGGA	CAGTATT	18	hsa-miR-200b	11	NOP10	NOP10 ribonucleoprotein homolog (yeast)	2 through 8
slc1781_chr15	AAGCGATCATGTTTCTCCAGTATTACCTCAACGAGCAGGGA	CAGTATT	18	hsa-miR-200c	11	NOP10	NOP10 ribonucleoprotein homolog (yeast)	2 through 8
slc1782_chr12	AGTCACTGCTTCCATAAATATTGTTTACAGGGTGAGATTTG	TGTTTAC	22	hsa-miR-30a	6	ZDHHC17	zinc finger, DHHC-type containing 17	2 through 8
slc1782_chr12	AGTCACTGCTTCCATAAATATTGTTTACAGGGTGAGATTTG	TGTTTAC	22	hsa-miR-30b	6	ZDHHC17	zinc finger, DHHC-type containing 17	2 through 8
slc1782_chr12	AGTCACTGCTTCCATAAATATTGTTTACAGGGTGAGATTTG	TGTTTAC	22	hsa-miR-30c	6	ZDHHC17	zinc finger, DHHC-type containing 17	2 through 8
slc1782_chr12	AGTCACTGCTTCCATAAATATTGTTTACAGGGTGAGATTTG	TGTTTAC	22	hsa-miR-30d	6	ZDHHC17	zinc finger, DHHC-type containing 17	2 through 8
slc1782_chr12	AGTCACTGCTTCCATAAATATTGTTTACAGGGTGAGATTTG	TGTTTAC	22	hsa-miR-30e	6	ZDHHC17	zinc finger, DHHC-type containing 17	2 through 8
slc1782_chr15	TTTCAGTCAGGGACATACTTTGTGCAATATTTCTGTGATTG	GTGCAAT	22	hsa-miR-25	23	GOLGA8A	golgi autoantigen, golgin subfamily a, 8A	2 through 8
slc1782_chr22	GTAGCTTTTTCTTAAAGACTTTTGAATGTTTAATAATTTTG	TGAATGT	23	hsa-miR-181a	7	BRD1	bromodomain containing 1	2 through 8
slc1782_chr22	GTAGCTTTTTCTTAAAGACTTTTGAATGTTTAATAATTTTG	TGAATGT	23	hsa-miR-181b	7	BRD1	bromodomain containing 1	2 through 8
slc1783_chr12	GTGTTTTTAAAGCTGCTCATTTCATTTTGTCCAACCAAAAA	CATTTCA	18	hsa-miR-203	8	ZDHHC17	zinc finger, DHHC-type containing 17	2 through 8
slc1783_chr19	TGGAGGGTACTTGATTTCTCTGGGCTTCCTTCATCTCAATT	TACTTGA	8	hsa-miR-26a	25	ZNF526	zinc finger protein 526	2 through 8
slc1783_chr19	TGGAGGGTACTTGATTTCTCTGGGCTTCCTTCATCTCAATT	TACTTGA	8	hsa-miR-26b	25	ZNF526	zinc finger protein 526	2 through 8
slc1784_chr13	TTCAAAGGTAATACAACATTTAATGTGAAACATTTAGTGAA	AATGTGA	22	hsa-miR-23a	5	MED4	mediator complex subunit 4	2 through 8
slc1784_chr13	TTCAAAGGTAATACAACATTTAATGTGAAACATTTAGTGAA	AATGTGA	22	hsa-miR-23b	5	MED4	mediator complex subunit 4	2 through 8
slc1790_chr10	CCAAACTATTTACTACCTCCTTATGAGGAAGTGGTGAACCG	ACTACCT	12	hsa-miR-196a	21	C10orf26	chromosome 10 open reading frame 26	2 through 8
slc1790_chr10	CCAAACTATTTACTACCTCCTTATGAGGAAGTGGTGAACCG	CTACCTC	13	hsa-let-7a	21	C10orf26	chromosome 10 open reading frame 26	2 through 8
slc1790_chr10	CCAAACTATTTACTACCTCCTTATGAGGAAGTGGTGAACCG	CTACCTC	13	hsa-let-7b	21	C10orf26	chromosome 10 open reading frame 26	2 through 8
slc1790_chr10	CCAAACTATTTACTACCTCCTTATGAGGAAGTGGTGAACCG	CTACCTC	13	hsa-let-7c	21	C10orf26	chromosome 10 open reading frame 26	2 through 8
slc1790_chr10	CCAAACTATTTACTACCTCCTTATGAGGAAGTGGTGAACCG	CTACCTC	13	hsa-let-7d	21	C10orf26	chromosome 10 open reading frame 26	2 through 8
slc1790_chr10	CCAAACTATTTACTACCTCCTTATGAGGAAGTGGTGAACCG	CTACCTC	13	hsa-let-7e	21	C10orf26	chromosome 10 open reading frame 26	2 through 8
slc1790_chr10	CCAAACTATTTACTACCTCCTTATGAGGAAGTGGTGAACCG	CTACCTC	13	hsa-let-7f	21	C10orf26	chromosome 10 open reading frame 26	2 through 8
slc1790_chr10	CCAAACTATTTACTACCTCCTTATGAGGAAGTGGTGAACCG	CTACCTC	13	hsa-let-7g	21	C10orf26	chromosome 10 open reading frame 26	2 through 8
slc1790_chr10	CCAAACTATTTACTACCTCCTTATGAGGAAGTGGTGAACCG	CTACCTC	13	hsa-let-7i	21	C10orf26	chromosome 10 open reading frame 26	2 through 8
slc1790_chr10	CCAAACTATTTACTACCTCCTTATGAGGAAGTGGTGAACCG	CTACCTC	13	hsa-miR-98	21	C10orf26	chromosome 10 open reading frame 26	2 through 8
slc1795_chr16	CTTCCAGCCCTACCATTTATTCTACCTCAGTCACCGACAGC	CTACCTC	22	hsa-let-7a	13	NFAT5	nuclear factor of activated T-cells 5, tonicity-responsive	2 through 8
slc1795_chr16	CTTCCAGCCCTACCATTTATTCTACCTCAGTCACCGACAGC	CTACCTC	22	hsa-let-7b	13	NFAT5	nuclear factor of activated T-cells 5, tonicity-responsive	2 through 8
slc1795_chr16	CTTCCAGCCCTACCATTTATTCTACCTCAGTCACCGACAGC	CTACCTC	22	hsa-let-7c	13	NFAT5	nuclear factor of activated T-cells 5, tonicity-responsive	2 through 8
slc1795_chr16	CTTCCAGCCCTACCATTTATTCTACCTCAGTCACCGACAGC	CTACCTC	22	hsa-let-7d	13	NFAT5	nuclear factor of activated T-cells 5, tonicity-responsive	2 through 8
slc1795_chr16	CTTCCAGCCCTACCATTTATTCTACCTCAGTCACCGACAGC	CTACCTC	22	hsa-let-7e	13	NFAT5	nuclear factor of activated T-cells 5, tonicity-responsive	2 through 8
slc1795_chr16	CTTCCAGCCCTACCATTTATTCTACCTCAGTCACCGACAGC	CTACCTC	22	hsa-let-7f	13	NFAT5	nuclear factor of activated T-cells 5, tonicity-responsive	2 through 8
slc1795_chr16	CTTCCAGCCCTACCATTTATTCTACCTCAGTCACCGACAGC	CTACCTC	22	hsa-let-7g	13	NFAT5	nuclear factor of activated T-cells 5, tonicity-responsive	2 through 8
slc1795_chr16	CTTCCAGCCCTACCATTTATTCTACCTCAGTCACCGACAGC	CTACCTC	22	hsa-let-7i	13	NFAT5	nuclear factor of activated T-cells 5, tonicity-responsive	2 through 8
slc1795_chr16	CTTCCAGCCCTACCATTTATTCTACCTCAGTCACCGACAGC	CTACCTC	22	hsa-miR-98	13	NFAT5	nuclear factor of activated T-cells 5, tonicity-responsive	2 through 8
slc1797_chr10	TACTCTACTCATCACTGCGATTTGCACATTGCTCCGTGGAC	TTTGCAC	21	hsa-miR-19a	11	C10orf26	chromosome 10 open reading frame 26	2 through 8
slc1797_chr10	TACTCTACTCATCACTGCGATTTGCACATTGCTCCGTGGAC	TTTGCAC	21	hsa-miR-19b	11	C10orf26	chromosome 10 open reading frame 26	2 through 8
slc179_chr7	CTGGAATAGAACATCTCAAATGCTGCTTAATTACAGACTCA	ATGCTGC	20	hsa-miR-103	109	USP42	ubiquitin specific peptidase 42	2 through 8
slc179_chr7	CTGGAATAGAACATCTCAAATGCTGCTTAATTACAGACTCA	ATGCTGC	20	hsa-miR-107	109	USP42	ubiquitin specific peptidase 42	2 through 8
slc179_chr7	CTGGAATAGAACATCTCAAATGCTGCTTAATTACAGACTCA	TGCTGCT	21	hsa-miR-16	109	USP42	ubiquitin specific peptidase 42	2 through 8
slc179_chr7	CTGGAATAGAACATCTCAAATGCTGCTTAATTACAGACTCA	TGCTGCT	21	hsa-miR-424	109	USP42	ubiquitin specific peptidase 42	2 through 8
slc17_chr9	AAGTGTACTTAATCTTTGCTTTCTTTGCACAATGTCTTTGG	TTTGCAC	24	hsa-miR-19a	16	SMARCA2	SWI/SNF related, matrix associated, actin dependent regulator of chromatin, subfamily a, member 2	2 through 8
slc17_chr9	AAGTGTACTTAATCTTTGCTTTCTTTGCACAATGTCTTTGG	TTTGCAC	24	hsa-miR-19b	16	SMARCA2	SWI/SNF related, matrix associated, actin dependent regulator of chromatin, subfamily a, member 2	2 through 8
slc1800_chr2	ACGACTCTTTTTATATTTTTTATACTTGAAATGAAATCCTT	TACTTGA	23	hsa-miR-26a	15	INHBB	inhibin, beta B	2 through 8
slc1800_chr2	ACGACTCTTTTTATATTTTTTATACTTGAAATGAAATCCTT	TACTTGA	23	hsa-miR-26b	15	INHBB	inhibin, beta B	2 through 8
slc1809_chr17	CTTTAGCCAGGACCCAGATGTGCACTTTAAATATATTCAGG	GCACTTT	22	hsa-miR-106b	8	CLTC	clathrin, heavy chain (Hc)	2 through 8
slc1809_chr17	CTTTAGCCAGGACCCAGATGTGCACTTTAAATATATTCAGG	GCACTTT	22	hsa-miR-17	8	CLTC	clathrin, heavy chain (Hc)	2 through 8
slc1809_chr17	CTTTAGCCAGGACCCAGATGTGCACTTTAAATATATTCAGG	GCACTTT	22	hsa-miR-93	8	CLTC	clathrin, heavy chain (Hc)	2 through 8
slc180_chr12	GCTTAATGCCTACCGCCAACTCTACCTCAACCCCAAAGGGG	CTACCTC	22	hsa-let-7a	12	NCAPD2	non-SMC condensin I complex, subunit D2	2 through 8
slc180_chr12	GCTTAATGCCTACCGCCAACTCTACCTCAACCCCAAAGGGG	CTACCTC	22	hsa-let-7b	12	NCAPD2	non-SMC condensin I complex, subunit D2	2 through 8
slc180_chr12	GCTTAATGCCTACCGCCAACTCTACCTCAACCCCAAAGGGG	CTACCTC	22	hsa-let-7c	12	NCAPD2	non-SMC condensin I complex, subunit D2	2 through 8
slc180_chr12	GCTTAATGCCTACCGCCAACTCTACCTCAACCCCAAAGGGG	CTACCTC	22	hsa-let-7d	12	NCAPD2	non-SMC condensin I complex, subunit D2	2 through 8
slc180_chr12	GCTTAATGCCTACCGCCAACTCTACCTCAACCCCAAAGGGG	CTACCTC	22	hsa-let-7e	12	NCAPD2	non-SMC condensin I complex, subunit D2	2 through 8
slc180_chr12	GCTTAATGCCTACCGCCAACTCTACCTCAACCCCAAAGGGG	CTACCTC	22	hsa-let-7f	12	NCAPD2	non-SMC condensin I complex, subunit D2	2 through 8
slc180_chr12	GCTTAATGCCTACCGCCAACTCTACCTCAACCCCAAAGGGG	CTACCTC	22	hsa-let-7g	12	NCAPD2	non-SMC condensin I complex, subunit D2	2 through 8
slc180_chr12	GCTTAATGCCTACCGCCAACTCTACCTCAACCCCAAAGGGG	CTACCTC	22	hsa-let-7i	12	NCAPD2	non-SMC condensin I complex, subunit D2	2 through 8
slc180_chr12	GCTTAATGCCTACCGCCAACTCTACCTCAACCCCAAAGGGG	CTACCTC	22	hsa-miR-98	12	NCAPD2	non-SMC condensin I complex, subunit D2	2 through 8
slc1813_chr9	GAATAATATGGAGAATCCTTTGTCTTCCACTCACTGTCATT	GTCTTCC	22	hsa-miR-7	14	EXOSC2	exosome component 2	2 through 8
slc1814_chr16	TTAATACCCTATTGATATTATGCACTTTAATCATTCCAAAG	GCACTTT	22	hsa-miR-106b	10	NFAT5	nuclear factor of activated T-cells 5, tonicity-responsive	2 through 8
slc1814_chr16	TTAATACCCTATTGATATTATGCACTTTAATCATTCCAAAG	GCACTTT	22	hsa-miR-17	10	NFAT5	nuclear factor of activated T-cells 5, tonicity-responsive	2 through 8
slc1814_chr16	TTAATACCCTATTGATATTATGCACTTTAATCATTCCAAAG	GCACTTT	22	hsa-miR-93	10	NFAT5	nuclear factor of activated T-cells 5, tonicity-responsive	2 through 8
slc1818_chr3	GTAACTTTTGTTTTAACCTTTGCACCTTCTCAGTGCTGTAT	TTTGCAC	19	hsa-miR-19a	8	SEC61A1	Sec61 alpha 1 subunit (S. cerevisiae)	2 through 8
slc1818_chr3	GTAACTTTTGTTTTAACCTTTGCACCTTCTCAGTGCTGTAT	TTTGCAC	19	hsa-miR-19b	8	SEC61A1	Sec61 alpha 1 subunit (S. cerevisiae)	2 through 8
slc1819_chr17	TGTTATGATGAAAAAATGTATGATGCTGCTAAGTTGTTGTA	ATGCTGC	23	hsa-miR-103	5	CLTC	clathrin, heavy chain (Hc)	2 through 8
slc1819_chr17	TGTTATGATGAAAAAATGTATGATGCTGCTAAGTTGTTGTA	ATGCTGC	23	hsa-miR-107	5	CLTC	clathrin, heavy chain (Hc)	2 through 8
slc1819_chr17	TGTTATGATGAAAAAATGTATGATGCTGCTAAGTTGTTGTA	TGCTGCT	24	hsa-miR-16	5	CLTC	clathrin, heavy chain (Hc)	2 through 8
slc1819_chr17	TGTTATGATGAAAAAATGTATGATGCTGCTAAGTTGTTGTA	TGCTGCT	24	hsa-miR-424	5	CLTC	clathrin, heavy chain (Hc)	2 through 8
slc1820_chr4	TTATGTGGCTCAAATACTCTTATAAGCTAAAGCTCAGGACA	ATAAGCT	22	hsa-miR-21	8	FNIP2	folliculin interacting protein 2	2 through 8
slc1822_chr4	AGTATTTTATTTTTTATCAATCAGTGTTAAATAGCTTTTTG	CAGTGTT	22	hsa-miR-141	7	FNIP2	folliculin interacting protein 2	2 through 8
slc1822_chr4	AGTATTTTATTTTTTATCAATCAGTGTTAAATAGCTTTTTG	CAGTGTT	22	hsa-miR-200a	7	FNIP2	folliculin interacting protein 2	2 through 8
slc1823_chr19	AGAACAAAACATGTTGATCATGTGCAATATTTCTTACTGTG	GTGCAAT	22	hsa-miR-25	18	CIC	capicua homolog (Drosophila)	2 through 8
slc1824_chr6	CACATCTAATCTCTACTAAATCTACCTCTATCTTGAAGCAG	CTACCTC	22	hsa-let-7a	46			2 through 8
slc1824_chr6	CACATCTAATCTCTACTAAATCTACCTCTATCTTGAAGCAG	CTACCTC	22	hsa-let-7b	46			2 through 8
slc1824_chr6	CACATCTAATCTCTACTAAATCTACCTCTATCTTGAAGCAG	CTACCTC	22	hsa-let-7c	46			2 through 8
slc1824_chr6	CACATCTAATCTCTACTAAATCTACCTCTATCTTGAAGCAG	CTACCTC	22	hsa-let-7d	46			2 through 8
slc1824_chr6	CACATCTAATCTCTACTAAATCTACCTCTATCTTGAAGCAG	CTACCTC	22	hsa-let-7e	46			2 through 8
slc1824_chr6	CACATCTAATCTCTACTAAATCTACCTCTATCTTGAAGCAG	CTACCTC	22	hsa-let-7f	46			2 through 8
slc1824_chr6	CACATCTAATCTCTACTAAATCTACCTCTATCTTGAAGCAG	CTACCTC	22	hsa-let-7g	46			2 through 8
slc1824_chr6	CACATCTAATCTCTACTAAATCTACCTCTATCTTGAAGCAG	CTACCTC	22	hsa-let-7i	46			2 through 8
slc1824_chr6	CACATCTAATCTCTACTAAATCTACCTCTATCTTGAAGCAG	CTACCTC	22	hsa-miR-98	46			2 through 8
slc1828_chr9	TGTAGTATTTTTTAAATAAATCAGTGTTTACATTAGAATTC	CAGTGTT	22	hsa-miR-141	5	ABL1	c-abl oncogene 1, receptor tyrosine kinase	2 through 8
slc1828_chr9	TGTAGTATTTTTTAAATAAATCAGTGTTTACATTAGAATTC	CAGTGTT	22	hsa-miR-200a	5	ABL1	c-abl oncogene 1, receptor tyrosine kinase	2 through 8
slc1828_chr9	TGTAGTATTTTTTAAATAAATCAGTGTTTACATTAGAATTC	TGTTTAC	25	hsa-miR-30a	5	ABL1	c-abl oncogene 1, receptor tyrosine kinase	2 through 8
slc1828_chr9	TGTAGTATTTTTTAAATAAATCAGTGTTTACATTAGAATTC	TGTTTAC	25	hsa-miR-30b	5	ABL1	c-abl oncogene 1, receptor tyrosine kinase	2 through 8
slc1828_chr9	TGTAGTATTTTTTAAATAAATCAGTGTTTACATTAGAATTC	TGTTTAC	25	hsa-miR-30c	5	ABL1	c-abl oncogene 1, receptor tyrosine kinase	2 through 8
slc1828_chr9	TGTAGTATTTTTTAAATAAATCAGTGTTTACATTAGAATTC	TGTTTAC	25	hsa-miR-30d	5	ABL1	c-abl oncogene 1, receptor tyrosine kinase	2 through 8
slc1828_chr9	TGTAGTATTTTTTAAATAAATCAGTGTTTACATTAGAATTC	TGTTTAC	25	hsa-miR-30e	5	ABL1	c-abl oncogene 1, receptor tyrosine kinase	2 through 8
slc1829_chr14	AGTTTTCATCGGTCTTCACATGCTGCTATATATTCCACAGA	ATGCTGC	20	hsa-miR-103	11	PPP2R5C	protein phosphatase 2, regulatory subunit B', gamma isoform	2 through 8
slc1829_chr14	AGTTTTCATCGGTCTTCACATGCTGCTATATATTCCACAGA	ATGCTGC	20	hsa-miR-107	11	PPP2R5C	protein phosphatase 2, regulatory subunit B', gamma isoform	2 through 8
slc1829_chr14	AGTTTTCATCGGTCTTCACATGCTGCTATATATTCCACAGA	TGCTGCT	21	hsa-miR-16	11	PPP2R5C	protein phosphatase 2, regulatory subunit B', gamma isoform	2 through 8
slc1829_chr14	AGTTTTCATCGGTCTTCACATGCTGCTATATATTCCACAGA	TGCTGCT	21	hsa-miR-424	11	PPP2R5C	protein phosphatase 2, regulatory subunit B', gamma isoform	2 through 8
slc182_chr7	TCTAGTTACAGACACAATCATACTGTGATTTTATTTTTAAT	ACTGTGA	22	hsa-miR-27a	20	USP42	ubiquitin specific peptidase 42	2 through 8
slc182_chr7	TCTAGTTACAGACACAATCATACTGTGATTTTATTTTTAAT	ACTGTGA	22	hsa-miR-27b	20	USP42	ubiquitin specific peptidase 42	2 through 8
slc1832_chr11	CCAGATCAAGCCTGCCTCAATCAGTATTCATATTTATAGCC	CAGTATT	22	hsa-miR-200b	66	SERPINH1	serpin peptidase inhibitor, clade H (heat shock protein 47), member 1, (collagen binding protein 1)	2 through 8
slc1832_chr11	CCAGATCAAGCCTGCCTCAATCAGTATTCATATTTATAGCC	CAGTATT	22	hsa-miR-200c	66	SERPINH1	serpin peptidase inhibitor, clade H (heat shock protein 47), member 1, (collagen binding protein 1)	2 through 8
slc1841_chr1	TTTGGGGCCGAAAATCCTTCTTGCTGCTAACGGTGTTTTTC	TGCTGCT	22	hsa-miR-16	88	HIAT1	hippocampus abundant transcript 1	2 through 8
slc1841_chr1	TTTGGGGCCGAAAATCCTTCTTGCTGCTAACGGTGTTTTTC	TGCTGCT	22	hsa-miR-424	88	HIAT1	hippocampus abundant transcript 1	2 through 8
slc1843_chr5	TTTAATTGACAACTAACTTCTTGCTGCTGTATAGTAAAATA	TGCTGCT	22	hsa-miR-16	33	PURA	purine-rich element binding protein A	2 through 8
slc1843_chr5	TTTAATTGACAACTAACTTCTTGCTGCTGTATAGTAAAATA	TGCTGCT	22	hsa-miR-424	33	PURA	purine-rich element binding protein A	2 through 8
slc1843_chr7	CAGCTCAAAGGTAGTCTTTCTCAACAAACTGTGTTTACATC	TGTTTAC	32	hsa-miR-30a	6	MLL5	myeloid/lymphoid or mixed-lineage leukemia 5 (trithorax homolog, Drosophila)	2 through 8
slc1843_chr7	CAGCTCAAAGGTAGTCTTTCTCAACAAACTGTGTTTACATC	TGTTTAC	32	hsa-miR-30b	6	MLL5	myeloid/lymphoid or mixed-lineage leukemia 5 (trithorax homolog, Drosophila)	2 through 8
slc1843_chr7	CAGCTCAAAGGTAGTCTTTCTCAACAAACTGTGTTTACATC	TGTTTAC	32	hsa-miR-30c	6	MLL5	myeloid/lymphoid or mixed-lineage leukemia 5 (trithorax homolog, Drosophila)	2 through 8
slc1843_chr7	CAGCTCAAAGGTAGTCTTTCTCAACAAACTGTGTTTACATC	TGTTTAC	32	hsa-miR-30d	6	MLL5	myeloid/lymphoid or mixed-lineage leukemia 5 (trithorax homolog, Drosophila)	2 through 8
slc1843_chr7	CAGCTCAAAGGTAGTCTTTCTCAACAAACTGTGTTTACATC	TGTTTAC	32	hsa-miR-30e	6	MLL5	myeloid/lymphoid or mixed-lineage leukemia 5 (trithorax homolog, Drosophila)	2 through 8
slc1844_chr17	GAGACAGCCGCTCATTACCTTGCAGTATTTTTCTCTGGAAA	CAGTATT	23	hsa-miR-200b	14	TMEM49	transmembrane protein 49	2 through 8
slc1844_chr17	GAGACAGCCGCTCATTACCTTGCAGTATTTTTCTCTGGAAA	CAGTATT	23	hsa-miR-200c	14	TMEM49	transmembrane protein 49	2 through 8
slc1846_chr5	GCATGTAAACATTAATAACCTGCACTTTTTTGTCTTAAGGT	GCACTTT	22	hsa-miR-106b	16			2 through 8
slc1846_chr5	GCATGTAAACATTAATAACCTGCACTTTTTTGTCTTAAGGT	GCACTTT	22	hsa-miR-17	16			2 through 8
slc1846_chr5	GCATGTAAACATTAATAACCTGCACTTTTTTGTCTTAAGGT	GCACTTT	22	hsa-miR-93	16			2 through 8
slc1849_chr5	CTTTACCTAGTTTCTATATATCAGTGTTTTATGTTGGAATT	CAGTGTT	22	hsa-miR-141	54			2 through 8
slc1849_chr5	CTTTACCTAGTTTCTATATATCAGTGTTTTATGTTGGAATT	CAGTGTT	22	hsa-miR-200a	54			2 through 8
slc1854_chr6	CATATCTAAAACTTTTATACTGCACTTTTTAAAGCTTTTAT	GCACTTT	22	hsa-miR-106b	5	ASF1A	ASF1 anti-silencing function 1 homolog A (S. cerevisiae)	2 through 8
slc1854_chr6	CATATCTAAAACTTTTATACTGCACTTTTTAAAGCTTTTAT	GCACTTT	22	hsa-miR-17	5	ASF1A	ASF1 anti-silencing function 1 homolog A (S. cerevisiae)	2 through 8
slc1854_chr6	CATATCTAAAACTTTTATACTGCACTTTTTAAAGCTTTTAT	GCACTTT	22	hsa-miR-93	5	ASF1A	ASF1 anti-silencing function 1 homolog A (S. cerevisiae)	2 through 8
slc1858_chr17	AAAGCAGTTTAGTCCATACTTTGCACTGACATACTTTTTCC	TGCACTG	22	hsa-miR-148a	8	TMEM49	transmembrane protein 49	2 through 8
slc1858_chr17	AAAGCAGTTTAGTCCATACTTTGCACTGACATACTTTTTCC	TTGCACT	21	hsa-miR-301a	8	TMEM49	transmembrane protein 49	2 through 8
slc1858_chr17	AAAGCAGTTTAGTCCATACTTTGCACTGACATACTTTTTCC	TTTGCAC	20	hsa-miR-19a	8	TMEM49	transmembrane protein 49	2 through 8
slc1858_chr17	AAAGCAGTTTAGTCCATACTTTGCACTGACATACTTTTTCC	TTTGCAC	20	hsa-miR-19b	8	TMEM49	transmembrane protein 49	2 through 8
slc1862_chr15	CAGTGCACACTGGATCAAAATGCTGCTTTCCTCTGTGTCTC	ATGCTGC	20	hsa-miR-103	5	C15orf57	chromosome 15 open reading frame 57	2 through 8
slc1862_chr15	CAGTGCACACTGGATCAAAATGCTGCTTTCCTCTGTGTCTC	ATGCTGC	20	hsa-miR-107	5	C15orf57	chromosome 15 open reading frame 57	2 through 8
slc1862_chr15	CAGTGCACACTGGATCAAAATGCTGCTTTCCTCTGTGTCTC	TGCTGCT	21	hsa-miR-16	5	C15orf57	chromosome 15 open reading frame 57	2 through 8
slc1862_chr15	CAGTGCACACTGGATCAAAATGCTGCTTTCCTCTGTGTCTC	TGCTGCT	21	hsa-miR-424	5	C15orf57	chromosome 15 open reading frame 57	2 through 8
slc1862_chr7	CGATACTGTGCAATTCTTAATGCTGTGAACTACATCTCAAC	GTGCAAT	8	hsa-miR-25	77	RINT1	RAD50 interactor 1	2 through 8
slc186_chr6	ATGCATAACCATTCACCAAATACTGCTGCTGTGATTCCTTG	TGCTGCT	24	hsa-miR-16	8	-	-	2 through 8
slc186_chr6	ATGCATAACCATTCACCAAATACTGCTGCTGTGATTCCTTG	TGCTGCT	24	hsa-miR-424	8	-	-	2 through 8
slc1872_chr11	CTAGTGTTTGGACACAATAGTGCACTTTAAAACCTGCTTGG	GCACTTT	22	hsa-miR-106b	72	C11orf30	chromosome 11 open reading frame 30	2 through 8
slc1872_chr11	CTAGTGTTTGGACACAATAGTGCACTTTAAAACCTGCTTGG	GCACTTT	22	hsa-miR-17	72	C11orf30	chromosome 11 open reading frame 30	2 through 8
slc1872_chr11	CTAGTGTTTGGACACAATAGTGCACTTTAAAACCTGCTTGG	GCACTTT	22	hsa-miR-93	72	C11orf30	chromosome 11 open reading frame 30	2 through 8
slc1873_chr12	GGGTAGCATTCCATTTTCTATGCTGCAGACACTAGTAAAAC	ATGCTGC	20	hsa-miR-103	11	TMTC3	transmembrane and tetratricopeptide repeat containing 3	2 through 8
slc1873_chr12	GGGTAGCATTCCATTTTCTATGCTGCAGACACTAGTAAAAC	ATGCTGC	20	hsa-miR-107	11	TMTC3	transmembrane and tetratricopeptide repeat containing 3	2 through 8
slc1874_chr12	ACTCCTACAAGGCAACTAACTTTTAACTACCTCCTTCCTGT	ACTACCT	26	hsa-miR-196a	18	TMTC3	transmembrane and tetratricopeptide repeat containing 3	2 through 8
slc1874_chr12	ACTCCTACAAGGCAACTAACTTTTAACTACCTCCTTCCTGT	CTACCTC	27	hsa-let-7a	18	TMTC3	transmembrane and tetratricopeptide repeat containing 3	2 through 8
slc1874_chr12	ACTCCTACAAGGCAACTAACTTTTAACTACCTCCTTCCTGT	CTACCTC	27	hsa-let-7b	18	TMTC3	transmembrane and tetratricopeptide repeat containing 3	2 through 8
slc1874_chr12	ACTCCTACAAGGCAACTAACTTTTAACTACCTCCTTCCTGT	CTACCTC	27	hsa-let-7c	18	TMTC3	transmembrane and tetratricopeptide repeat containing 3	2 through 8
slc1874_chr12	ACTCCTACAAGGCAACTAACTTTTAACTACCTCCTTCCTGT	CTACCTC	27	hsa-let-7d	18	TMTC3	transmembrane and tetratricopeptide repeat containing 3	2 through 8
slc1874_chr12	ACTCCTACAAGGCAACTAACTTTTAACTACCTCCTTCCTGT	CTACCTC	27	hsa-let-7e	18	TMTC3	transmembrane and tetratricopeptide repeat containing 3	2 through 8
slc1874_chr12	ACTCCTACAAGGCAACTAACTTTTAACTACCTCCTTCCTGT	CTACCTC	27	hsa-let-7f	18	TMTC3	transmembrane and tetratricopeptide repeat containing 3	2 through 8
slc1874_chr12	ACTCCTACAAGGCAACTAACTTTTAACTACCTCCTTCCTGT	CTACCTC	27	hsa-let-7g	18	TMTC3	transmembrane and tetratricopeptide repeat containing 3	2 through 8
slc1874_chr12	ACTCCTACAAGGCAACTAACTTTTAACTACCTCCTTCCTGT	CTACCTC	27	hsa-let-7i	18	TMTC3	transmembrane and tetratricopeptide repeat containing 3	2 through 8
slc1874_chr12	ACTCCTACAAGGCAACTAACTTTTAACTACCTCCTTCCTGT	CTACCTC	27	hsa-miR-98	18	TMTC3	transmembrane and tetratricopeptide repeat containing 3	2 through 8
slc1875_chr8	TTACTCTTGGAGTACCAAACTGTGCAATATTTTTACATCAT	GTGCAAT	22	hsa-miR-25	25	EFR3A	EFR3 homolog A (S. cerevisiae)	2 through 8
slc1877_chr5	AAGATATGCAGTTCAACTAATCAATGCACTCATTCAAGATC	CAATGCA	22	hsa-miR-33a	9	ANKHD1	ankyrin repeat and KH domain containing 1	2 through 8
slc1878_chr17	CTAGGATTTTTTTAAATAGATGCTGCTTGCTATGTTTTCAA	ATGCTGC	20	hsa-miR-103	18	RPS6KB1	ribosomal protein S6 kinase, 70kDa, polypeptide 1	2 through 8
slc1878_chr17	CTAGGATTTTTTTAAATAGATGCTGCTTGCTATGTTTTCAA	ATGCTGC	20	hsa-miR-107	18	RPS6KB1	ribosomal protein S6 kinase, 70kDa, polypeptide 1	2 through 8
slc1878_chr17	CTAGGATTTTTTTAAATAGATGCTGCTTGCTATGTTTTCAA	TGCTGCT	21	hsa-miR-16	18	RPS6KB1	ribosomal protein S6 kinase, 70kDa, polypeptide 1	2 through 8
slc1878_chr17	CTAGGATTTTTTTAAATAGATGCTGCTTGCTATGTTTTCAA	TGCTGCT	21	hsa-miR-424	18	RPS6KB1	ribosomal protein S6 kinase, 70kDa, polypeptide 1	2 through 8
slc1879_chr16	GTCTTGACTCTCCTGTCTACTTTTGCACACACCCTTAATTT	TTTGCAC	22	hsa-miR-19a	23	SF3B3	splicing factor 3b, subunit 3, 130kDa	2 through 8
slc1879_chr16	GTCTTGACTCTCCTGTCTACTTTTGCACACACCCTTAATTT	TTTGCAC	22	hsa-miR-19b	23	SF3B3	splicing factor 3b, subunit 3, 130kDa	2 through 8
slc187_chr21	CTCAGTTTGTATTATATCAGTTTGCACTTGTTATTGTGTTG	TATTATA	10	hsa-miR-374a	13			2 through 8
slc187_chr21	CTCAGTTTGTATTATATCAGTTTGCACTTGTTATTGTGTTG	TATTATA	10	hsa-miR-374b	13			2 through 8
slc187_chr21	CTCAGTTTGTATTATATCAGTTTGCACTTGTTATTGTGTTG	TTGCACT	22	hsa-miR-301a	13			2 through 8
slc187_chr21	CTCAGTTTGTATTATATCAGTTTGCACTTGTTATTGTGTTG	TTTGCAC	21	hsa-miR-19a	13			2 through 8
slc187_chr21	CTCAGTTTGTATTATATCAGTTTGCACTTGTTATTGTGTTG	TTTGCAC	21	hsa-miR-19b	13			2 through 8
slc1880_chr20	ATCACTTGCACTTAAATCATTACCACGGAAGATATATTAGC	TTGCACT	6	hsa-miR-301a	12	SNX5	sorting nexin 5	2 through 8
slc1881_chr12	AAGATGGAGAATACCTCATGTACTGTGACTTGAAAATGAAT	ACTGTGA	22	hsa-miR-27a	42	TMTC3	transmembrane and tetratricopeptide repeat containing 3	2 through 8
slc1881_chr12	AAGATGGAGAATACCTCATGTACTGTGACTTGAAAATGAAT	ACTGTGA	22	hsa-miR-27b	42	TMTC3	transmembrane and tetratricopeptide repeat containing 3	2 through 8
slc1881_chr12	AAGATGGAGAATACCTCATGTACTGTGACTTGAAAATGAAT	GTACTGT	20	hsa-miR-101	42	TMTC3	transmembrane and tetratricopeptide repeat containing 3	2 through 8
slc1882_chr17	ATAAATGGATATCCCTACTATGACTGTGAAAACATGTCAAG	ACTGTGA	23	hsa-miR-27a	14	RPS6KB1	ribosomal protein S6 kinase, 70kDa, polypeptide 1	2 through 8
slc1882_chr17	ATAAATGGATATCCCTACTATGACTGTGAAAACATGTCAAG	ACTGTGA	23	hsa-miR-27b	14	RPS6KB1	ribosomal protein S6 kinase, 70kDa, polypeptide 1	2 through 8
slc1882_chr6	ACATGTAAGGCCTTTCAGATTTGTGCAATTATGAATCTTGA	GTGCAAT	23	hsa-miR-25	5	SMPDL3A	sphingomyelin phosphodiesterase, acid-like 3A	2 through 8
slc1883_chr10	GTTTTTAAGACTCATGGACATTTCATACCTGTGCAATACTG	CATTTCA	19	hsa-miR-203	19	DUSP5	dual specificity phosphatase 5	2 through 8
slc1883_chr10	GTTTTTAAGACTCATGGACATTTCATACCTGTGCAATACTG	GTGCAAT	31	hsa-miR-25	19	DUSP5	dual specificity phosphatase 5	2 through 8
slc1883_chr14	AATCACAGATTTTAAAAAATTGTTTGCACTTAAAAATAGTT	TTGCACT	24	hsa-miR-301a	6	WDR20	WD repeat domain 20	2 through 8
slc1883_chr14	AATCACAGATTTTAAAAAATTGTTTGCACTTAAAAATAGTT	TTTGCAC	23	hsa-miR-19a	6	WDR20	WD repeat domain 20	2 through 8
slc1883_chr14	AATCACAGATTTTAAAAAATTGTTTGCACTTAAAAATAGTT	TTTGCAC	23	hsa-miR-19b	6	WDR20	WD repeat domain 20	2 through 8
slc1885_chr3	GTTTAAAAATCCCCTTATTATGCTGCTTCTGGCTTCTGCAG	ATGCTGC	20	hsa-miR-103	5	ATP2C1	ATPase, Ca++ transporting, type 2C, member 1	2 through 8
slc1885_chr3	GTTTAAAAATCCCCTTATTATGCTGCTTCTGGCTTCTGCAG	ATGCTGC	20	hsa-miR-107	5	ATP2C1	ATPase, Ca++ transporting, type 2C, member 1	2 through 8
slc1885_chr3	GTTTAAAAATCCCCTTATTATGCTGCTTCTGGCTTCTGCAG	TGCTGCT	21	hsa-miR-16	5	ATP2C1	ATPase, Ca++ transporting, type 2C, member 1	2 through 8
slc1885_chr3	GTTTAAAAATCCCCTTATTATGCTGCTTCTGGCTTCTGCAG	TGCTGCT	21	hsa-miR-424	5	ATP2C1	ATPase, Ca++ transporting, type 2C, member 1	2 through 8
slc1885_chr7	ACTTACTGCAGTGCAACACTTGCACTTTAATTTTCCTCCAA	GCACTTT	22	hsa-miR-106b	185	HBP1	HMG-box transcription factor 1	2 through 8
slc1885_chr7	ACTTACTGCAGTGCAACACTTGCACTTTAATTTTCCTCCAA	GCACTTT	22	hsa-miR-17	185	HBP1	HMG-box transcription factor 1	2 through 8
slc1885_chr7	ACTTACTGCAGTGCAACACTTGCACTTTAATTTTCCTCCAA	GCACTTT	22	hsa-miR-93	185	HBP1	HMG-box transcription factor 1	2 through 8
slc1885_chr7	ACTTACTGCAGTGCAACACTTGCACTTTAATTTTCCTCCAA	TTGCACT	20	hsa-miR-301a	185	HBP1	HMG-box transcription factor 1	2 through 8
slc1887_chr7	TTCATGATGTTGCCCCTAAATTTTGCACACTATATTCTTGT	TTTGCAC	22	hsa-miR-19a	66	HBP1	HMG-box transcription factor 1	2 through 8
slc1887_chr7	TTCATGATGTTGCCCCTAAATTTTGCACACTATATTCTTGT	TTTGCAC	22	hsa-miR-19b	66	HBP1	HMG-box transcription factor 1	2 through 8
slc188_chr7	ACGTGTTCCCGACATAACATTGTACTGTAATGGAGTGAGCG	GTACTGT	22	hsa-miR-101	72	RAC1	ras-related C3 botulinum toxin substrate 1 (rho family, small GTP binding protein Rac1)	2 through 8
slc1890_chr8	TTGGTTCTCCTGTTTTAAAATCTGAGCCTTAATGTAGTTTT	CTGAGCC	22	hsa-miR-24	5	PHF20L1	PHD finger protein 20-like 1	2 through 8
slc1891_chr16	ACTTCTACTTCCACTACCTCTCTGCTGCCTATGGCTCTCCT	ACTACCT	13	hsa-miR-196a	8	MARVELD3	MARVEL domain containing 3	2 through 8
slc1891_chr16	ACTTCTACTTCCACTACCTCTCTGCTGCCTATGGCTCTCCT	CTACCTC	14	hsa-let-7a	8	MARVELD3	MARVEL domain containing 3	2 through 8
slc1891_chr16	ACTTCTACTTCCACTACCTCTCTGCTGCCTATGGCTCTCCT	CTACCTC	14	hsa-let-7b	8	MARVELD3	MARVEL domain containing 3	2 through 8
slc1891_chr16	ACTTCTACTTCCACTACCTCTCTGCTGCCTATGGCTCTCCT	CTACCTC	14	hsa-let-7c	8	MARVELD3	MARVEL domain containing 3	2 through 8
slc1891_chr16	ACTTCTACTTCCACTACCTCTCTGCTGCCTATGGCTCTCCT	CTACCTC	14	hsa-let-7d	8	MARVELD3	MARVEL domain containing 3	2 through 8
slc1891_chr16	ACTTCTACTTCCACTACCTCTCTGCTGCCTATGGCTCTCCT	CTACCTC	14	hsa-let-7e	8	MARVELD3	MARVEL domain containing 3	2 through 8
slc1891_chr16	ACTTCTACTTCCACTACCTCTCTGCTGCCTATGGCTCTCCT	CTACCTC	14	hsa-let-7f	8	MARVELD3	MARVEL domain containing 3	2 through 8
slc1891_chr16	ACTTCTACTTCCACTACCTCTCTGCTGCCTATGGCTCTCCT	CTACCTC	14	hsa-let-7g	8	MARVELD3	MARVEL domain containing 3	2 through 8
slc1891_chr16	ACTTCTACTTCCACTACCTCTCTGCTGCCTATGGCTCTCCT	CTACCTC	14	hsa-let-7i	8	MARVELD3	MARVEL domain containing 3	2 through 8
slc1891_chr16	ACTTCTACTTCCACTACCTCTCTGCTGCCTATGGCTCTCCT	CTACCTC	14	hsa-miR-98	8	MARVELD3	MARVEL domain containing 3	2 through 8
slc1895_chr2	CATAGCTTCTGATAACCCTGTGTGCAATAATATGATTTGCA	GTGCAAT	22	hsa-miR-25	110	PLEKHB2	pleckstrin homology domain containing, family B (evectins) member 2	2 through 8
slc1895_chr5	GCCTGCTGCTCCTCATTCTGTACTGCCTCATCTCAGGCTTG	TGCTGCT	4	hsa-miR-16	5	SLC35A4	solute carrier family 35, member A4	2 through 8
slc1895_chr5	GCCTGCTGCTCCTCATTCTGTACTGCCTCATCTCAGGCTTG	TGCTGCT	4	hsa-miR-424	5	SLC35A4	solute carrier family 35, member A4	2 through 8
slc1898_chr5	GCTCCCTGCCCTCTCCACAGTGCTGCTCCCCACACCTAGCC	TGCTGCT	21	hsa-miR-16	7	SLC35A4	solute carrier family 35, member A4	2 through 8
slc1898_chr5	GCTCCCTGCCCTCTCCACAGTGCTGCTCCCCACACCTAGCC	TGCTGCT	21	hsa-miR-424	7	SLC35A4	solute carrier family 35, member A4	2 through 8
slc1898_chr6	GACCACTTGACCATCACATTTCAGTATTCATAGATGACTGT	CAGTATT	22	hsa-miR-200b	151	TPD52L1	tumor protein D52-like 1	2 through 8
slc1898_chr6	GACCACTTGACCATCACATTTCAGTATTCATAGATGACTGT	CAGTATT	22	hsa-miR-200c	151	TPD52L1	tumor protein D52-like 1	2 through 8
slc1898_chr6	GACCACTTGACCATCACATTTCAGTATTCATAGATGACTGT	CATTTCA	17	hsa-miR-203	151	TPD52L1	tumor protein D52-like 1	2 through 8
slc1903_chr16	ACCTCTCACCTTCCACACTTTGTGCCATATGCCTCACTTCT	GTGCCAT	22	hsa-miR-183	9	ATXN1L	ataxin 1-like	2 through 8
slc1904_chr10	TCTTAAGTGGAATATTCTAATAAGCTACCTTTTGTAAGTGC	ATAAGCT	20	hsa-miR-21	35	PDCD4	programmed cell death 4 (neoplastic transformation inhibitor)	2 through 8
slc1905_chr10	TGTAAGTGCCATGTTTATTATCTAATCATTCCAAGTTTTGC	GTGCCAT	6	hsa-miR-183	6	PDCD4	programmed cell death 4 (neoplastic transformation inhibitor)	2 through 8
slc1906_chr14	GAGCCCCCGAGCCCCACCAATGGCAGCTCTTCCCAGTCAGC	GGCAGCT	22	hsa-miR-22	8	RCOR1	REST corepressor 1	2 through 8
slc1908_chr11	CCCGAGTAACTTATGTTCAATGTGCCAACACCAGTGGGGAG	GTGCCAA	22	hsa-miR-96	19	TSKU	tsukushin	2 through 8
slc1909_chr3	ACTTTATCAGTATTGCCCCATTCCTATAATCAACTATCCAC	CAGTATT	8	hsa-miR-200b	6	DNAJC13	DnaJ (Hsp40) homolog, subfamily C, member 13	2 through 8
slc1909_chr3	ACTTTATCAGTATTGCCCCATTCCTATAATCAACTATCCAC	CAGTATT	8	hsa-miR-200c	6	DNAJC13	DnaJ (Hsp40) homolog, subfamily C, member 13	2 through 8
slc1910_chr15	ACTTTGCCTTCTTTTTTTAATGTCTTCCACAATGTTGTGAC	GTCTTCC	22	hsa-miR-7	19	ZFP106	zinc finger protein 106 homolog (mouse)	2 through 8
slc1915_chr14	TTATCCATTTAAACACCTTGTTACTTGAATATTGTGTTGAC	TACTTGA	22	hsa-miR-26a	5	RCOR1	REST corepressor 1	2 through 8
slc1915_chr14	TTATCCATTTAAACACCTTGTTACTTGAATATTGTGTTGAC	TACTTGA	22	hsa-miR-26b	5	RCOR1	REST corepressor 1	2 through 8
slc1916_chr16	CGTGACCTGGGCCTCATTTGTAGCTGCACTGCCTTTCCTTG	TGCACTG	25	hsa-miR-148a	8	ATXN1L	ataxin 1-like	2 through 8
slc1918_chr3	AATATATAAAGCTTTCTATATTGAATGTACATTATACAGAT	TGAATGT	22	hsa-miR-181a	10	DNAJC13	DnaJ (Hsp40) homolog, subfamily C, member 13	2 through 8
slc1918_chr3	AATATATAAAGCTTTCTATATTGAATGTACATTATACAGAT	TGAATGT	22	hsa-miR-181b	10	DNAJC13	DnaJ (Hsp40) homolog, subfamily C, member 13	2 through 8
slc1920_chr16	TCTGTCCCCCATTCTCTGAATGCTGCTTTCTCTGGCTTGTT	ATGCTGC	20	hsa-miR-103	7	ATXN1L	ataxin 1-like	2 through 8
slc1920_chr16	TCTGTCCCCCATTCTCTGAATGCTGCTTTCTCTGGCTTGTT	ATGCTGC	20	hsa-miR-107	7	ATXN1L	ataxin 1-like	2 through 8
slc1920_chr16	TCTGTCCCCCATTCTCTGAATGCTGCTTTCTCTGGCTTGTT	TGCTGCT	21	hsa-miR-16	7	ATXN1L	ataxin 1-like	2 through 8
slc1920_chr16	TCTGTCCCCCATTCTCTGAATGCTGCTTTCTCTGGCTTGTT	TGCTGCT	21	hsa-miR-424	7	ATXN1L	ataxin 1-like	2 through 8
slc1920_chr19	TCCAGATGTGGTTTTCTTCATCTACCTCTACCAACGGTGGA	CTACCTC	22	hsa-let-7a	51	CLPTM1	cleft lip and palate associated transmembrane protein 1	2 through 8
slc1920_chr19	TCCAGATGTGGTTTTCTTCATCTACCTCTACCAACGGTGGA	CTACCTC	22	hsa-let-7b	51	CLPTM1	cleft lip and palate associated transmembrane protein 1	2 through 8
slc1920_chr19	TCCAGATGTGGTTTTCTTCATCTACCTCTACCAACGGTGGA	CTACCTC	22	hsa-let-7c	51	CLPTM1	cleft lip and palate associated transmembrane protein 1	2 through 8
slc1920_chr19	TCCAGATGTGGTTTTCTTCATCTACCTCTACCAACGGTGGA	CTACCTC	22	hsa-let-7d	51	CLPTM1	cleft lip and palate associated transmembrane protein 1	2 through 8
slc1920_chr19	TCCAGATGTGGTTTTCTTCATCTACCTCTACCAACGGTGGA	CTACCTC	22	hsa-let-7e	51	CLPTM1	cleft lip and palate associated transmembrane protein 1	2 through 8
slc1920_chr19	TCCAGATGTGGTTTTCTTCATCTACCTCTACCAACGGTGGA	CTACCTC	22	hsa-let-7f	51	CLPTM1	cleft lip and palate associated transmembrane protein 1	2 through 8
slc1920_chr19	TCCAGATGTGGTTTTCTTCATCTACCTCTACCAACGGTGGA	CTACCTC	22	hsa-let-7g	51	CLPTM1	cleft lip and palate associated transmembrane protein 1	2 through 8
slc1920_chr19	TCCAGATGTGGTTTTCTTCATCTACCTCTACCAACGGTGGA	CTACCTC	22	hsa-let-7i	51	CLPTM1	cleft lip and palate associated transmembrane protein 1	2 through 8
slc1920_chr19	TCCAGATGTGGTTTTCTTCATCTACCTCTACCAACGGTGGA	CTACCTC	22	hsa-miR-98	51	CLPTM1	cleft lip and palate associated transmembrane protein 1	2 through 8
slc1925_chr5	TGCATTAATCTCTCCATCAATACTAACTTAAGGCCAGGCAT	TCTCTCC	9	hsa-miR-185	5			2 through 8
slc1926_chr16	GCAGGAACAATAGTCATAAATGCACTTTTCACACTAAAGGT	GCACTTT	22	hsa-miR-106b	153	ATXN1L	ataxin 1-like	2 through 8
slc1926_chr16	GCAGGAACAATAGTCATAAATGCACTTTTCACACTAAAGGT	GCACTTT	22	hsa-miR-17	153	ATXN1L	ataxin 1-like	2 through 8
slc1926_chr16	GCAGGAACAATAGTCATAAATGCACTTTTCACACTAAAGGT	GCACTTT	22	hsa-miR-93	153	ATXN1L	ataxin 1-like	2 through 8
slc1929_chr10	TGTATTGCTGCTGAACTAAATGCACTTTTCCCCACATATGG	GCACTTT	22	hsa-miR-106b	13	SHOC2	soc-2 suppressor of clear homolog (C. elegans)	2 through 8
slc1929_chr10	TGTATTGCTGCTGAACTAAATGCACTTTTCCCCACATATGG	GCACTTT	22	hsa-miR-17	13	SHOC2	soc-2 suppressor of clear homolog (C. elegans)	2 through 8
slc1929_chr10	TGTATTGCTGCTGAACTAAATGCACTTTTCCCCACATATGG	GCACTTT	22	hsa-miR-93	13	SHOC2	soc-2 suppressor of clear homolog (C. elegans)	2 through 8
slc1929_chr10	TGTATTGCTGCTGAACTAAATGCACTTTTCCCCACATATGG	TGCTGCT	6	hsa-miR-16	13	SHOC2	soc-2 suppressor of clear homolog (C. elegans)	2 through 8
slc1929_chr10	TGTATTGCTGCTGAACTAAATGCACTTTTCCCCACATATGG	TGCTGCT	6	hsa-miR-424	13	SHOC2	soc-2 suppressor of clear homolog (C. elegans)	2 through 8
slc1930_chr16	CTGTTTTAAATAAATCAATTTGTACTGTATATTTGTACTTT	GTACTGT	22	hsa-miR-101	16	ATXN1L	ataxin 1-like	2 through 8
slc1930_chr5	AAATGACACCCTTCTTTCTTTACTGTGAATAAAGACAGTGT	ACTGTGA	22	hsa-miR-27a	19			2 through 8
slc1930_chr5	AAATGACACCCTTCTTTCTTTACTGTGAATAAAGACAGTGT	ACTGTGA	22	hsa-miR-27b	19			2 through 8
slc1931_chr10	CTATTTTGTATAATTACATATTGCTGCTTGTGTGTTTTTTT	TGCTGCT	22	hsa-miR-16	78	SHOC2	soc-2 suppressor of clear homolog (C. elegans)	2 through 8
slc1931_chr10	CTATTTTGTATAATTACATATTGCTGCTTGTGTGTTTTTTT	TGCTGCT	22	hsa-miR-424	78	SHOC2	soc-2 suppressor of clear homolog (C. elegans)	2 through 8
slc1931_chr7	CCTGCCCTTGGGCTCACTAATATCACCAGTATTATTACCAA	CAGTATT	27	hsa-miR-200b	5	DNAJB9	DnaJ (Hsp40) homolog, subfamily B, member 9	2 through 8
slc1931_chr7	CCTGCCCTTGGGCTCACTAATATCACCAGTATTATTACCAA	CAGTATT	27	hsa-miR-200c	5	DNAJB9	DnaJ (Hsp40) homolog, subfamily B, member 9	2 through 8
slc1932_chr19	TTTTTCTCAAGTGCAATAAATCTATCAGGGAGCTGGGGCGG	GTGCAAT	11	hsa-miR-25	13	LRRC68	leucine rich repeat containing 68	2 through 8
slc1935_chr13	TGTGTTTACATCACATCTTATTCACTTTTTTTAACAGCTCT	TGTTTAC	3	hsa-miR-30a	8	C13orf37	chromosome 13 open reading frame 37	2 through 8
slc1935_chr13	TGTGTTTACATCACATCTTATTCACTTTTTTTAACAGCTCT	TGTTTAC	3	hsa-miR-30b	8	C13orf37	chromosome 13 open reading frame 37	2 through 8
slc1935_chr13	TGTGTTTACATCACATCTTATTCACTTTTTTTAACAGCTCT	TGTTTAC	3	hsa-miR-30c	8	C13orf37	chromosome 13 open reading frame 37	2 through 8
slc1935_chr13	TGTGTTTACATCACATCTTATTCACTTTTTTTAACAGCTCT	TGTTTAC	3	hsa-miR-30d	8	C13orf37	chromosome 13 open reading frame 37	2 through 8
slc1935_chr13	TGTGTTTACATCACATCTTATTCACTTTTTTTAACAGCTCT	TGTTTAC	3	hsa-miR-30e	8	C13orf37	chromosome 13 open reading frame 37	2 through 8
slc1935_chr7	ATTTCTGTGCAACCTTACTATGTGCAATATTTTTAAATCCT	GTGCAAT	22	hsa-miR-25	446	DNAJB9	DnaJ (Hsp40) homolog, subfamily B, member 9	2 through 8
slc1936_chr12	ATCAAAAGTTGGATTTTTTTTTCTCAGTGCAATAAGAAAGA	GTGCAAT	27	hsa-miR-25	8	VEZT	vezatin, adherens junctions transmembrane protein	2 through 8
slc1936_chr7	TAGACTTATTTCTTTAGTTCTGCACTTTTCCACATTATACT	GCACTTT	22	hsa-miR-106b	16	DNAJB9	DnaJ (Hsp40) homolog, subfamily B, member 9	2 through 8
slc1936_chr7	TAGACTTATTTCTTTAGTTCTGCACTTTTCCACATTATACT	GCACTTT	22	hsa-miR-17	16	DNAJB9	DnaJ (Hsp40) homolog, subfamily B, member 9	2 through 8
slc1936_chr7	TAGACTTATTTCTTTAGTTCTGCACTTTTCCACATTATACT	GCACTTT	22	hsa-miR-93	16	DNAJB9	DnaJ (Hsp40) homolog, subfamily B, member 9	2 through 8
slc1937_chr14	CACTTTACACTAAAAATCTATTACTGTGAGTGGTCTGTTAT	ACTGTGA	23	hsa-miR-27a	6	EIF5	eukaryotic translation initiation factor 5	2 through 8
slc1937_chr14	CACTTTACACTAAAAATCTATTACTGTGAGTGGTCTGTTAT	ACTGTGA	23	hsa-miR-27b	6	EIF5	eukaryotic translation initiation factor 5	2 through 8
slc1939_chr3	TCTGGAGGCTCTACTTCAGGTGCTGCTATAATGCCTCATCT	TGCTGCT	21	hsa-miR-16	49	CDV3	CDV3 homolog (mouse)	2 through 8
slc1939_chr3	TCTGGAGGCTCTACTTCAGGTGCTGCTATAATGCCTCATCT	TGCTGCT	21	hsa-miR-424	49	CDV3	CDV3 homolog (mouse)	2 through 8
slc1944_chr4	TGTAAATTTTAAATGGGTACTTTGTGCAATTCGTTAAAAGA	GTGCAAT	24	hsa-miR-25	5	GALNT7	UDP-N-acetyl-alpha-D-galactosamine:polypeptide N-acetylgalactosaminyltransferase 7 (GalNAc-T7)	2 through 8
slc1947_chr12	TGTATTATCAGTGAAAACCATGCTGCTTATTCCCTAATACA	ATGCTGC	20	hsa-miR-103	9	VEZT	vezatin, adherens junctions transmembrane protein	2 through 8
slc1947_chr12	TGTATTATCAGTGAAAACCATGCTGCTTATTCCCTAATACA	ATGCTGC	20	hsa-miR-107	9	VEZT	vezatin, adherens junctions transmembrane protein	2 through 8
slc1947_chr12	TGTATTATCAGTGAAAACCATGCTGCTTATTCCCTAATACA	TGCTGCT	21	hsa-miR-16	9	VEZT	vezatin, adherens junctions transmembrane protein	2 through 8
slc1947_chr12	TGTATTATCAGTGAAAACCATGCTGCTTATTCCCTAATACA	TGCTGCT	21	hsa-miR-424	9	VEZT	vezatin, adherens junctions transmembrane protein	2 through 8
slc1948_chr17	CTTGCTATTTCAATAACAGATGGTGCTGCTAATTCCCAACA	TGCTGCT	24	hsa-miR-16	21	PPM1D	protein phosphatase 1D magnesium-dependent, delta isoform	2 through 8
slc1948_chr17	CTTGCTATTTCAATAACAGATGGTGCTGCTAATTCCCAACA	TGCTGCT	24	hsa-miR-424	21	PPM1D	protein phosphatase 1D magnesium-dependent, delta isoform	2 through 8
slc194_chr1	TTGTTCCTGATATATTAAAATGGCCAGTTAGGCTCTTTTTG	GGCCAGT	22	hsa-miR-193a-3p	8	PER3	period homolog 3 (Drosophila)	2 through 8
slc194_chr1	TTGTTCCTGATATATTAAAATGGCCAGTTAGGCTCTTTTTG	GGCCAGT	22	hsa-miR-193b	8	PER3	period homolog 3 (Drosophila)	2 through 8
slc194_chr18	TTTTACGTTTCATTTAATAATTGCTGCTAAAGGTGATGTTT	TGCTGCT	22	hsa-miR-16	119	NAPG	N-ethylmaleimide-sensitive factor attachment protein, gamma	2 through 8
slc194_chr18	TTTTACGTTTCATTTAATAATTGCTGCTAAAGGTGATGTTT	TGCTGCT	22	hsa-miR-424	119	NAPG	N-ethylmaleimide-sensitive factor attachment protein, gamma	2 through 8
slc1953_chr2	ACTGCTTCAATATTTGTAAGTGCTGCTTTATTCTTCATTCT	TGCTGCT	21	hsa-miR-16	8	CCNT2	cyclin T2	2 through 8
slc1953_chr2	ACTGCTTCAATATTTGTAAGTGCTGCTTTATTCTTCATTCT	TGCTGCT	21	hsa-miR-424	8	CCNT2	cyclin T2	2 through 8
slc1955_chr2	AAGCATGGAAGGTGCAAAACTCAGTATTTCTACAATTGCAG	CAGTATT	22	hsa-miR-200b	39	CCNT2	cyclin T2	2 through 8
slc1955_chr2	AAGCATGGAAGGTGCAAAACTCAGTATTTCTACAATTGCAG	CAGTATT	22	hsa-miR-200c	39	CCNT2	cyclin T2	2 through 8
slc1956_chr12	CTTGTCTCCTTAGTATTTCATTTACAAACTACCTCTTAACA	ACTACCT	28	hsa-miR-196a	5	VEZT	vezatin, adherens junctions transmembrane protein	2 through 8
slc1956_chr12	CTTGTCTCCTTAGTATTTCATTTACAAACTACCTCTTAACA	CTACCTC	29	hsa-let-7a	5	VEZT	vezatin, adherens junctions transmembrane protein	2 through 8
slc1956_chr12	CTTGTCTCCTTAGTATTTCATTTACAAACTACCTCTTAACA	CTACCTC	29	hsa-let-7b	5	VEZT	vezatin, adherens junctions transmembrane protein	2 through 8
slc1956_chr12	CTTGTCTCCTTAGTATTTCATTTACAAACTACCTCTTAACA	CTACCTC	29	hsa-let-7c	5	VEZT	vezatin, adherens junctions transmembrane protein	2 through 8
slc1956_chr12	CTTGTCTCCTTAGTATTTCATTTACAAACTACCTCTTAACA	CTACCTC	29	hsa-let-7d	5	VEZT	vezatin, adherens junctions transmembrane protein	2 through 8
slc1956_chr12	CTTGTCTCCTTAGTATTTCATTTACAAACTACCTCTTAACA	CTACCTC	29	hsa-let-7e	5	VEZT	vezatin, adherens junctions transmembrane protein	2 through 8
slc1956_chr12	CTTGTCTCCTTAGTATTTCATTTACAAACTACCTCTTAACA	CTACCTC	29	hsa-let-7f	5	VEZT	vezatin, adherens junctions transmembrane protein	2 through 8
slc1956_chr12	CTTGTCTCCTTAGTATTTCATTTACAAACTACCTCTTAACA	CTACCTC	29	hsa-let-7g	5	VEZT	vezatin, adherens junctions transmembrane protein	2 through 8
slc1956_chr12	CTTGTCTCCTTAGTATTTCATTTACAAACTACCTCTTAACA	CTACCTC	29	hsa-let-7i	5	VEZT	vezatin, adherens junctions transmembrane protein	2 through 8
slc1956_chr12	CTTGTCTCCTTAGTATTTCATTTACAAACTACCTCTTAACA	CTACCTC	29	hsa-miR-98	5	VEZT	vezatin, adherens junctions transmembrane protein	2 through 8
slc1959_chr4	TTGCCCATCATCAGCTATTCTTTTACCTCATACTCACCTTA	ATTCTTT	17	hsa-miR-186	7	KIAA1712	KIAA1712	2 through 8
slc1960_chr15	CTTTCTGTAAAGCAAAATAATGTTTACACCTAATCTGTCTC	TGTTTAC	21	hsa-miR-30a	9	ZSCAN29	zinc finger and SCAN domain containing 29	2 through 8
slc1960_chr15	CTTTCTGTAAAGCAAAATAATGTTTACACCTAATCTGTCTC	TGTTTAC	21	hsa-miR-30b	9	ZSCAN29	zinc finger and SCAN domain containing 29	2 through 8
slc1960_chr15	CTTTCTGTAAAGCAAAATAATGTTTACACCTAATCTGTCTC	TGTTTAC	21	hsa-miR-30c	9	ZSCAN29	zinc finger and SCAN domain containing 29	2 through 8
slc1960_chr15	CTTTCTGTAAAGCAAAATAATGTTTACACCTAATCTGTCTC	TGTTTAC	21	hsa-miR-30d	9	ZSCAN29	zinc finger and SCAN domain containing 29	2 through 8
slc1960_chr15	CTTTCTGTAAAGCAAAATAATGTTTACACCTAATCTGTCTC	TGTTTAC	21	hsa-miR-30e	9	ZSCAN29	zinc finger and SCAN domain containing 29	2 through 8
slc1961_chr11	CTGGGACTTTAAAAAAAAATTACTGTGAAAATGAGGTATTC	ACTGTGA	22	hsa-miR-27a	26	AQP11	aquaporin 11	2 through 8
slc1961_chr11	CTGGGACTTTAAAAAAAAATTACTGTGAAAATGAGGTATTC	ACTGTGA	22	hsa-miR-27b	26	AQP11	aquaporin 11	2 through 8
slc1962_chr5	GTGAACTTTAAGCTTTATTGTTGAATGTAATTCCATTATAT	TGAATGT	22	hsa-miR-181a	7	PCDHA2	protocadherin alpha 2	2 through 8
slc1962_chr5	GTGAACTTTAAGCTTTATTGTTGAATGTAATTCCATTATAT	TGAATGT	22	hsa-miR-181b	7	PCDHA2	protocadherin alpha 2	2 through 8
slc1966_chrX	GGAAAGTGGATAAATTTTATTGTGCCAACAAATCTTACCTT	GTGCCAA	22	hsa-miR-96	15	SPIN4	spindlin family, member 4	2 through 8
slc1968_chr19	CTTCCCTGAGTCTCTCTCCATGCCCCTCATCTCTTCCTTTT	TCTCTCC	13	hsa-miR-185	7	CALM3	calmodulin 3 (phosphorylase kinase, delta)	2 through 8
slc1969_chr12	CCGTTTCTGTTTCTTTATACTTGCTGCTAGAGTGGAGGAAA	TGCTGCT	22	hsa-miR-16	9			2 through 8
slc1969_chr12	CCGTTTCTGTTTCTTTATACTTGCTGCTAGAGTGGAGGAAA	TGCTGCT	22	hsa-miR-424	9			2 through 8
slc1969_chr19	GCCCTCGCCTCTTCCATCCATGTCTTCCAAGGCCTGATGCA	GTCTTCC	22	hsa-miR-7	47	CALM3	calmodulin 3 (phosphorylase kinase, delta)	2 through 8
slc1978_chr14	GAGAAACAGGAGTGTTCACTTATCTAGTGCAATATGTTCAC	GTGCAAT	27	hsa-miR-25	6	ZFYVE21	zinc finger, FYVE domain containing 21	2 through 8
slc1979_chrX	GGGGAACTCCTTCACCCCTCTTGCTGCTTTGGGGGAATCTC	TGCTGCT	22	hsa-miR-16	5	FAM123B	family with sequence similarity 123B	2 through 8
slc1979_chrX	GGGGAACTCCTTCACCCCTCTTGCTGCTTTGGGGGAATCTC	TGCTGCT	22	hsa-miR-424	5	FAM123B	family with sequence similarity 123B	2 through 8
slc1984_chr16	TTGTGATCCAGCTCCATATATTGTTTACCTTCAAAGATACA	TGTTTAC	22	hsa-miR-30a	92	PSMD7	proteasome (prosome, macropain) 26S subunit, non-ATPase, 7	2 through 8
slc1984_chr16	TTGTGATCCAGCTCCATATATTGTTTACCTTCAAAGATACA	TGTTTAC	22	hsa-miR-30b	92	PSMD7	proteasome (prosome, macropain) 26S subunit, non-ATPase, 7	2 through 8
slc1984_chr16	TTGTGATCCAGCTCCATATATTGTTTACCTTCAAAGATACA	TGTTTAC	22	hsa-miR-30c	92	PSMD7	proteasome (prosome, macropain) 26S subunit, non-ATPase, 7	2 through 8
slc1984_chr16	TTGTGATCCAGCTCCATATATTGTTTACCTTCAAAGATACA	TGTTTAC	22	hsa-miR-30d	92	PSMD7	proteasome (prosome, macropain) 26S subunit, non-ATPase, 7	2 through 8
slc1984_chr16	TTGTGATCCAGCTCCATATATTGTTTACCTTCAAAGATACA	TGTTTAC	22	hsa-miR-30e	92	PSMD7	proteasome (prosome, macropain) 26S subunit, non-ATPase, 7	2 through 8
slc1984_chr3	ACTTTCAACAAATTCCCTAATGCTGCCTAAGCATATGGATG	ATGCTGC	20	hsa-miR-103	6			2 through 8
slc1984_chr3	ACTTTCAACAAATTCCCTAATGCTGCCTAAGCATATGGATG	ATGCTGC	20	hsa-miR-107	6			2 through 8
slc199_chr14	ACTCTCAGGGTTCCTATAAATGGCAGCTCTCCTGTTGTATT	GGCAGCT	22	hsa-miR-22	36	KIAA0323	KIAA0323	2 through 8
slc1_chr9	TTTACTCTCCCACCAAACCTTGGCCAGTACCATCGACAGAG	GGCCAGT	22	hsa-miR-193a-3p	5	DOCK8	dedicator of cytokinesis 8	2 through 8
slc1_chr9	TTTACTCTCCCACCAAACCTTGGCCAGTACCATCGACAGAG	GGCCAGT	22	hsa-miR-193b	5	DOCK8	dedicator of cytokinesis 8	2 through 8
slc2002_chr2	AGTGGAAACAAAACAAATATTACTGTGATCACCAGAGAGGA	ACTGTGA	22	hsa-miR-27a	5	R3HDM1	R3H domain containing 1	2 through 8
slc2002_chr2	AGTGGAAACAAAACAAATATTACTGTGATCACCAGAGAGGA	ACTGTGA	22	hsa-miR-27b	5	R3HDM1	R3H domain containing 1	2 through 8
slc2002_chr7	TTTTTTAATGTACCCTACCTTCAGTATTCTCTTTGTAAGTT	CAGTATT	22	hsa-miR-200b	6	TES	testis derived transcript (3 LIM domains)	2 through 8
slc2002_chr7	TTTTTTAATGTACCCTACCTTCAGTATTCTCTTTGTAAGTT	CAGTATT	22	hsa-miR-200c	6	TES	testis derived transcript (3 LIM domains)	2 through 8
slc2007_chr2	GTAGTGTGACAAGTATAATATGTGCAATAATCATTGTTTCT	GTGCAAT	22	hsa-miR-25	28	UBXN4	UBX domain protein 4	2 through 8
slc2007_chr5	ACAGGACCAATGGATTAAACTGGCATTTCAGTCCAAGGAAG	CATTTCA	24	hsa-miR-203	5	PCDHGB6	protocadherin gamma subfamily B, 6	2 through 8
slc2010_chr6	ATTGTTGGTTTATACAAGCATGCGTTGCACTTCTTTTTTGG	TTGCACT	25	hsa-miR-301a	16	MYB	v-myb myeloblastosis viral oncogene homolog (avian)	2 through 8
slc2012_chr13	TTGGATGACGTATATTCAAGTCTGAGCCAAATTGAGGATTG	CTGAGCC	22	hsa-miR-24	11			2 through 8
slc2016_chr1	AGCAATTCTACTTTATATCTTCAGTATTAATGGTAATGGAG	CAGTATT	22	hsa-miR-200b	25	STXBP3	syntaxin binding protein 3	2 through 8
slc2016_chr1	AGCAATTCTACTTTATATCTTCAGTATTAATGGTAATGGAG	CAGTATT	22	hsa-miR-200c	25	STXBP3	syntaxin binding protein 3	2 through 8
slc2016_chrX	CTGCATTACCCAAACCATATTGCACTTTTAGTTCCCTAGTT	GCACTTT	22	hsa-miR-106b	10	PDZD11	PDZ domain containing 11	2 through 8
slc2016_chrX	CTGCATTACCCAAACCATATTGCACTTTTAGTTCCCTAGTT	GCACTTT	22	hsa-miR-17	10	PDZD11	PDZ domain containing 11	2 through 8
slc2016_chrX	CTGCATTACCCAAACCATATTGCACTTTTAGTTCCCTAGTT	GCACTTT	22	hsa-miR-93	10	PDZD11	PDZ domain containing 11	2 through 8
slc2016_chrX	CTGCATTACCCAAACCATATTGCACTTTTAGTTCCCTAGTT	TTGCACT	20	hsa-miR-301a	10	PDZD11	PDZ domain containing 11	2 through 8
slc2019_chr20	CCTCCCGCCAGCTCCAATTTTGCACTTTTTCCCTGCTTGAT	GCACTTT	22	hsa-miR-106b	22	PDRG1	p53 and DNA-damage regulated 1	2 through 8
slc2019_chr20	CCTCCCGCCAGCTCCAATTTTGCACTTTTTCCCTGCTTGAT	GCACTTT	22	hsa-miR-17	22	PDRG1	p53 and DNA-damage regulated 1	2 through 8
slc2019_chr20	CCTCCCGCCAGCTCCAATTTTGCACTTTTTCCCTGCTTGAT	GCACTTT	22	hsa-miR-93	22	PDRG1	p53 and DNA-damage regulated 1	2 through 8
slc2019_chr20	CCTCCCGCCAGCTCCAATTTTGCACTTTTTCCCTGCTTGAT	TTGCACT	20	hsa-miR-301a	22	PDRG1	p53 and DNA-damage regulated 1	2 through 8
slc2019_chr20	CCTCCCGCCAGCTCCAATTTTGCACTTTTTCCCTGCTTGAT	TTTGCAC	19	hsa-miR-19a	22	PDRG1	p53 and DNA-damage regulated 1	2 through 8
slc2019_chr20	CCTCCCGCCAGCTCCAATTTTGCACTTTTTCCCTGCTTGAT	TTTGCAC	19	hsa-miR-19b	22	PDRG1	p53 and DNA-damage regulated 1	2 through 8
slc201_chr8	TTGTACTTTTTCCACAATTGTTGCTGCTAGTTGTACACATC	TGCTGCT	22	hsa-miR-16	19	XPO7	exportin 7	2 through 8
slc201_chr8	TTGTACTTTTTCCACAATTGTTGCTGCTAGTTGTACACATC	TGCTGCT	22	hsa-miR-424	19	XPO7	exportin 7	2 through 8
slc2020_chrX	ATTTTCTGGCCACAAGGGCATAGTGCATTTCACCTAAATGT	CATTTCA	26	hsa-miR-203	15			2 through 8
slc2022_chr8	TTTTGTTGTGTGAATAATTATGCTGCCATCTACAGATAAGT	ATGCTGC	20	hsa-miR-103	25	-	-	2 through 8
slc2022_chr8	TTTTGTTGTGTGAATAATTATGCTGCCATCTACAGATAAGT	ATGCTGC	20	hsa-miR-107	25	-	-	2 through 8
slc2023_chr4	AGAGGTAGAATTGCCACTATTGTCTTCCAAACCTAGTTCAG	GTCTTCC	22	hsa-miR-7	11	CDKN2AIP	CDKN2A interacting protein	2 through 8
slc2024_chr12	AACTGTTGTCTCTCATTCACTCACTACCTTAGGTCTAGAAG	ACTACCT	23	hsa-miR-196a	6	TMPO	thymopoietin	2 through 8
slc2026_chr10	CAGGAAATAAGCATTTCTAATGACTGTGAAAAGCTGCAATA	ACTGTGA	23	hsa-miR-27a	9	FAM160B1	family with sequence similarity 160, member B1	2 through 8
slc2026_chr10	CAGGAAATAAGCATTTCTAATGACTGTGAAAAGCTGCAATA	ACTGTGA	23	hsa-miR-27b	9	FAM160B1	family with sequence similarity 160, member B1	2 through 8
slc2036_chr2	CCAATTAAGAAAGATACATATGCACTTTTACTGTGTAACTT	GCACTTT	22	hsa-miR-106b	11	SPOPL	speckle-type POZ protein-like	2 through 8
slc2036_chr2	CCAATTAAGAAAGATACATATGCACTTTTACTGTGTAACTT	GCACTTT	22	hsa-miR-17	11	SPOPL	speckle-type POZ protein-like	2 through 8
slc2036_chr2	CCAATTAAGAAAGATACATATGCACTTTTACTGTGTAACTT	GCACTTT	22	hsa-miR-93	11	SPOPL	speckle-type POZ protein-like	2 through 8
slc2036_chr20	GTACCTGGTGTTAACTGGAGTCCTGTTTACAAGGTGGAGTC	TGGTGTT	6	hsa-miR-21*	12	PLAGL2	pleiomorphic adenoma gene-like 2	2 through 8
slc2036_chr20	GTACCTGGTGTTAACTGGAGTCCTGTTTACAAGGTGGAGTC	TGTTTAC	24	hsa-miR-30a	12	PLAGL2	pleiomorphic adenoma gene-like 2	2 through 8
slc2036_chr20	GTACCTGGTGTTAACTGGAGTCCTGTTTACAAGGTGGAGTC	TGTTTAC	24	hsa-miR-30b	12	PLAGL2	pleiomorphic adenoma gene-like 2	2 through 8
slc2036_chr20	GTACCTGGTGTTAACTGGAGTCCTGTTTACAAGGTGGAGTC	TGTTTAC	24	hsa-miR-30c	12	PLAGL2	pleiomorphic adenoma gene-like 2	2 through 8
slc2036_chr20	GTACCTGGTGTTAACTGGAGTCCTGTTTACAAGGTGGAGTC	TGTTTAC	24	hsa-miR-30d	12	PLAGL2	pleiomorphic adenoma gene-like 2	2 through 8
slc2036_chr20	GTACCTGGTGTTAACTGGAGTCCTGTTTACAAGGTGGAGTC	TGTTTAC	24	hsa-miR-30e	12	PLAGL2	pleiomorphic adenoma gene-like 2	2 through 8
slc2036_chr3	CTATTTTAGAGCAATATACTTTGCTGCTTATTCAAACTGCA	TGCTGCT	22	hsa-miR-16	72	SLC25A36	solute carrier family 25, member 36	2 through 8
slc2036_chr3	CTATTTTAGAGCAATATACTTTGCTGCTTATTCAAACTGCA	TGCTGCT	22	hsa-miR-424	72	SLC25A36	solute carrier family 25, member 36	2 through 8
slc2038_chr2	TATTTATAAACTGCTTTTCATGGGCCAGTTCTTTATTATAA	GGCCAGT	23	hsa-miR-193a-3p	13	SPOPL	speckle-type POZ protein-like	2 through 8
slc2038_chr2	TATTTATAAACTGCTTTTCATGGGCCAGTTCTTTATTATAA	GGCCAGT	23	hsa-miR-193b	13	SPOPL	speckle-type POZ protein-like	2 through 8
slc2038_chr2	TATTTATAAACTGCTTTTCATGGGCCAGTTCTTTATTATAA	TATTATA	34	hsa-miR-374a	13	SPOPL	speckle-type POZ protein-like	2 through 8
slc2038_chr2	TATTTATAAACTGCTTTTCATGGGCCAGTTCTTTATTATAA	TATTATA	34	hsa-miR-374b	13	SPOPL	speckle-type POZ protein-like	2 through 8
slc2038_chr20	AGTCACCTCAGACACACCATTTCACCTCCCTTGCCAAGCTG	CATTTCA	18	hsa-miR-203	25	PLAGL2	pleiomorphic adenoma gene-like 2	2 through 8
slc2038_chr20	AGTCACCTCAGACACACCATTTCACCTCCCTTGCCAAGCTG	TTGCCAA	31	hsa-miR-182	25	PLAGL2	pleiomorphic adenoma gene-like 2	2 through 8
slc2040_chr3	ACGCCGGTGTGGTACTCATTTCAGTATACCTGAACTGTACA	CATTTCA	17	hsa-miR-203	9	SLC25A36	solute carrier family 25, member 36	2 through 8
slc2041_chr3	GCCTTTTCAGGTGCCATTTCTACTGCCTAATACAGTGCCAT	GTGCCAT	11	hsa-miR-183	9	SLC25A36	solute carrier family 25, member 36	2 through 8
slc2047_chr19	TACTGTAAGATAAATTTTTTTGTACTGTATTTATTGTGTAT	GTACTGT	22	hsa-miR-101	7	GLTSCR1	glioma tumor suppressor candidate region gene 1	2 through 8
slc2056_chr12	CTTGTAGTATCTTTAATTGGTGCACTTTTACGTGATTTTCC	GCACTTT	22	hsa-miR-106b	5	APAF1	apoptotic peptidase activating factor 1	2 through 8
slc2056_chr12	CTTGTAGTATCTTTAATTGGTGCACTTTTACGTGATTTTCC	GCACTTT	22	hsa-miR-17	5	APAF1	apoptotic peptidase activating factor 1	2 through 8
slc2056_chr12	CTTGTAGTATCTTTAATTGGTGCACTTTTACGTGATTTTCC	GCACTTT	22	hsa-miR-93	5	APAF1	apoptotic peptidase activating factor 1	2 through 8
slc2056_chr15	CAGTGTTGTATGTTAAAAAATCAATGCAACTTTTATGTGGT	CAATGCA	22	hsa-miR-33a	57	SECISBP2L	SECIS binding protein 2-like	2 through 8
slc2056_chr15	CAGTGTTGTATGTTAAAAAATCAATGCAACTTTTATGTGGT	CAGTGTT	1	hsa-miR-141	57	SECISBP2L	SECIS binding protein 2-like	2 through 8
slc2056_chr15	CAGTGTTGTATGTTAAAAAATCAATGCAACTTTTATGTGGT	CAGTGTT	1	hsa-miR-200a	57	SECISBP2L	SECIS binding protein 2-like	2 through 8
slc2059_chr15	TTTTATGCTTCATCTCAACATTTTGCACTGTCCAGTATTTA	CAGTATT	33	hsa-miR-200b	18	SECISBP2L	SECIS binding protein 2-like	2 through 8
slc2059_chr15	TTTTATGCTTCATCTCAACATTTTGCACTGTCCAGTATTTA	CAGTATT	33	hsa-miR-200c	18	SECISBP2L	SECIS binding protein 2-like	2 through 8
slc2059_chr15	TTTTATGCTTCATCTCAACATTTTGCACTGTCCAGTATTTA	TGCACTG	24	hsa-miR-148a	18	SECISBP2L	SECIS binding protein 2-like	2 through 8
slc2059_chr15	TTTTATGCTTCATCTCAACATTTTGCACTGTCCAGTATTTA	TTGCACT	23	hsa-miR-301a	18	SECISBP2L	SECIS binding protein 2-like	2 through 8
slc2059_chr15	TTTTATGCTTCATCTCAACATTTTGCACTGTCCAGTATTTA	TTTGCAC	22	hsa-miR-19a	18	SECISBP2L	SECIS binding protein 2-like	2 through 8
slc2059_chr15	TTTTATGCTTCATCTCAACATTTTGCACTGTCCAGTATTTA	TTTGCAC	22	hsa-miR-19b	18	SECISBP2L	SECIS binding protein 2-like	2 through 8
slc2067_chr20	CTACCAGTTCATTTTCAAAATGCTGCTTTGAACTCAGAGGG	ATGCTGC	20	hsa-miR-103	8	C20orf112	chromosome 20 open reading frame 112	2 through 8
slc2067_chr20	CTACCAGTTCATTTTCAAAATGCTGCTTTGAACTCAGAGGG	ATGCTGC	20	hsa-miR-107	8	C20orf112	chromosome 20 open reading frame 112	2 through 8
slc2067_chr20	CTACCAGTTCATTTTCAAAATGCTGCTTTGAACTCAGAGGG	TGCTGCT	21	hsa-miR-16	8	C20orf112	chromosome 20 open reading frame 112	2 through 8
slc2067_chr20	CTACCAGTTCATTTTCAAAATGCTGCTTTGAACTCAGAGGG	TGCTGCT	21	hsa-miR-424	8	C20orf112	chromosome 20 open reading frame 112	2 through 8
slc2068_chr20	CTCAGTGCAATACCTACCAGTGCTGCTAAACCAGGGACTCG	GTGCAAT	5	hsa-miR-25	10	C20orf112	chromosome 20 open reading frame 112	2 through 8
slc2068_chr20	CTCAGTGCAATACCTACCAGTGCTGCTAAACCAGGGACTCG	TGCTGCT	21	hsa-miR-16	10	C20orf112	chromosome 20 open reading frame 112	2 through 8
slc2068_chr20	CTCAGTGCAATACCTACCAGTGCTGCTAAACCAGGGACTCG	TGCTGCT	21	hsa-miR-424	10	C20orf112	chromosome 20 open reading frame 112	2 through 8
slc206_chr15	CGAGCAAAAGCAACAACTCTTTGCTGCTACTAATAGAACTA	TGCTGCT	22	hsa-miR-16	6	CASC5	cancer susceptibility candidate 5	2 through 8
slc206_chr15	CGAGCAAAAGCAACAACTCTTTGCTGCTACTAATAGAACTA	TGCTGCT	22	hsa-miR-424	6	CASC5	cancer susceptibility candidate 5	2 through 8
slc2072_chr11	ACAATCAGAATGATTACCTTTCTACCTCTAACTAATCAGGT	CTACCTC	22	hsa-let-7a	16	TMEM135	transmembrane protein 135	2 through 8
slc2072_chr11	ACAATCAGAATGATTACCTTTCTACCTCTAACTAATCAGGT	CTACCTC	22	hsa-let-7b	16	TMEM135	transmembrane protein 135	2 through 8
slc2072_chr11	ACAATCAGAATGATTACCTTTCTACCTCTAACTAATCAGGT	CTACCTC	22	hsa-let-7c	16	TMEM135	transmembrane protein 135	2 through 8
slc2072_chr11	ACAATCAGAATGATTACCTTTCTACCTCTAACTAATCAGGT	CTACCTC	22	hsa-let-7d	16	TMEM135	transmembrane protein 135	2 through 8
slc2072_chr11	ACAATCAGAATGATTACCTTTCTACCTCTAACTAATCAGGT	CTACCTC	22	hsa-let-7e	16	TMEM135	transmembrane protein 135	2 through 8
slc2072_chr11	ACAATCAGAATGATTACCTTTCTACCTCTAACTAATCAGGT	CTACCTC	22	hsa-let-7f	16	TMEM135	transmembrane protein 135	2 through 8
slc2072_chr11	ACAATCAGAATGATTACCTTTCTACCTCTAACTAATCAGGT	CTACCTC	22	hsa-let-7g	16	TMEM135	transmembrane protein 135	2 through 8
slc2072_chr11	ACAATCAGAATGATTACCTTTCTACCTCTAACTAATCAGGT	CTACCTC	22	hsa-let-7i	16	TMEM135	transmembrane protein 135	2 through 8
slc2072_chr11	ACAATCAGAATGATTACCTTTCTACCTCTAACTAATCAGGT	CTACCTC	22	hsa-miR-98	16	TMEM135	transmembrane protein 135	2 through 8
slc2074_chr3	ACTATGGTCCTTTGAAAACTTTGCTGCTAAAATCACCAGAT	TGCTGCT	22	hsa-miR-16	5	RASA2	RAS p21 protein activator 2	2 through 8
slc2074_chr3	ACTATGGTCCTTTGAAAACTTTGCTGCTAAAATCACCAGAT	TGCTGCT	22	hsa-miR-424	5	RASA2	RAS p21 protein activator 2	2 through 8
slc2076_chr1	CTCCTCTTCCACTACCTCTTTGCTACCTGCAATTGCATCCA	ACTACCT	11	hsa-miR-196a	5	CELSR2	cadherin, EGF LAG seven-pass G-type receptor 2 (flamingo homolog, Drosophila)	2 through 8
slc2076_chr1	CTCCTCTTCCACTACCTCTTTGCTACCTGCAATTGCATCCA	CTACCTC	12	hsa-let-7a	5	CELSR2	cadherin, EGF LAG seven-pass G-type receptor 2 (flamingo homolog, Drosophila)	2 through 8
slc2076_chr1	CTCCTCTTCCACTACCTCTTTGCTACCTGCAATTGCATCCA	CTACCTC	12	hsa-let-7b	5	CELSR2	cadherin, EGF LAG seven-pass G-type receptor 2 (flamingo homolog, Drosophila)	2 through 8
slc2076_chr1	CTCCTCTTCCACTACCTCTTTGCTACCTGCAATTGCATCCA	CTACCTC	12	hsa-let-7c	5	CELSR2	cadherin, EGF LAG seven-pass G-type receptor 2 (flamingo homolog, Drosophila)	2 through 8
slc2076_chr1	CTCCTCTTCCACTACCTCTTTGCTACCTGCAATTGCATCCA	CTACCTC	12	hsa-let-7d	5	CELSR2	cadherin, EGF LAG seven-pass G-type receptor 2 (flamingo homolog, Drosophila)	2 through 8
slc2076_chr1	CTCCTCTTCCACTACCTCTTTGCTACCTGCAATTGCATCCA	CTACCTC	12	hsa-let-7e	5	CELSR2	cadherin, EGF LAG seven-pass G-type receptor 2 (flamingo homolog, Drosophila)	2 through 8
slc2076_chr1	CTCCTCTTCCACTACCTCTTTGCTACCTGCAATTGCATCCA	CTACCTC	12	hsa-let-7f	5	CELSR2	cadherin, EGF LAG seven-pass G-type receptor 2 (flamingo homolog, Drosophila)	2 through 8
slc2076_chr1	CTCCTCTTCCACTACCTCTTTGCTACCTGCAATTGCATCCA	CTACCTC	12	hsa-let-7g	5	CELSR2	cadherin, EGF LAG seven-pass G-type receptor 2 (flamingo homolog, Drosophila)	2 through 8
slc2076_chr1	CTCCTCTTCCACTACCTCTTTGCTACCTGCAATTGCATCCA	CTACCTC	12	hsa-let-7i	5	CELSR2	cadherin, EGF LAG seven-pass G-type receptor 2 (flamingo homolog, Drosophila)	2 through 8
slc2076_chr1	CTCCTCTTCCACTACCTCTTTGCTACCTGCAATTGCATCCA	CTACCTC	12	hsa-miR-98	5	CELSR2	cadherin, EGF LAG seven-pass G-type receptor 2 (flamingo homolog, Drosophila)	2 through 8
slc2084_chr3	TTACTACCTGATATTCTTTCTCTACCTTTTCCACATTTGAA	ACTACCT	3	hsa-miR-196a	7			2 through 8
slc2084_chr3	TTACTACCTGATATTCTTTCTCTACCTTTTCCACATTTGAA	ATTCTTT	13	hsa-miR-186	7			2 through 8
slc2086_chr8	AACACCTGTCTTTCCCTCAATGCTGCCACCATGCCTGAGTG	ATGCTGC	20	hsa-miR-103	5	GPR172A	G protein-coupled receptor 172A	2 through 8
slc2086_chr8	AACACCTGTCTTTCCCTCAATGCTGCCACCATGCCTGAGTG	ATGCTGC	20	hsa-miR-107	5	GPR172A	G protein-coupled receptor 172A	2 through 8
slc208_chr21	CTGTATCATTGCTAATCTTGTGCACTTTACTTTTTGGGCAG	GCACTTT	22	hsa-miR-106b	6	SLC5A3	solute carrier family 5 (sodium/myo-inositol cotransporter), member 3	2 through 8
slc208_chr21	CTGTATCATTGCTAATCTTGTGCACTTTACTTTTTGGGCAG	GCACTTT	22	hsa-miR-17	6	SLC5A3	solute carrier family 5 (sodium/myo-inositol cotransporter), member 3	2 through 8
slc208_chr21	CTGTATCATTGCTAATCTTGTGCACTTTACTTTTTGGGCAG	GCACTTT	22	hsa-miR-93	6	SLC5A3	solute carrier family 5 (sodium/myo-inositol cotransporter), member 3	2 through 8
slc2096_chr17	GCCAGTATGTCTTTCATTGCTTTGCACCCACTGTTACCAGA	TTTGCAC	21	hsa-miR-19a	27	DCAF7	DDB1 and CUL4 associated factor 7	2 through 8
slc2096_chr17	GCCAGTATGTCTTTCATTGCTTTGCACCCACTGTTACCAGA	TTTGCAC	21	hsa-miR-19b	27	DCAF7	DDB1 and CUL4 associated factor 7	2 through 8
slc209_chr16	CCTGGAGTTAACTTCCTCTTTCTACCTCACCCGCCTGGAGA	CTACCTC	22	hsa-let-7a	12			2 through 8
slc209_chr16	CCTGGAGTTAACTTCCTCTTTCTACCTCACCCGCCTGGAGA	CTACCTC	22	hsa-let-7b	12			2 through 8
slc209_chr16	CCTGGAGTTAACTTCCTCTTTCTACCTCACCCGCCTGGAGA	CTACCTC	22	hsa-let-7c	12			2 through 8
slc209_chr16	CCTGGAGTTAACTTCCTCTTTCTACCTCACCCGCCTGGAGA	CTACCTC	22	hsa-let-7d	12			2 through 8
slc209_chr16	CCTGGAGTTAACTTCCTCTTTCTACCTCACCCGCCTGGAGA	CTACCTC	22	hsa-let-7e	12			2 through 8
slc209_chr16	CCTGGAGTTAACTTCCTCTTTCTACCTCACCCGCCTGGAGA	CTACCTC	22	hsa-let-7f	12			2 through 8
slc209_chr16	CCTGGAGTTAACTTCCTCTTTCTACCTCACCCGCCTGGAGA	CTACCTC	22	hsa-let-7g	12			2 through 8
slc209_chr16	CCTGGAGTTAACTTCCTCTTTCTACCTCACCCGCCTGGAGA	CTACCTC	22	hsa-let-7i	12			2 through 8
slc209_chr16	CCTGGAGTTAACTTCCTCTTTCTACCTCACCCGCCTGGAGA	CTACCTC	22	hsa-miR-98	12			2 through 8
slc209_chr6	ATAAACTCATGACTAATCTTTGTGCAATCATGAACTTTTGA	GTGCAAT	22	hsa-miR-25	18	HIVEP1	human immunodeficiency virus type I enhancer binding protein 1	2 through 8
slc2100_chr1	TGGGAAGGAAGTCAGGAATCTTGCTGCTAGCCACGCCTTGC	TGCTGCT	22	hsa-miR-16	5	CYB561D1	cytochrome b-561 domain containing 1	2 through 8
slc2100_chr1	TGGGAAGGAAGTCAGGAATCTTGCTGCTAGCCACGCCTTGC	TGCTGCT	22	hsa-miR-424	5	CYB561D1	cytochrome b-561 domain containing 1	2 through 8
slc2101_chr15	AGTTTGGAAACTCTTCTACATCAGTATTAGCTACATTAGCT	CAGTATT	22	hsa-miR-200b	89	GABPB1	GA binding protein transcription factor, beta subunit 1	2 through 8
slc2101_chr15	AGTTTGGAAACTCTTCTACATCAGTATTAGCTACATTAGCT	CAGTATT	22	hsa-miR-200c	89	GABPB1	GA binding protein transcription factor, beta subunit 1	2 through 8
slc2104_chr11	TTTGAGAGTTTCACAACATATGCTACCTCTACAAGATAATT	CTACCTC	23	hsa-let-7a	21	KIAA1731	KIAA1731	2 through 8
slc2104_chr11	TTTGAGAGTTTCACAACATATGCTACCTCTACAAGATAATT	CTACCTC	23	hsa-let-7b	21	KIAA1731	KIAA1731	2 through 8
slc2104_chr11	TTTGAGAGTTTCACAACATATGCTACCTCTACAAGATAATT	CTACCTC	23	hsa-let-7c	21	KIAA1731	KIAA1731	2 through 8
slc2104_chr11	TTTGAGAGTTTCACAACATATGCTACCTCTACAAGATAATT	CTACCTC	23	hsa-let-7d	21	KIAA1731	KIAA1731	2 through 8
slc2104_chr11	TTTGAGAGTTTCACAACATATGCTACCTCTACAAGATAATT	CTACCTC	23	hsa-let-7e	21	KIAA1731	KIAA1731	2 through 8
slc2104_chr11	TTTGAGAGTTTCACAACATATGCTACCTCTACAAGATAATT	CTACCTC	23	hsa-let-7f	21	KIAA1731	KIAA1731	2 through 8
slc2104_chr11	TTTGAGAGTTTCACAACATATGCTACCTCTACAAGATAATT	CTACCTC	23	hsa-let-7g	21	KIAA1731	KIAA1731	2 through 8
slc2104_chr11	TTTGAGAGTTTCACAACATATGCTACCTCTACAAGATAATT	CTACCTC	23	hsa-let-7i	21	KIAA1731	KIAA1731	2 through 8
slc2104_chr11	TTTGAGAGTTTCACAACATATGCTACCTCTACAAGATAATT	CTACCTC	23	hsa-miR-98	21	KIAA1731	KIAA1731	2 through 8
slc2104_chr15	GGACCGAACACCATTACATATGGCAGCTTCTGAGGGCCATG	GGCAGCT	22	hsa-miR-22	5	GABPB1	GA binding protein transcription factor, beta subunit 1	2 through 8
slc2114_chr4	TGGATCCAGAAATATGAGCTTTGTGTAATAAGCTTCTTAAA	ATAAGCT	28	hsa-miR-21	6	LETM1	leucine zipper-EF-hand containing transmembrane protein 1	2 through 8
slc2116_chr5	TTTAAGTTGGTACTCACAAATCACTACCTCTGTTATATTGA	ACTACCT	23	hsa-miR-196a	37	GRPEL2	GrpE-like 2, mitochondrial (E. coli)	2 through 8
slc2116_chr5	TTTAAGTTGGTACTCACAAATCACTACCTCTGTTATATTGA	CTACCTC	24	hsa-let-7a	37	GRPEL2	GrpE-like 2, mitochondrial (E. coli)	2 through 8
slc2116_chr5	TTTAAGTTGGTACTCACAAATCACTACCTCTGTTATATTGA	CTACCTC	24	hsa-let-7b	37	GRPEL2	GrpE-like 2, mitochondrial (E. coli)	2 through 8
slc2116_chr5	TTTAAGTTGGTACTCACAAATCACTACCTCTGTTATATTGA	CTACCTC	24	hsa-let-7c	37	GRPEL2	GrpE-like 2, mitochondrial (E. coli)	2 through 8
slc2116_chr5	TTTAAGTTGGTACTCACAAATCACTACCTCTGTTATATTGA	CTACCTC	24	hsa-let-7d	37	GRPEL2	GrpE-like 2, mitochondrial (E. coli)	2 through 8
slc2116_chr5	TTTAAGTTGGTACTCACAAATCACTACCTCTGTTATATTGA	CTACCTC	24	hsa-let-7e	37	GRPEL2	GrpE-like 2, mitochondrial (E. coli)	2 through 8
slc2116_chr5	TTTAAGTTGGTACTCACAAATCACTACCTCTGTTATATTGA	CTACCTC	24	hsa-let-7f	37	GRPEL2	GrpE-like 2, mitochondrial (E. coli)	2 through 8
slc2116_chr5	TTTAAGTTGGTACTCACAAATCACTACCTCTGTTATATTGA	CTACCTC	24	hsa-let-7g	37	GRPEL2	GrpE-like 2, mitochondrial (E. coli)	2 through 8
slc2116_chr5	TTTAAGTTGGTACTCACAAATCACTACCTCTGTTATATTGA	CTACCTC	24	hsa-let-7i	37	GRPEL2	GrpE-like 2, mitochondrial (E. coli)	2 through 8
slc2116_chr5	TTTAAGTTGGTACTCACAAATCACTACCTCTGTTATATTGA	CTACCTC	24	hsa-miR-98	37	GRPEL2	GrpE-like 2, mitochondrial (E. coli)	2 through 8
slc2118_chr11	TATTTAGCACTTTCAAACTTTTCACTTTATAAATGACAAGT	GCACTTT	7	hsa-miR-106b	5	MED17	mediator complex subunit 17	2 through 8
slc2118_chr11	TATTTAGCACTTTCAAACTTTTCACTTTATAAATGACAAGT	GCACTTT	7	hsa-miR-17	5	MED17	mediator complex subunit 17	2 through 8
slc2118_chr11	TATTTAGCACTTTCAAACTTTTCACTTTATAAATGACAAGT	GCACTTT	7	hsa-miR-93	5	MED17	mediator complex subunit 17	2 through 8
slc2127_chr12	CACATCTCAAATTCATTTCATGCCAGTAAATGTGGCAAAGA	CATTTCA	14	hsa-miR-203	5	DRAM1	DNA-damage regulated autophagy modulator 1	2 through 8
slc2127_chr2	TATCATCAATATTATTTCTGTTACTTGAATAGTAGATATTC	TACTTGA	22	hsa-miR-26a	45	EPC2	enhancer of polycomb homolog 2 (Drosophila)	2 through 8
slc2127_chr2	TATCATCAATATTATTTCTGTTACTTGAATAGTAGATATTC	TACTTGA	22	hsa-miR-26b	45	EPC2	enhancer of polycomb homolog 2 (Drosophila)	2 through 8
slc212_chr11	GCAATTGCAGCTTTGTATTATAATCCACACCTACTACTCAA	CAGCTTT	8	hsa-miR-320a	5	IPO7	importin 7	2 through 8
slc212_chr11	GCAATTGCAGCTTTGTATTATAATCCACACCTACTACTCAA	TATTATA	16	hsa-miR-374a	5	IPO7	importin 7	2 through 8
slc212_chr11	GCAATTGCAGCTTTGTATTATAATCCACACCTACTACTCAA	TATTATA	16	hsa-miR-374b	5	IPO7	importin 7	2 through 8
slc2131_chr7	GCTGATTTCCAAAAACCACATGCTGCTGAATTTACCAGGGA	ATGCTGC	20	hsa-miR-103	9	CALU	calumenin	2 through 8
slc2131_chr7	GCTGATTTCCAAAAACCACATGCTGCTGAATTTACCAGGGA	ATGCTGC	20	hsa-miR-107	9	CALU	calumenin	2 through 8
slc2131_chr7	GCTGATTTCCAAAAACCACATGCTGCTGAATTTACCAGGGA	TGCTGCT	21	hsa-miR-16	9	CALU	calumenin	2 through 8
slc2131_chr7	GCTGATTTCCAAAAACCACATGCTGCTGAATTTACCAGGGA	TGCTGCT	21	hsa-miR-424	9	CALU	calumenin	2 through 8
slc2134_chr14	AGAAAAGAAATGAACTTTACTGACTTGACATTTTTGCACCT	TTTGCAC	33	hsa-miR-19a	5	HNRNPC	heterogeneous nuclear ribonucleoprotein C (C1/C2)	2 through 8
slc2134_chr14	AGAAAAGAAATGAACTTTACTGACTTGACATTTTTGCACCT	TTTGCAC	33	hsa-miR-19b	5	HNRNPC	heterogeneous nuclear ribonucleoprotein C (C1/C2)	2 through 8
slc2134_chr7	CTGAACCTAGGTATATCCTTTGGTCTTCCACAGTCATGTTG	GTCTTCC	23	hsa-miR-7	6	CALU	calumenin	2 through 8
slc2135_chr17	AAAACAGACCCTAATTTTTTTGTGCCAAAAACTGTGGACAT	GTGCCAA	22	hsa-miR-96	6	MAP3K3	mitogen-activated protein kinase kinase kinase 3	2 through 8
slc2136_chr10	AATGCTGGTATTCTACTACTTGTGCAATATATATGTTTTAA	GTGCAAT	22	hsa-miR-25	144	PLEKHA1	pleckstrin homology domain containing, family A (phosphoinositide binding specific) member 1	2 through 8
slc2138_chr10	AAACAGTCTTGAATTTCACATGCTGCTATTTTTATATTTTG	ATGCTGC	20	hsa-miR-103	55	PLEKHA1	pleckstrin homology domain containing, family A (phosphoinositide binding specific) member 1	2 through 8
slc2138_chr10	AAACAGTCTTGAATTTCACATGCTGCTATTTTTATATTTTG	ATGCTGC	20	hsa-miR-107	55	PLEKHA1	pleckstrin homology domain containing, family A (phosphoinositide binding specific) member 1	2 through 8
slc2138_chr10	AAACAGTCTTGAATTTCACATGCTGCTATTTTTATATTTTG	TGCTGCT	21	hsa-miR-16	55	PLEKHA1	pleckstrin homology domain containing, family A (phosphoinositide binding specific) member 1	2 through 8
slc2138_chr10	AAACAGTCTTGAATTTCACATGCTGCTATTTTTATATTTTG	TGCTGCT	21	hsa-miR-424	55	PLEKHA1	pleckstrin homology domain containing, family A (phosphoinositide binding specific) member 1	2 through 8
slc2138_chr6	TCTCTTTTGTTGTTCTTATCTGTACTGTATTATAGTATGTG	GTACTGT	22	hsa-miR-101	8	PHACTR2	phosphatase and actin regulator 2	2 through 8
slc2138_chr6	TCTCTTTTGTTGTTCTTATCTGTACTGTATTATAGTATGTG	TATTATA	28	hsa-miR-374a	8	PHACTR2	phosphatase and actin regulator 2	2 through 8
slc2138_chr6	TCTCTTTTGTTGTTCTTATCTGTACTGTATTATAGTATGTG	TATTATA	28	hsa-miR-374b	8	PHACTR2	phosphatase and actin regulator 2	2 through 8
slc2141_chr7	CCATCTCCCTCCACTACCTCTTCCCTGTGCTGTTACACAGT	ACTACCT	13	hsa-miR-196a	7	ATP6V1F	ATPase, H+ transporting, lysosomal 14kDa, V1 subunit F	2 through 8
slc2141_chr7	CCATCTCCCTCCACTACCTCTTCCCTGTGCTGTTACACAGT	CTACCTC	14	hsa-let-7a	7	ATP6V1F	ATPase, H+ transporting, lysosomal 14kDa, V1 subunit F	2 through 8
slc2141_chr7	CCATCTCCCTCCACTACCTCTTCCCTGTGCTGTTACACAGT	CTACCTC	14	hsa-let-7b	7	ATP6V1F	ATPase, H+ transporting, lysosomal 14kDa, V1 subunit F	2 through 8
slc2141_chr7	CCATCTCCCTCCACTACCTCTTCCCTGTGCTGTTACACAGT	CTACCTC	14	hsa-let-7c	7	ATP6V1F	ATPase, H+ transporting, lysosomal 14kDa, V1 subunit F	2 through 8
slc2141_chr7	CCATCTCCCTCCACTACCTCTTCCCTGTGCTGTTACACAGT	CTACCTC	14	hsa-let-7d	7	ATP6V1F	ATPase, H+ transporting, lysosomal 14kDa, V1 subunit F	2 through 8
slc2141_chr7	CCATCTCCCTCCACTACCTCTTCCCTGTGCTGTTACACAGT	CTACCTC	14	hsa-let-7e	7	ATP6V1F	ATPase, H+ transporting, lysosomal 14kDa, V1 subunit F	2 through 8
slc2141_chr7	CCATCTCCCTCCACTACCTCTTCCCTGTGCTGTTACACAGT	CTACCTC	14	hsa-let-7f	7	ATP6V1F	ATPase, H+ transporting, lysosomal 14kDa, V1 subunit F	2 through 8
slc2141_chr7	CCATCTCCCTCCACTACCTCTTCCCTGTGCTGTTACACAGT	CTACCTC	14	hsa-let-7g	7	ATP6V1F	ATPase, H+ transporting, lysosomal 14kDa, V1 subunit F	2 through 8
slc2141_chr7	CCATCTCCCTCCACTACCTCTTCCCTGTGCTGTTACACAGT	CTACCTC	14	hsa-let-7i	7	ATP6V1F	ATPase, H+ transporting, lysosomal 14kDa, V1 subunit F	2 through 8
slc2141_chr7	CCATCTCCCTCCACTACCTCTTCCCTGTGCTGTTACACAGT	CTACCTC	14	hsa-miR-98	7	ATP6V1F	ATPase, H+ transporting, lysosomal 14kDa, V1 subunit F	2 through 8
slc2145_chr15	TTAGCAGTACTTTATCATTATGTGCCAATACTGACAAGAAA	GTGCCAA	22	hsa-miR-96	28			2 through 8
slc2147_chr11	GCCAAAGATTTTCCTCTCCTTTGCTGCTTAAACTTGTGCCT	TGCTGCT	22	hsa-miR-16	14	AMOTL1	angiomotin like 1	2 through 8
slc2147_chr11	GCCAAAGATTTTCCTCTCCTTTGCTGCTTAAACTTGTGCCT	TGCTGCT	22	hsa-miR-424	14	AMOTL1	angiomotin like 1	2 through 8
slc2148_chr4	ACGACAGTCAGTCCATCTCATATAAGCTCTTATTGTTGTTC	ATAAGCT	22	hsa-miR-21	5	HAUS3	HAUS augmin-like complex, subunit 3	2 through 8
slc2149_chr10	GCAAGATTACTAACATACAATGCTGCTAGGCTTTTAGAAGC	ATGCTGC	20	hsa-miR-103	6	ACADSB	acyl-Coenzyme A dehydrogenase, short/branched chain	2 through 8
slc2149_chr10	GCAAGATTACTAACATACAATGCTGCTAGGCTTTTAGAAGC	ATGCTGC	20	hsa-miR-107	6	ACADSB	acyl-Coenzyme A dehydrogenase, short/branched chain	2 through 8
slc2149_chr10	GCAAGATTACTAACATACAATGCTGCTAGGCTTTTAGAAGC	TGCTGCT	21	hsa-miR-16	6	ACADSB	acyl-Coenzyme A dehydrogenase, short/branched chain	2 through 8
slc2149_chr10	GCAAGATTACTAACATACAATGCTGCTAGGCTTTTAGAAGC	TGCTGCT	21	hsa-miR-424	6	ACADSB	acyl-Coenzyme A dehydrogenase, short/branched chain	2 through 8
slc214_chr20	ACAGTGCTGGCCACACTTTATGCTGCCAAAAAGTACATTGT	ATGCTGC	20	hsa-miR-103	7	BTBD3	BTB (POZ) domain containing 3	2 through 8
slc214_chr20	ACAGTGCTGGCCACACTTTATGCTGCCAAAAAGTACATTGT	ATGCTGC	20	hsa-miR-107	7	BTBD3	BTB (POZ) domain containing 3	2 through 8
slc2155_chr6	TGTCCTGTGGACCTTATTCCTGCACTTTATTCTGTTGGAGC	GCACTTT	22	hsa-miR-106b	14	STXBP5	syntaxin binding protein 5 (tomosyn)	2 through 8
slc2155_chr6	TGTCCTGTGGACCTTATTCCTGCACTTTATTCTGTTGGAGC	GCACTTT	22	hsa-miR-17	14	STXBP5	syntaxin binding protein 5 (tomosyn)	2 through 8
slc2155_chr6	TGTCCTGTGGACCTTATTCCTGCACTTTATTCTGTTGGAGC	GCACTTT	22	hsa-miR-93	14	STXBP5	syntaxin binding protein 5 (tomosyn)	2 through 8
slc2162_chr3	TATAACCTAAGCAGCATCTCTATATACTCCTACCTCCCGGC	CTACCTC	30	hsa-let-7a	5	GYG1	glycogenin 1	2 through 8
slc2162_chr3	TATAACCTAAGCAGCATCTCTATATACTCCTACCTCCCGGC	CTACCTC	30	hsa-let-7b	5	GYG1	glycogenin 1	2 through 8
slc2162_chr3	TATAACCTAAGCAGCATCTCTATATACTCCTACCTCCCGGC	CTACCTC	30	hsa-let-7c	5	GYG1	glycogenin 1	2 through 8
slc2162_chr3	TATAACCTAAGCAGCATCTCTATATACTCCTACCTCCCGGC	CTACCTC	30	hsa-let-7d	5	GYG1	glycogenin 1	2 through 8
slc2162_chr3	TATAACCTAAGCAGCATCTCTATATACTCCTACCTCCCGGC	CTACCTC	30	hsa-let-7e	5	GYG1	glycogenin 1	2 through 8
slc2162_chr3	TATAACCTAAGCAGCATCTCTATATACTCCTACCTCCCGGC	CTACCTC	30	hsa-let-7f	5	GYG1	glycogenin 1	2 through 8
slc2162_chr3	TATAACCTAAGCAGCATCTCTATATACTCCTACCTCCCGGC	CTACCTC	30	hsa-let-7g	5	GYG1	glycogenin 1	2 through 8
slc2162_chr3	TATAACCTAAGCAGCATCTCTATATACTCCTACCTCCCGGC	CTACCTC	30	hsa-let-7i	5	GYG1	glycogenin 1	2 through 8
slc2162_chr3	TATAACCTAAGCAGCATCTCTATATACTCCTACCTCCCGGC	CTACCTC	30	hsa-miR-98	5	GYG1	glycogenin 1	2 through 8
slc216_chr4	GTTTGTTTGGACAACCTAACTCAGCTTTATTTGACATGGAA	CAGCTTT	22	hsa-miR-320a	8	MRFAP1	Mof4 family associated protein 1	2 through 8
slc2174_chr6	TATATAACAACTAACAACATTGCACTTTCTGTATATGAAAT	GCACTTT	22	hsa-miR-106b	14	SASH1	SAM and SH3 domain containing 1	2 through 8
slc2174_chr6	TATATAACAACTAACAACATTGCACTTTCTGTATATGAAAT	GCACTTT	22	hsa-miR-17	14	SASH1	SAM and SH3 domain containing 1	2 through 8
slc2174_chr6	TATATAACAACTAACAACATTGCACTTTCTGTATATGAAAT	GCACTTT	22	hsa-miR-93	14	SASH1	SAM and SH3 domain containing 1	2 through 8
slc2174_chr6	TATATAACAACTAACAACATTGCACTTTCTGTATATGAAAT	TTGCACT	20	hsa-miR-301a	14	SASH1	SAM and SH3 domain containing 1	2 through 8
slc2186_chr9	AAACTTTCTATAATGCCTTATTTGAATGTTAATCTTATGTG	TGAATGT	23	hsa-miR-181a	7	AK3	adenylate kinase 3	2 through 8
slc2186_chr9	AAACTTTCTATAATGCCTTATTTGAATGTTAATCTTATGTG	TGAATGT	23	hsa-miR-181b	7	AK3	adenylate kinase 3	2 through 8
slc2187_chr11	GGCTGAAGACTGTTTTACTTTCAGTATTTTCTTTTCCTCCT	CAGTATT	22	hsa-miR-200b	49	YAP1	Yes-associated protein 1, 65kDa	2 through 8
slc2187_chr11	GGCTGAAGACTGTTTTACTTTCAGTATTTTCTTTTCCTCCT	CAGTATT	22	hsa-miR-200c	49	YAP1	Yes-associated protein 1, 65kDa	2 through 8
slc2188_chr6	GGTCGTAATACTCCTACATCTTTGCACATACATGGTGTACC	TTTGCAC	21	hsa-miR-19a	5	MAP3K7IP2	mitogen-activated protein kinase kinase kinase 7 interacting protein 2	2 through 8
slc2188_chr6	GGTCGTAATACTCCTACATCTTTGCACATACATGGTGTACC	TTTGCAC	21	hsa-miR-19b	5	MAP3K7IP2	mitogen-activated protein kinase kinase kinase 7 interacting protein 2	2 through 8
slc2191_chr11	TAATTCAGAATTCATACCAATCAGTGTTGAAACTCAAACAT	CAGTGTT	22	hsa-miR-141	6	YAP1	Yes-associated protein 1, 65kDa	2 through 8
slc2191_chr11	TAATTCAGAATTCATACCAATCAGTGTTGAAACTCAAACAT	CAGTGTT	22	hsa-miR-200a	6	YAP1	Yes-associated protein 1, 65kDa	2 through 8
slc2194_chr13	AGATTAAAAGCTGCCTTATATCAGTATTATTAAATTCATTT	CAGTATT	22	hsa-miR-200b	9			2 through 8
slc2194_chr13	AGATTAAAAGCTGCCTTATATCAGTATTATTAAATTCATTT	CAGTATT	22	hsa-miR-200c	9			2 through 8
slc219_chr11	CAGGATTTTTGGAAAACTTTTTGAATGTATTTACAATATTC	TGAATGT	22	hsa-miR-181a	7	IPO7	importin 7	2 through 8
slc219_chr11	CAGGATTTTTGGAAAACTTTTTGAATGTATTTACAATATTC	TGAATGT	22	hsa-miR-181b	7	IPO7	importin 7	2 through 8
slc2200_chr16	CGGAAACAATGAACCATTCTTGCACTTTACAGAATCATTGT	GCACTTT	22	hsa-miR-106b	24	KLHL36	kelch-like 36 (Drosophila)	2 through 8
slc2200_chr16	CGGAAACAATGAACCATTCTTGCACTTTACAGAATCATTGT	GCACTTT	22	hsa-miR-17	24	KLHL36	kelch-like 36 (Drosophila)	2 through 8
slc2200_chr16	CGGAAACAATGAACCATTCTTGCACTTTACAGAATCATTGT	GCACTTT	22	hsa-miR-93	24	KLHL36	kelch-like 36 (Drosophila)	2 through 8
slc2200_chr16	CGGAAACAATGAACCATTCTTGCACTTTACAGAATCATTGT	TTGCACT	20	hsa-miR-301a	24	KLHL36	kelch-like 36 (Drosophila)	2 through 8
slc2204_chr7	GTTTCCTTCTATCCACCAAATACTGTGAATTGTTTTTCCAT	ACTGTGA	22	hsa-miR-27a	126	MKLN1	muskelin 1, intracellular mediator containing kelch motifs	2 through 8
slc2204_chr7	GTTTCCTTCTATCCACCAAATACTGTGAATTGTTTTTCCAT	ACTGTGA	22	hsa-miR-27b	126	MKLN1	muskelin 1, intracellular mediator containing kelch motifs	2 through 8
slc2210_chr14	GCATACTGAAGGAACTGACCTCTCTCCTTTTCCTGTACCTT	TCTCTCC	21	hsa-miR-185	7	RBM23	RNA binding motif protein 23	2 through 8
slc2210_chr17	CGTGAAGAAGACACTTCCAATACTACCTTTGGACCTGCTGA	ACTACCT	22	hsa-miR-196a	8	BPTF	bromodomain PHD finger transcription factor	2 through 8
slc2211_chr19	TGCTTTTCCAAGTCTTCCTATTCCACTCAGGGCTGTGGGGT	GTCTTCC	12	hsa-miR-7	9	BCL2L12	BCL2-like 12 (proline rich)	2 through 8
slc2217_chr1	TAATGGTGGATTCATTTACATTGTTTACACTTCTATGACCA	TGTTTAC	22	hsa-miR-30a	127	CAPZA1	capping protein (actin filament) muscle Z-line, alpha 1	2 through 8
slc2217_chr1	TAATGGTGGATTCATTTACATTGTTTACACTTCTATGACCA	TGTTTAC	22	hsa-miR-30b	127	CAPZA1	capping protein (actin filament) muscle Z-line, alpha 1	2 through 8
slc2217_chr1	TAATGGTGGATTCATTTACATTGTTTACACTTCTATGACCA	TGTTTAC	22	hsa-miR-30c	127	CAPZA1	capping protein (actin filament) muscle Z-line, alpha 1	2 through 8
slc2217_chr1	TAATGGTGGATTCATTTACATTGTTTACACTTCTATGACCA	TGTTTAC	22	hsa-miR-30d	127	CAPZA1	capping protein (actin filament) muscle Z-line, alpha 1	2 through 8
slc2217_chr1	TAATGGTGGATTCATTTACATTGTTTACACTTCTATGACCA	TGTTTAC	22	hsa-miR-30e	127	CAPZA1	capping protein (actin filament) muscle Z-line, alpha 1	2 through 8
slc2219_chr11	AAATTCTTTTTAACTGCACATCTACTGTTCATAAATATACC	ATTCTTT	3	hsa-miR-186	5	AASDHPPT	aminoadipate-semialdehyde dehydrogenase-phosphopantetheinyl transferase	2 through 8
slc2219_chr15	AGTTTACTGAGCATTTTAAATTGCTGCTACATACTGTCTTC	TGCTGCT	22	hsa-miR-16	17	MYO5A	myosin VA (heavy chain 12, myoxin)	2 through 8
slc2219_chr15	AGTTTACTGAGCATTTTAAATTGCTGCTACATACTGTCTTC	TGCTGCT	22	hsa-miR-424	17	MYO5A	myosin VA (heavy chain 12, myoxin)	2 through 8
slc2219_chr8	TATATCTGTCCTAATGCTTATATTTGCACAAGTATGTAAAA	TTTGCAC	23	hsa-miR-19a	6	LONRF1	LON peptidase N-terminal domain and ring finger 1	2 through 8
slc2219_chr8	TATATCTGTCCTAATGCTTATATTTGCACAAGTATGTAAAA	TTTGCAC	23	hsa-miR-19b	6	LONRF1	LON peptidase N-terminal domain and ring finger 1	2 through 8
slc221_chr11	TGAAAAAGCCTTTCTATTTATCAGTATTAAATAAAGGAAGT	CAGTATT	22	hsa-miR-200b	106	IPO7	importin 7	2 through 8
slc221_chr11	TGAAAAAGCCTTTCTATTTATCAGTATTAAATAAAGGAAGT	CAGTATT	22	hsa-miR-200c	106	IPO7	importin 7	2 through 8
slc221_chr12	CCCCACCCACTACTCCCATTTCAGTATCAAGCTCTGGGGCT	CATTTCA	17	hsa-miR-203	9	ATN1	atrophin 1	2 through 8
slc2223_chr8	CAAGAATGTTCCAATATTTGTTTGCACTATGGCCTACCCCA	TTGCACT	22	hsa-miR-301a	10	LONRF1	LON peptidase N-terminal domain and ring finger 1	2 through 8
slc2223_chr8	CAAGAATGTTCCAATATTTGTTTGCACTATGGCCTACCCCA	TTTGCAC	21	hsa-miR-19a	10	LONRF1	LON peptidase N-terminal domain and ring finger 1	2 through 8
slc2223_chr8	CAAGAATGTTCCAATATTTGTTTGCACTATGGCCTACCCCA	TTTGCAC	21	hsa-miR-19b	10	LONRF1	LON peptidase N-terminal domain and ring finger 1	2 through 8
slc2224_chr16	GTGTCTGCGACCCCCATCCATGTGCCAAAGTGTCCCTTGGG	GTGCCAA	22	hsa-miR-96	5	KIAA0513	KIAA0513	2 through 8
slc2229_chr20	CCCTCCCCAGCCCCCGCCAATACTGTGAACCCCCTTCCCAC	ACTGTGA	22	hsa-miR-27a	14	C20orf117	chromosome 20 open reading frame 117	2 through 8
slc2229_chr20	CCCTCCCCAGCCCCCGCCAATACTGTGAACCCCCTTCCCAC	ACTGTGA	22	hsa-miR-27b	14	C20orf117	chromosome 20 open reading frame 117	2 through 8
slc2229_chr8	TTATAATTTAGTTACCATTTTCAGTGTTATTTCAAAGGTTC	CAGTGTT	22	hsa-miR-141	40	DLC1	deleted in liver cancer 1	2 through 8
slc2229_chr8	TTATAATTTAGTTACCATTTTCAGTGTTATTTCAAAGGTTC	CAGTGTT	22	hsa-miR-200a	40	DLC1	deleted in liver cancer 1	2 through 8
slc222_chr20	GTCTAATTTCTACATAATTATTGCACTGAACTTTTTTGTTT	TGCACTG	22	hsa-miR-148a	37	BTBD3	BTB (POZ) domain containing 3	2 through 8
slc222_chr20	GTCTAATTTCTACATAATTATTGCACTGAACTTTTTTGTTT	TTGCACT	21	hsa-miR-301a	37	BTBD3	BTB (POZ) domain containing 3	2 through 8
slc2236_chr1	GTTGATAATAACTTTCAACATTCTGTGAATGTAAGCTGTGC	TGAATGT	26	hsa-miR-181a	9	LRIG2	leucine-rich repeats and immunoglobulin-like domains 2	2 through 8
slc2236_chr1	GTTGATAATAACTTTCAACATTCTGTGAATGTAAGCTGTGC	TGAATGT	26	hsa-miR-181b	9	LRIG2	leucine-rich repeats and immunoglobulin-like domains 2	2 through 8
slc2242_chr15	TTAACTGTTGAATTCACTTTTGTGCCATTTTTGTAAATACA	GTGCCAT	22	hsa-miR-183	8	ARPP19	cAMP-regulated phosphoprotein, 19kDa	2 through 8
slc2243_chr1	GCTTGTCAGGAAGAGTCACATTGCTGCTTAACATGCTGGAT	TGCTGCT	22	hsa-miR-16	29	LRIG2	leucine-rich repeats and immunoglobulin-like domains 2	2 through 8
slc2243_chr1	GCTTGTCAGGAAGAGTCACATTGCTGCTTAACATGCTGGAT	TGCTGCT	22	hsa-miR-424	29	LRIG2	leucine-rich repeats and immunoglobulin-like domains 2	2 through 8
slc2243_chr5	CCTTTACAATCACACTCATCTTGAATGTCACACGGCTGTGC	TGAATGT	22	hsa-miR-181a	17	MFAP3	microfibrillar-associated protein 3	2 through 8
slc2243_chr5	CCTTTACAATCACACTCATCTTGAATGTCACACGGCTGTGC	TGAATGT	22	hsa-miR-181b	17	MFAP3	microfibrillar-associated protein 3	2 through 8
slc2245_chr10	GCCCAAACATTCTTTCTTTTTGTGCCAAATGACTTGCATTT	ATTCTTT	9	hsa-miR-186	6	DOCK1	dedicator of cytokinesis 1	2 through 8
slc2245_chr10	GCCCAAACATTCTTTCTTTTTGTGCCAAATGACTTGCATTT	GTGCCAA	22	hsa-miR-96	6	DOCK1	dedicator of cytokinesis 1	2 through 8
slc224_chr18	TCATTAACTCGCACTTTATATACTACCTAAGTAGACCAAGT	ACTACCT	22	hsa-miR-196a	6	PSMG2	proteasome (prosome, macropain) assembly chaperone 2	2 through 8
slc224_chr18	TCATTAACTCGCACTTTATATACTACCTAAGTAGACCAAGT	GCACTTT	11	hsa-miR-106b	6	PSMG2	proteasome (prosome, macropain) assembly chaperone 2	2 through 8
slc224_chr18	TCATTAACTCGCACTTTATATACTACCTAAGTAGACCAAGT	GCACTTT	11	hsa-miR-17	6	PSMG2	proteasome (prosome, macropain) assembly chaperone 2	2 through 8
slc224_chr18	TCATTAACTCGCACTTTATATACTACCTAAGTAGACCAAGT	GCACTTT	11	hsa-miR-93	6	PSMG2	proteasome (prosome, macropain) assembly chaperone 2	2 through 8
slc2255_chr17	TATTTTGCATGTTTTTCCTTTCAGTGTTCTTACACGTTGTA	CAGTGTT	22	hsa-miR-141	5	BPTF	bromodomain PHD finger transcription factor	2 through 8
slc2255_chr17	TATTTTGCATGTTTTTCCTTTCAGTGTTCTTACACGTTGTA	CAGTGTT	22	hsa-miR-200a	5	BPTF	bromodomain PHD finger transcription factor	2 through 8
slc2257_chr2	ACCAGTAACAGCACTTTATCTCATTTATATGAACACCTTTG	GCACTTT	11	hsa-miR-106b	8	TANC1	tetratricopeptide repeat, ankyrin repeat and coiled-coil containing 1	2 through 8
slc2257_chr2	ACCAGTAACAGCACTTTATCTCATTTATATGAACACCTTTG	GCACTTT	11	hsa-miR-17	8	TANC1	tetratricopeptide repeat, ankyrin repeat and coiled-coil containing 1	2 through 8
slc2257_chr2	ACCAGTAACAGCACTTTATCTCATTTATATGAACACCTTTG	GCACTTT	11	hsa-miR-93	8	TANC1	tetratricopeptide repeat, ankyrin repeat and coiled-coil containing 1	2 through 8
slc2258_chr14	CAGAAACACTCAACACCCCATGCTGCATTCCAGCCAAATTC	ATGCTGC	20	hsa-miR-103	5	ACIN1	apoptotic chromatin condensation inducer 1	2 through 8
slc2258_chr14	CAGAAACACTCAACACCCCATGCTGCATTCCAGCCAAATTC	ATGCTGC	20	hsa-miR-107	5	ACIN1	apoptotic chromatin condensation inducer 1	2 through 8
slc2263_chr8	AGAGCCACAAAAGCAAACCTTCTACCTCCTACCTACTTTTC	CTACCTC	22	hsa-let-7a	25	MTUS1	mitochondrial tumor suppressor 1	2 through 8
slc2263_chr8	AGAGCCACAAAAGCAAACCTTCTACCTCCTACCTACTTTTC	CTACCTC	22	hsa-let-7b	25	MTUS1	mitochondrial tumor suppressor 1	2 through 8
slc2263_chr8	AGAGCCACAAAAGCAAACCTTCTACCTCCTACCTACTTTTC	CTACCTC	22	hsa-let-7c	25	MTUS1	mitochondrial tumor suppressor 1	2 through 8
slc2263_chr8	AGAGCCACAAAAGCAAACCTTCTACCTCCTACCTACTTTTC	CTACCTC	22	hsa-let-7d	25	MTUS1	mitochondrial tumor suppressor 1	2 through 8
slc2263_chr8	AGAGCCACAAAAGCAAACCTTCTACCTCCTACCTACTTTTC	CTACCTC	22	hsa-let-7e	25	MTUS1	mitochondrial tumor suppressor 1	2 through 8
slc2263_chr8	AGAGCCACAAAAGCAAACCTTCTACCTCCTACCTACTTTTC	CTACCTC	22	hsa-let-7f	25	MTUS1	mitochondrial tumor suppressor 1	2 through 8
slc2263_chr8	AGAGCCACAAAAGCAAACCTTCTACCTCCTACCTACTTTTC	CTACCTC	22	hsa-let-7g	25	MTUS1	mitochondrial tumor suppressor 1	2 through 8
slc2263_chr8	AGAGCCACAAAAGCAAACCTTCTACCTCCTACCTACTTTTC	CTACCTC	22	hsa-let-7i	25	MTUS1	mitochondrial tumor suppressor 1	2 through 8
slc2263_chr8	AGAGCCACAAAAGCAAACCTTCTACCTCCTACCTACTTTTC	CTACCTC	22	hsa-miR-98	25	MTUS1	mitochondrial tumor suppressor 1	2 through 8
slc2264_chr14	GTGTTACTCCCTCTTCTTCCTCTACCTCTTCTTCTTTCCAG	CTACCTC	22	hsa-let-7a	9	HOMEZ	homeobox and leucine zipper encoding	2 through 8
slc2264_chr14	GTGTTACTCCCTCTTCTTCCTCTACCTCTTCTTCTTTCCAG	CTACCTC	22	hsa-let-7b	9	HOMEZ	homeobox and leucine zipper encoding	2 through 8
slc2264_chr14	GTGTTACTCCCTCTTCTTCCTCTACCTCTTCTTCTTTCCAG	CTACCTC	22	hsa-let-7c	9	HOMEZ	homeobox and leucine zipper encoding	2 through 8
slc2264_chr14	GTGTTACTCCCTCTTCTTCCTCTACCTCTTCTTCTTTCCAG	CTACCTC	22	hsa-let-7d	9	HOMEZ	homeobox and leucine zipper encoding	2 through 8
slc2264_chr14	GTGTTACTCCCTCTTCTTCCTCTACCTCTTCTTCTTTCCAG	CTACCTC	22	hsa-let-7e	9	HOMEZ	homeobox and leucine zipper encoding	2 through 8
slc2264_chr14	GTGTTACTCCCTCTTCTTCCTCTACCTCTTCTTCTTTCCAG	CTACCTC	22	hsa-let-7f	9	HOMEZ	homeobox and leucine zipper encoding	2 through 8
slc2264_chr14	GTGTTACTCCCTCTTCTTCCTCTACCTCTTCTTCTTTCCAG	CTACCTC	22	hsa-let-7g	9	HOMEZ	homeobox and leucine zipper encoding	2 through 8
slc2264_chr14	GTGTTACTCCCTCTTCTTCCTCTACCTCTTCTTCTTTCCAG	CTACCTC	22	hsa-let-7i	9	HOMEZ	homeobox and leucine zipper encoding	2 through 8
slc2264_chr14	GTGTTACTCCCTCTTCTTCCTCTACCTCTTCTTCTTTCCAG	CTACCTC	22	hsa-miR-98	9	HOMEZ	homeobox and leucine zipper encoding	2 through 8
slc226_chr18	TTTGGCAGTGGTCTTCCCCCTGCACTTTTCTGATCTAATTT	GCACTTT	22	hsa-miR-106b	8	PSMG2	proteasome (prosome, macropain) assembly chaperone 2	2 through 8
slc226_chr18	TTTGGCAGTGGTCTTCCCCCTGCACTTTTCTGATCTAATTT	GCACTTT	22	hsa-miR-17	8	PSMG2	proteasome (prosome, macropain) assembly chaperone 2	2 through 8
slc226_chr18	TTTGGCAGTGGTCTTCCCCCTGCACTTTTCTGATCTAATTT	GCACTTT	22	hsa-miR-93	8	PSMG2	proteasome (prosome, macropain) assembly chaperone 2	2 through 8
slc226_chr18	TTTGGCAGTGGTCTTCCCCCTGCACTTTTCTGATCTAATTT	GTCTTCC	11	hsa-miR-7	8	PSMG2	proteasome (prosome, macropain) assembly chaperone 2	2 through 8
slc2276_chr16	AAAAATGAATGAACTCACCTTGACGTCAATGCAATTGAATC	CAATGCA	27	hsa-miR-33a	6	KIAA0182	KIAA0182	2 through 8
slc2278_chr9	AAGCTGCCTTCTTCATATTTTGCACTTTCTGGTAGTTCCCC	GCACTTT	22	hsa-miR-106b	16	NFIB	nuclear factor I/B	2 through 8
slc2278_chr9	AAGCTGCCTTCTTCATATTTTGCACTTTCTGGTAGTTCCCC	GCACTTT	22	hsa-miR-17	16	NFIB	nuclear factor I/B	2 through 8
slc2278_chr9	AAGCTGCCTTCTTCATATTTTGCACTTTCTGGTAGTTCCCC	GCACTTT	22	hsa-miR-93	16	NFIB	nuclear factor I/B	2 through 8
slc2278_chr9	AAGCTGCCTTCTTCATATTTTGCACTTTCTGGTAGTTCCCC	TTGCACT	20	hsa-miR-301a	16	NFIB	nuclear factor I/B	2 through 8
slc2278_chr9	AAGCTGCCTTCTTCATATTTTGCACTTTCTGGTAGTTCCCC	TTTGCAC	19	hsa-miR-19a	16	NFIB	nuclear factor I/B	2 through 8
slc2278_chr9	AAGCTGCCTTCTTCATATTTTGCACTTTCTGGTAGTTCCCC	TTTGCAC	19	hsa-miR-19b	16	NFIB	nuclear factor I/B	2 through 8
slc227_chr13	GTTCAGCGTCTTCCATTTCTTTCAAGCTCAAATCTTTCACT	GTCTTCC	8	hsa-miR-7	9	POMP	proteasome maturation protein	2 through 8
slc2290_chr3	CAAATTAGAGTATTATTTCTTCAGTGTTATTGTTTTCAGAG	CAGTGTT	22	hsa-miR-141	141	MBNL1	muscleblind-like (Drosophila)	2 through 8
slc2290_chr3	CAAATTAGAGTATTATTTCTTCAGTGTTATTGTTTTCAGAG	CAGTGTT	22	hsa-miR-200a	141	MBNL1	muscleblind-like (Drosophila)	2 through 8
slc2296_chr1	AGAAGAACATCCCCCTCTCATGCTGCAAAACAGGACTGTGG	ATGCTGC	20	hsa-miR-103	20	HIPK1	homeodomain interacting protein kinase 1	2 through 8
slc2296_chr1	AGAAGAACATCCCCCTCTCATGCTGCAAAACAGGACTGTGG	ATGCTGC	20	hsa-miR-107	20	HIPK1	homeodomain interacting protein kinase 1	2 through 8
slc2297_chr3	GTATCAGGCCTTGTTATAAATAAGCTGCATAATCAATAAAT	ATAAGCT	20	hsa-miR-21	7	MBNL1	muscleblind-like (Drosophila)	2 through 8
slc2298_chr16	TTGTATTGTAATATTATTTGTTGAATGTAGTAATTAGGTAT	TGAATGT	22	hsa-miR-181a	11	KIAA0182	KIAA0182	2 through 8
slc2298_chr16	TTGTATTGTAATATTATTTGTTGAATGTAGTAATTAGGTAT	TGAATGT	22	hsa-miR-181b	11	KIAA0182	KIAA0182	2 through 8
slc2298_chr20	TGTTAGTTGTCCACAAATCTTCAGTATTTTCTCCACTTCAT	CAGTATT	22	hsa-miR-200b	57	BLCAP	bladder cancer associated protein	2 through 8
slc2298_chr20	TGTTAGTTGTCCACAAATCTTCAGTATTTTCTCCACTTCAT	CAGTATT	22	hsa-miR-200c	57	BLCAP	bladder cancer associated protein	2 through 8
slc2298_chr6	ATTGCTTGTTTATCAGACAATTGAATGTAGTAATTCTGTTC	TGAATGT	22	hsa-miR-181a	5	ESR1	estrogen receptor 1	2 through 8
slc2298_chr6	ATTGCTTGTTTATCAGACAATTGAATGTAGTAATTCTGTTC	TGAATGT	22	hsa-miR-181b	5	ESR1	estrogen receptor 1	2 through 8
slc229_chr13	ATCTTGTTTATAGTCATCTTTGTACTGTAATTTGATGTACA	GTACTGT	22	hsa-miR-101	11	POMP	proteasome maturation protein	2 through 8
slc2300_chr20	TGTCCAAGACAGGGCTCATTTTTGCACTTATCTCGAATTTG	TTGCACT	22	hsa-miR-301a	31	BLCAP	bladder cancer associated protein	2 through 8
slc2300_chr20	TGTCCAAGACAGGGCTCATTTTTGCACTTATCTCGAATTTG	TTTGCAC	21	hsa-miR-19a	31	BLCAP	bladder cancer associated protein	2 through 8
slc2300_chr20	TGTCCAAGACAGGGCTCATTTTTGCACTTATCTCGAATTTG	TTTGCAC	21	hsa-miR-19b	31	BLCAP	bladder cancer associated protein	2 through 8
slc2301_chr9	CTGACTTCTTTTATTATCATTGTGCAATTTTTAGCAACAAA	GTGCAAT	22	hsa-miR-25	12			2 through 8
slc2305_chr20	GGCCTGTGATGTTTTATCCTTACAATGTGAATAATGGCACT	AATGTGA	24	hsa-miR-23a	27	BLCAP	bladder cancer associated protein	2 through 8
slc2305_chr20	GGCCTGTGATGTTTTATCCTTACAATGTGAATAATGGCACT	AATGTGA	24	hsa-miR-23b	27	BLCAP	bladder cancer associated protein	2 through 8
slc230_chr9	GCTTTTGCACTTTATACTTTTTCTGTGAACTATGATAACTA	GCACTTT	7	hsa-miR-106b	33			2 through 8
slc230_chr9	GCTTTTGCACTTTATACTTTTTCTGTGAACTATGATAACTA	GCACTTT	7	hsa-miR-17	33			2 through 8
slc230_chr9	GCTTTTGCACTTTATACTTTTTCTGTGAACTATGATAACTA	GCACTTT	7	hsa-miR-93	33			2 through 8
slc230_chr9	GCTTTTGCACTTTATACTTTTTCTGTGAACTATGATAACTA	TTGCACT	5	hsa-miR-301a	33			2 through 8
slc230_chr9	GCTTTTGCACTTTATACTTTTTCTGTGAACTATGATAACTA	TTTGCAC	4	hsa-miR-19a	33			2 through 8
slc230_chr9	GCTTTTGCACTTTATACTTTTTCTGTGAACTATGATAACTA	TTTGCAC	4	hsa-miR-19b	33			2 through 8
slc2313_chr6	TTTGTTTAATGAAACACACTTGTAAACCTCTTTTGCACTTT	TTGCACT	33	hsa-miR-301a	23	ESR1	estrogen receptor 1	2 through 8
slc2313_chr6	TTTGTTTAATGAAACACACTTGTAAACCTCTTTTGCACTTT	TTTGCAC	32	hsa-miR-19a	23	ESR1	estrogen receptor 1	2 through 8
slc2313_chr6	TTTGTTTAATGAAACACACTTGTAAACCTCTTTTGCACTTT	TTTGCAC	32	hsa-miR-19b	23	ESR1	estrogen receptor 1	2 through 8
slc2315_chr1	AGTCAGCTTTGTACCCATCATCTGCTGCACCAGTTCCTGGA	CAGCTTT	4	hsa-miR-320a	6	HIPK1	homeodomain interacting protein kinase 1	2 through 8
slc2317_chr14	GCCACAACCATCCTGCTGCTTCTGACGGTTTGGCTGCTGGT	TGCTGCT	14	hsa-miR-16	7	TM9SF1	transmembrane 9 superfamily member 1	2 through 8
slc2317_chr14	GCCACAACCATCCTGCTGCTTCTGACGGTTTGGCTGCTGGT	TGCTGCT	14	hsa-miR-424	7	TM9SF1	transmembrane 9 superfamily member 1	2 through 8
slc2318_chr20	AAATCAAAGCAAATTAAAATTGCTGCCTTAAAATGTTTACA	TGTTTAC	34	hsa-miR-30a	9	KIAA0406	KIAA0406	2 through 8
slc2318_chr20	AAATCAAAGCAAATTAAAATTGCTGCCTTAAAATGTTTACA	TGTTTAC	34	hsa-miR-30b	9	KIAA0406	KIAA0406	2 through 8
slc2318_chr20	AAATCAAAGCAAATTAAAATTGCTGCCTTAAAATGTTTACA	TGTTTAC	34	hsa-miR-30c	9	KIAA0406	KIAA0406	2 through 8
slc2318_chr20	AAATCAAAGCAAATTAAAATTGCTGCCTTAAAATGTTTACA	TGTTTAC	34	hsa-miR-30d	9	KIAA0406	KIAA0406	2 through 8
slc2318_chr20	AAATCAAAGCAAATTAAAATTGCTGCCTTAAAATGTTTACA	TGTTTAC	34	hsa-miR-30e	9	KIAA0406	KIAA0406	2 through 8
slc2320_chr11	AGACTAGCCGAGCCCATCCATGTCTTCCACTTAACCCTGCT	GTCTTCC	22	hsa-miR-7	5			2 through 8
slc2320_chr3	TTGTGGAAAAAAAATCTATTTTGTTTACCTACTGTATCAAA	TGTTTAC	22	hsa-miR-30a	11	RAP2B	RAP2B, member of RAS oncogene family	2 through 8
slc2320_chr3	TTGTGGAAAAAAAATCTATTTTGTTTACCTACTGTATCAAA	TGTTTAC	22	hsa-miR-30b	11	RAP2B	RAP2B, member of RAS oncogene family	2 through 8
slc2320_chr3	TTGTGGAAAAAAAATCTATTTTGTTTACCTACTGTATCAAA	TGTTTAC	22	hsa-miR-30c	11	RAP2B	RAP2B, member of RAS oncogene family	2 through 8
slc2320_chr3	TTGTGGAAAAAAAATCTATTTTGTTTACCTACTGTATCAAA	TGTTTAC	22	hsa-miR-30d	11	RAP2B	RAP2B, member of RAS oncogene family	2 through 8
slc2320_chr3	TTGTGGAAAAAAAATCTATTTTGTTTACCTACTGTATCAAA	TGTTTAC	22	hsa-miR-30e	11	RAP2B	RAP2B, member of RAS oncogene family	2 through 8
slc2322_chr14	ATCTGGGCTTGTCTTCCTAATGCTACCTTTGTTGGTCCTTT	GTCTTCC	11	hsa-miR-7	12	CHMP4A	chromatin modifying protein 4A	2 through 8
slc2323_chr7	GACTTGTGACTCATACTGTATTTTTGCACTTAAAAATCAAA	TTGCACT	24	hsa-miR-301a	5	UBN2	ubinuclein 2	2 through 8
slc2323_chr7	GACTTGTGACTCATACTGTATTTTTGCACTTAAAAATCAAA	TTTGCAC	23	hsa-miR-19a	5	UBN2	ubinuclein 2	2 through 8
slc2323_chr7	GACTTGTGACTCATACTGTATTTTTGCACTTAAAAATCAAA	TTTGCAC	23	hsa-miR-19b	5	UBN2	ubinuclein 2	2 through 8
slc2325_chr7	CTGTACATACAAGTTAATCCTCAGTATTCACAAGCAATAAC	CAGTATT	22	hsa-miR-200b	11	UBN2	ubinuclein 2	2 through 8
slc2325_chr7	CTGTACATACAAGTTAATCCTCAGTATTCACAAGCAATAAC	CAGTATT	22	hsa-miR-200c	11	UBN2	ubinuclein 2	2 through 8
slc2328_chr5	TTGTAAATAAGTCTTCCCCATTCCTCATACTCGAGCCTCTC	GTCTTCC	11	hsa-miR-7	5	CNOT8	CCR4-NOT transcription complex, subunit 8	2 through 8
slc2328_chr7	ACTCCAGTGATCTATCATATTTGCTGCTACATTTGTAAAAT	TGCTGCT	22	hsa-miR-16	150	UBN2	ubinuclein 2	2 through 8
slc2328_chr7	ACTCCAGTGATCTATCATATTTGCTGCTACATTTGTAAAAT	TGCTGCT	22	hsa-miR-424	150	UBN2	ubinuclein 2	2 through 8
slc232_chr5	TGAAACTTGATTTTCTCAATTGGCCAGTCTTCTGATCTTTA	GGCCAGT	22	hsa-miR-193a-3p	36	C5orf22	chromosome 5 open reading frame 22	2 through 8
slc232_chr5	TGAAACTTGATTTTCTCAATTGGCCAGTCTTCTGATCTTTA	GGCCAGT	22	hsa-miR-193b	36	C5orf22	chromosome 5 open reading frame 22	2 through 8
slc2336_chr4	TTTCCCAATGTGACACATCATGAATGCAAACCCCTCCAGCC	AATGTGA	7	hsa-miR-23a	10	BOD1L	biorientation of chromosomes in cell division 1-like	2 through 8
slc2336_chr4	TTTCCCAATGTGACACATCATGAATGCAAACCCCTCCAGCC	AATGTGA	7	hsa-miR-23b	10	BOD1L	biorientation of chromosomes in cell division 1-like	2 through 8
slc2337_chr7	TTAGTGTGTCTTAAAAATTATGTACTGTACCAGCCATGGAT	GTACTGT	22	hsa-miR-101	45	UBN2	ubinuclein 2	2 through 8
slc2338_chr17	AGGACTCCACAGCGCCCTCGTCTACCTCCTCCTCCGACCCC	CTACCTC	22	hsa-let-7a	5	SLC9A3R1	solute carrier family 9 (sodium/hydrogen exchanger), member 3 regulator 1	2 through 8
slc2338_chr17	AGGACTCCACAGCGCCCTCGTCTACCTCCTCCTCCGACCCC	CTACCTC	22	hsa-let-7b	5	SLC9A3R1	solute carrier family 9 (sodium/hydrogen exchanger), member 3 regulator 1	2 through 8
slc2338_chr17	AGGACTCCACAGCGCCCTCGTCTACCTCCTCCTCCGACCCC	CTACCTC	22	hsa-let-7c	5	SLC9A3R1	solute carrier family 9 (sodium/hydrogen exchanger), member 3 regulator 1	2 through 8
slc2338_chr17	AGGACTCCACAGCGCCCTCGTCTACCTCCTCCTCCGACCCC	CTACCTC	22	hsa-let-7d	5	SLC9A3R1	solute carrier family 9 (sodium/hydrogen exchanger), member 3 regulator 1	2 through 8
slc2338_chr17	AGGACTCCACAGCGCCCTCGTCTACCTCCTCCTCCGACCCC	CTACCTC	22	hsa-let-7e	5	SLC9A3R1	solute carrier family 9 (sodium/hydrogen exchanger), member 3 regulator 1	2 through 8
slc2338_chr17	AGGACTCCACAGCGCCCTCGTCTACCTCCTCCTCCGACCCC	CTACCTC	22	hsa-let-7f	5	SLC9A3R1	solute carrier family 9 (sodium/hydrogen exchanger), member 3 regulator 1	2 through 8
slc2338_chr17	AGGACTCCACAGCGCCCTCGTCTACCTCCTCCTCCGACCCC	CTACCTC	22	hsa-let-7g	5	SLC9A3R1	solute carrier family 9 (sodium/hydrogen exchanger), member 3 regulator 1	2 through 8
slc2338_chr17	AGGACTCCACAGCGCCCTCGTCTACCTCCTCCTCCGACCCC	CTACCTC	22	hsa-let-7i	5	SLC9A3R1	solute carrier family 9 (sodium/hydrogen exchanger), member 3 regulator 1	2 through 8
slc2338_chr17	AGGACTCCACAGCGCCCTCGTCTACCTCCTCCTCCGACCCC	CTACCTC	22	hsa-miR-98	5	SLC9A3R1	solute carrier family 9 (sodium/hydrogen exchanger), member 3 regulator 1	2 through 8
slc2340_chr8	GGTTTGGGATGTCATTGTTTTCACAGCACTTTTTTATCCTA	GCACTTT	26	hsa-miR-106b	8	TNFRSF10B	tumor necrosis factor receptor superfamily, member 10b	2 through 8
slc2340_chr8	GGTTTGGGATGTCATTGTTTTCACAGCACTTTTTTATCCTA	GCACTTT	26	hsa-miR-17	8	TNFRSF10B	tumor necrosis factor receptor superfamily, member 10b	2 through 8
slc2340_chr8	GGTTTGGGATGTCATTGTTTTCACAGCACTTTTTTATCCTA	GCACTTT	26	hsa-miR-93	8	TNFRSF10B	tumor necrosis factor receptor superfamily, member 10b	2 through 8
slc2342_chr11	TTCATTTTTTGCCAGATTTCTTTGCACTACTTTAGGTAAAA	TTGCACT	22	hsa-miR-301a	5	PAFAH1B2	platelet-activating factor acetylhydrolase, isoform Ib, subunit 2 (30kDa)	2 through 8
slc2342_chr11	TTCATTTTTTGCCAGATTTCTTTGCACTACTTTAGGTAAAA	TTTGCAC	21	hsa-miR-19a	5	PAFAH1B2	platelet-activating factor acetylhydrolase, isoform Ib, subunit 2 (30kDa)	2 through 8
slc2342_chr11	TTCATTTTTTGCCAGATTTCTTTGCACTACTTTAGGTAAAA	TTTGCAC	21	hsa-miR-19b	5	PAFAH1B2	platelet-activating factor acetylhydrolase, isoform Ib, subunit 2 (30kDa)	2 through 8
slc2343_chr1	TAATGTCATATTATACTTAATGGGCAATTGTTATTTTTGCA	TATTATA	9	hsa-miR-374a	13	HIPK1	homeodomain interacting protein kinase 1	2 through 8
slc2343_chr1	TAATGTCATATTATACTTAATGGGCAATTGTTATTTTTGCA	TATTATA	9	hsa-miR-374b	13	HIPK1	homeodomain interacting protein kinase 1	2 through 8
slc2345_chr1	CTCCTGTGTTTGTTATAAAGTAGTGTTTAAAAGGCAGCTCA	GGCAGCT	33	hsa-miR-22	5	HIPK1	homeodomain interacting protein kinase 1	2 through 8
slc2347_chr15	TTCACAGGTTATTTACTTTATGTTTACTAATTCTGCTTAGT	TGTTTAC	21	hsa-miR-30a	5	RFX7	regulatory factor X, 7	2 through 8
slc2347_chr15	TTCACAGGTTATTTACTTTATGTTTACTAATTCTGCTTAGT	TGTTTAC	21	hsa-miR-30b	5	RFX7	regulatory factor X, 7	2 through 8
slc2347_chr15	TTCACAGGTTATTTACTTTATGTTTACTAATTCTGCTTAGT	TGTTTAC	21	hsa-miR-30c	5	RFX7	regulatory factor X, 7	2 through 8
slc2347_chr15	TTCACAGGTTATTTACTTTATGTTTACTAATTCTGCTTAGT	TGTTTAC	21	hsa-miR-30d	5	RFX7	regulatory factor X, 7	2 through 8
slc2347_chr15	TTCACAGGTTATTTACTTTATGTTTACTAATTCTGCTTAGT	TGTTTAC	21	hsa-miR-30e	5	RFX7	regulatory factor X, 7	2 through 8
slc2348_chr11	GCCAAATTGCTGCTTTCTTCTCAGTGTTGGGGCCTTCCATG	CAGTGTT	22	hsa-miR-141	7	SIDT2	SID1 transmembrane family, member 2	2 through 8
slc2348_chr11	GCCAAATTGCTGCTTTCTTCTCAGTGTTGGGGCCTTCCATG	CAGTGTT	22	hsa-miR-200a	7	SIDT2	SID1 transmembrane family, member 2	2 through 8
slc2348_chr11	GCCAAATTGCTGCTTTCTTCTCAGTGTTGGGGCCTTCCATG	TGCTGCT	8	hsa-miR-16	7	SIDT2	SID1 transmembrane family, member 2	2 through 8
slc2348_chr11	GCCAAATTGCTGCTTTCTTCTCAGTGTTGGGGCCTTCCATG	TGCTGCT	8	hsa-miR-424	7	SIDT2	SID1 transmembrane family, member 2	2 through 8
slc2350_chr15	TTTGAGGCCATTCTAATCCCTTGTTTACATTATTAGCTTCC	TGTTTAC	22	hsa-miR-30a	7	RFX7	regulatory factor X, 7	2 through 8
slc2350_chr15	TTTGAGGCCATTCTAATCCCTTGTTTACATTATTAGCTTCC	TGTTTAC	22	hsa-miR-30b	7	RFX7	regulatory factor X, 7	2 through 8
slc2350_chr15	TTTGAGGCCATTCTAATCCCTTGTTTACATTATTAGCTTCC	TGTTTAC	22	hsa-miR-30c	7	RFX7	regulatory factor X, 7	2 through 8
slc2350_chr15	TTTGAGGCCATTCTAATCCCTTGTTTACATTATTAGCTTCC	TGTTTAC	22	hsa-miR-30d	7	RFX7	regulatory factor X, 7	2 through 8
slc2350_chr15	TTTGAGGCCATTCTAATCCCTTGTTTACATTATTAGCTTCC	TGTTTAC	22	hsa-miR-30e	7	RFX7	regulatory factor X, 7	2 through 8
slc2354_chr4	GCTGAGCAGGCTTTCTTTCATGCACTTTACTCATAGCACAT	GCACTTT	22	hsa-miR-106b	696	FBXL5	F-box and leucine-rich repeat protein 5	2 through 8
slc2354_chr4	GCTGAGCAGGCTTTCTTTCATGCACTTTACTCATAGCACAT	GCACTTT	22	hsa-miR-17	696	FBXL5	F-box and leucine-rich repeat protein 5	2 through 8
slc2354_chr4	GCTGAGCAGGCTTTCTTTCATGCACTTTACTCATAGCACAT	GCACTTT	22	hsa-miR-93	696	FBXL5	F-box and leucine-rich repeat protein 5	2 through 8
slc2358_chr4	TGAATGATGAATACTTTTACTACTGTGACAACATTAACGGT	ACTGTGA	22	hsa-miR-27a	110	FBXL5	F-box and leucine-rich repeat protein 5	2 through 8
slc2358_chr4	TGAATGATGAATACTTTTACTACTGTGACAACATTAACGGT	ACTGTGA	22	hsa-miR-27b	110	FBXL5	F-box and leucine-rich repeat protein 5	2 through 8
slc2359_chr1	AAATATGCATTCTTTTAAAGTATGTGCAATCACTTTTAGAA	ATTCTTT	9	hsa-miR-186	15	HIPK1	homeodomain interacting protein kinase 1	2 through 8
slc2359_chr1	AAATATGCATTCTTTTAAAGTATGTGCAATCACTTTTAGAA	GTGCAAT	24	hsa-miR-25	15	HIPK1	homeodomain interacting protein kinase 1	2 through 8
slc2364_chr5	GGGTTGGGCCTCCTTTACTCTCAGTATTTTGAGTGTTTTTC	CAGTATT	22	hsa-miR-200b	20			2 through 8
slc2364_chr5	GGGTTGGGCCTCCTTTACTCTCAGTATTTTGAGTGTTTTTC	CAGTATT	22	hsa-miR-200c	20			2 through 8
slc2365_chr1	TGATCTTTGTGTCTCCTTTTTGCCAAGCACATTCTGATTTT	TTGCCAA	20	hsa-miR-182	7	HIPK1	homeodomain interacting protein kinase 1	2 through 8
slc2369_chr15	AGGAATCCGTTTGCATTCACTCCAATAAGCTCCAGTATGGC	ATAAGCT	25	hsa-miR-21	5	RFX7	regulatory factor X, 7	2 through 8
slc2371_chr17	GGCTCCCGGCTGCCACCACATGCAGCTTTGCCTCACCTTTC	CAGCTTT	23	hsa-miR-320a	5	KCTD2	potassium channel tetramerisation domain containing 2	2 through 8
slc2372_chr2	GTTTCCATAAGTCTCCTACATAGCAGTGTTATTTATGTACA	CAGTGTT	24	hsa-miR-141	8	LASS6	LAG1 homolog, ceramide synthase 6	2 through 8
slc2372_chr2	GTTTCCATAAGTCTCCTACATAGCAGTGTTATTTATGTACA	CAGTGTT	24	hsa-miR-200a	8	LASS6	LAG1 homolog, ceramide synthase 6	2 through 8
slc2374_chr1	TTACAAAGTAGCTTGTATTTTCAGTATTTTCTACATAATAT	CAGTATT	22	hsa-miR-200b	39	HIPK1	homeodomain interacting protein kinase 1	2 through 8
slc2374_chr1	TTACAAAGTAGCTTGTATTTTCAGTATTTTCTACATAATAT	CAGTATT	22	hsa-miR-200c	39	HIPK1	homeodomain interacting protein kinase 1	2 through 8
slc2378_chr6	AATGTAAACTTTTGGGCCAGTGACTTAATTTACATATGCCC	GGCCAGT	15	hsa-miR-193a-3p	6			2 through 8
slc2378_chr6	AATGTAAACTTTTGGGCCAGTGACTTAATTTACATATGCCC	GGCCAGT	15	hsa-miR-193b	6			2 through 8
slc2383_chr12	AGGACAGGGCTTCTAATACCTGTGCCATATTGACAGCCTCC	GTGCCAT	22	hsa-miR-183	5	OAS3	2'-5'-oligoadenylate synthetase 3, 100kDa	2 through 8
slc2387_chr1	GGACCGGAATTACCAGGGCATTGTGCAATATGCAGTCTCCC	GTGCAAT	23	hsa-miR-25	380	VANGL1	vang-like 1 (van gogh, Drosophila)	2 through 8
slc2389_chr15	GAGAAACTCTACCTCTACCTTCAGCTGCCTTCTGGTCTCAG	CTACCTC	9	hsa-let-7a	5	RFX7	regulatory factor X, 7	2 through 8
slc2389_chr15	GAGAAACTCTACCTCTACCTTCAGCTGCCTTCTGGTCTCAG	CTACCTC	9	hsa-let-7b	5	RFX7	regulatory factor X, 7	2 through 8
slc2389_chr15	GAGAAACTCTACCTCTACCTTCAGCTGCCTTCTGGTCTCAG	CTACCTC	9	hsa-let-7c	5	RFX7	regulatory factor X, 7	2 through 8
slc2389_chr15	GAGAAACTCTACCTCTACCTTCAGCTGCCTTCTGGTCTCAG	CTACCTC	9	hsa-let-7d	5	RFX7	regulatory factor X, 7	2 through 8
slc2389_chr15	GAGAAACTCTACCTCTACCTTCAGCTGCCTTCTGGTCTCAG	CTACCTC	9	hsa-let-7e	5	RFX7	regulatory factor X, 7	2 through 8
slc2389_chr15	GAGAAACTCTACCTCTACCTTCAGCTGCCTTCTGGTCTCAG	CTACCTC	9	hsa-let-7f	5	RFX7	regulatory factor X, 7	2 through 8
slc2389_chr15	GAGAAACTCTACCTCTACCTTCAGCTGCCTTCTGGTCTCAG	CTACCTC	9	hsa-let-7g	5	RFX7	regulatory factor X, 7	2 through 8
slc2389_chr15	GAGAAACTCTACCTCTACCTTCAGCTGCCTTCTGGTCTCAG	CTACCTC	9	hsa-let-7i	5	RFX7	regulatory factor X, 7	2 through 8
slc2389_chr15	GAGAAACTCTACCTCTACCTTCAGCTGCCTTCTGGTCTCAG	CTACCTC	9	hsa-miR-98	5	RFX7	regulatory factor X, 7	2 through 8
slc238_chr11	TCTCCCCCTAAGTTTTATACTTGATTGTATTATTAGTCTGT	TACTTGA	18	hsa-miR-26a	7	WEE1	WEE1 homolog (S. pombe)	2 through 8
slc238_chr11	TCTCCCCCTAAGTTTTATACTTGATTGTATTATTAGTCTGT	TACTTGA	18	hsa-miR-26b	7	WEE1	WEE1 homolog (S. pombe)	2 through 8
slc238_chr4	TTCTGGAGCTTCCTAAAAATTGATAAGCATCTGCACTGAAA	TGCACTG	32	hsa-miR-148a	6	KIAA0232	KIAA0232	2 through 8
slc238_chr7	TTGTTCCAGATTCTTCAGTATAAATAAGCTCTATATCAAAA	ATAAGCT	24	hsa-miR-21	11	GLCCI1	glucocorticoid induced transcript 1	2 through 8
slc2394_chr2	TTGTAAAATTAGTTTCAAAATGCTGCTTCTCTTATCATTAG	ATGCTGC	20	hsa-miR-103	17			2 through 8
slc2394_chr2	TTGTAAAATTAGTTTCAAAATGCTGCTTCTCTTATCATTAG	ATGCTGC	20	hsa-miR-107	17			2 through 8
slc2394_chr2	TTGTAAAATTAGTTTCAAAATGCTGCTTCTCTTATCATTAG	TGCTGCT	21	hsa-miR-16	17			2 through 8
slc2394_chr2	TTGTAAAATTAGTTTCAAAATGCTGCTTCTCTTATCATTAG	TGCTGCT	21	hsa-miR-424	17			2 through 8
slc23_chr5	TGCAGCAGCCATCTTCAAAATCTACCTCTCTTGTTTGGAAG	CTACCTC	22	hsa-let-7a	11	TRIP13	thyroid hormone receptor interactor 13	2 through 8
slc23_chr5	TGCAGCAGCCATCTTCAAAATCTACCTCTCTTGTTTGGAAG	CTACCTC	22	hsa-let-7b	11	TRIP13	thyroid hormone receptor interactor 13	2 through 8
slc23_chr5	TGCAGCAGCCATCTTCAAAATCTACCTCTCTTGTTTGGAAG	CTACCTC	22	hsa-let-7c	11	TRIP13	thyroid hormone receptor interactor 13	2 through 8
slc23_chr5	TGCAGCAGCCATCTTCAAAATCTACCTCTCTTGTTTGGAAG	CTACCTC	22	hsa-let-7d	11	TRIP13	thyroid hormone receptor interactor 13	2 through 8
slc23_chr5	TGCAGCAGCCATCTTCAAAATCTACCTCTCTTGTTTGGAAG	CTACCTC	22	hsa-let-7e	11	TRIP13	thyroid hormone receptor interactor 13	2 through 8
slc23_chr5	TGCAGCAGCCATCTTCAAAATCTACCTCTCTTGTTTGGAAG	CTACCTC	22	hsa-let-7f	11	TRIP13	thyroid hormone receptor interactor 13	2 through 8
slc23_chr5	TGCAGCAGCCATCTTCAAAATCTACCTCTCTTGTTTGGAAG	CTACCTC	22	hsa-let-7g	11	TRIP13	thyroid hormone receptor interactor 13	2 through 8
slc23_chr5	TGCAGCAGCCATCTTCAAAATCTACCTCTCTTGTTTGGAAG	CTACCTC	22	hsa-let-7i	11	TRIP13	thyroid hormone receptor interactor 13	2 through 8
slc23_chr5	TGCAGCAGCCATCTTCAAAATCTACCTCTCTTGTTTGGAAG	CTACCTC	22	hsa-miR-98	11	TRIP13	thyroid hormone receptor interactor 13	2 through 8
slc2400_chr17	GGGCCTCACCAGGGACACTCTTGAATGTATGGCCTCAGGCG	TGAATGT	22	hsa-miR-181a	14	KIAA0195	KIAA0195	2 through 8
slc2400_chr17	GGGCCTCACCAGGGACACTCTTGAATGTATGGCCTCAGGCG	TGAATGT	22	hsa-miR-181b	14	KIAA0195	KIAA0195	2 through 8
slc2401_chr14	GTGTAAAGTTTGTCATTTCATACTCCATACACTACAGTTGC	CATTTCA	14	hsa-miR-203	10	HECTD1	HECT domain containing 1	2 through 8
slc2401_chr6	GGAGAAAAATACATCACTAATGGCCAGTTTTCCATATGGTC	GGCCAGT	22	hsa-miR-193a-3p	7			2 through 8
slc2401_chr6	GGAGAAAAATACATCACTAATGGCCAGTTTTCCATATGGTC	GGCCAGT	22	hsa-miR-193b	7			2 through 8
slc2401_chr9	GTAGTACAGAATAAACTTTATTGCTGCTTACTAACTACAAA	TGCTGCT	22	hsa-miR-16	8	C9orf82	chromosome 9 open reading frame 82	2 through 8
slc2401_chr9	GTAGTACAGAATAAACTTTATTGCTGCTTACTAACTACAAA	TGCTGCT	22	hsa-miR-424	8	C9orf82	chromosome 9 open reading frame 82	2 through 8
slc2408_chr10	AGTGAAACTCCCTTTACATGTCAGTATTTGTTCAACACTTT	CAGTATT	22	hsa-miR-200b	24	KLF6	Kruppel-like factor 6	2 through 8
slc2408_chr10	AGTGAAACTCCCTTTACATGTCAGTATTTGTTCAACACTTT	CAGTATT	22	hsa-miR-200c	24	KLF6	Kruppel-like factor 6	2 through 8
slc2408_chr15	GGTTTACACAATCATTCTCATAATGTGACGCAAGCCAGCAA	AATGTGA	22	hsa-miR-23a	11			2 through 8
slc2408_chr15	GGTTTACACAATCATTCTCATAATGTGACGCAAGCCAGCAA	AATGTGA	22	hsa-miR-23b	11			2 through 8
slc2408_chrX	GTTAACACATCAAATATTTCTTGCTGCTTCTAGGAGAACTT	TGCTGCT	22	hsa-miR-16	17	LAMP2	lysosomal-associated membrane protein 2	2 through 8
slc2408_chrX	GTTAACACATCAAATATTTCTTGCTGCTTCTAGGAGAACTT	TGCTGCT	22	hsa-miR-424	17	LAMP2	lysosomal-associated membrane protein 2	2 through 8
slc2409_chr1	CTGAAAAACAAAAAAATCACTACTGTGAATTTACTACTATG	ACTGTGA	22	hsa-miR-27a	43	VANGL1	vang-like 1 (van gogh, Drosophila)	2 through 8
slc2409_chr1	CTGAAAAACAAAAAAATCACTACTGTGAATTTACTACTATG	ACTGTGA	22	hsa-miR-27b	43	VANGL1	vang-like 1 (van gogh, Drosophila)	2 through 8
slc2410_chrX	ATATATAAGACTATTCCAACTGGGCATTTCAATCCATTTTT	CATTTCA	25	hsa-miR-203	12	LAMP2	lysosomal-associated membrane protein 2	2 through 8
slc2413_chr7	CTTTGTTCCTGCTTTCTCTTTCAGTATTAAACTCTCCTTTG	CAGTATT	22	hsa-miR-200b	45	CASP2	caspase 2, apoptosis-related cysteine peptidase	2 through 8
slc2413_chr7	CTTTGTTCCTGCTTTCTCTTTCAGTATTAAACTCTCCTTTG	CAGTATT	22	hsa-miR-200c	45	CASP2	caspase 2, apoptosis-related cysteine peptidase	2 through 8
slc2416_chr14	GACAAACACACTACCTCTCATTATCTGGATTCGAACTTTAT	ACTACCT	10	hsa-miR-196a	10	HECTD1	HECT domain containing 1	2 through 8
slc2416_chr14	GACAAACACACTACCTCTCATTATCTGGATTCGAACTTTAT	CTACCTC	11	hsa-let-7a	10	HECTD1	HECT domain containing 1	2 through 8
slc2416_chr14	GACAAACACACTACCTCTCATTATCTGGATTCGAACTTTAT	CTACCTC	11	hsa-let-7b	10	HECTD1	HECT domain containing 1	2 through 8
slc2416_chr14	GACAAACACACTACCTCTCATTATCTGGATTCGAACTTTAT	CTACCTC	11	hsa-let-7c	10	HECTD1	HECT domain containing 1	2 through 8
slc2416_chr14	GACAAACACACTACCTCTCATTATCTGGATTCGAACTTTAT	CTACCTC	11	hsa-let-7d	10	HECTD1	HECT domain containing 1	2 through 8
slc2416_chr14	GACAAACACACTACCTCTCATTATCTGGATTCGAACTTTAT	CTACCTC	11	hsa-let-7e	10	HECTD1	HECT domain containing 1	2 through 8
slc2416_chr14	GACAAACACACTACCTCTCATTATCTGGATTCGAACTTTAT	CTACCTC	11	hsa-let-7f	10	HECTD1	HECT domain containing 1	2 through 8
slc2416_chr14	GACAAACACACTACCTCTCATTATCTGGATTCGAACTTTAT	CTACCTC	11	hsa-let-7g	10	HECTD1	HECT domain containing 1	2 through 8
slc2416_chr14	GACAAACACACTACCTCTCATTATCTGGATTCGAACTTTAT	CTACCTC	11	hsa-let-7i	10	HECTD1	HECT domain containing 1	2 through 8
slc2416_chr14	GACAAACACACTACCTCTCATTATCTGGATTCGAACTTTAT	CTACCTC	11	hsa-miR-98	10	HECTD1	HECT domain containing 1	2 through 8
slc2419_chr15	ATTGAAATCTCCTGTAAACTTTACTTGACTACTTATGAAGA	TACTTGA	22	hsa-miR-26a	7	SLTM	SAFB-like, transcription modulator	2 through 8
slc2419_chr15	ATTGAAATCTCCTGTAAACTTTACTTGACTACTTATGAAGA	TACTTGA	22	hsa-miR-26b	7	SLTM	SAFB-like, transcription modulator	2 through 8
slc241_chr7	TTCTGGCTCCTTTAAATTAGTCAGTGTTATATTGTAGGAGA	CAGTGTT	22	hsa-miR-141	7	GLCCI1	glucocorticoid induced transcript 1	2 through 8
slc241_chr7	TTCTGGCTCCTTTAAATTAGTCAGTGTTATATTGTAGGAGA	CAGTGTT	22	hsa-miR-200a	7	GLCCI1	glucocorticoid induced transcript 1	2 through 8
slc2420_chr6	TGACATGACATCACTCCCAATTCTCTCCAAACCCCAGAGAA	TCTCTCC	22	hsa-miR-185	5	TULP4	tubby like protein 4	2 through 8
slc2421_chr20	ATGCATGTGAATTTATCATATTTGCACTATGAAGGTATTTG	TTGCACT	22	hsa-miR-301a	27	SERINC3	serine incorporator 3	2 through 8
slc2421_chr20	ATGCATGTGAATTTATCATATTTGCACTATGAAGGTATTTG	TTTGCAC	21	hsa-miR-19a	27	SERINC3	serine incorporator 3	2 through 8
slc2421_chr20	ATGCATGTGAATTTATCATATTTGCACTATGAAGGTATTTG	TTTGCAC	21	hsa-miR-19b	27	SERINC3	serine incorporator 3	2 through 8
slc2421_chr5	ACTTCCACTGATGCCCTTACTGTGCCAAAACAAAAATCTTA	GTGCCAA	22	hsa-miR-96	21	CCNG1	cyclin G1	2 through 8
slc2422_chr5	TTAGGATCCTCCATGGCAGTTAGTGAATGTAAGAAGTACAG	TGAATGT	24	hsa-miR-181a	28	CCNG1	cyclin G1	2 through 8
slc2422_chr5	TTAGGATCCTCCATGGCAGTTAGTGAATGTAAGAAGTACAG	TGAATGT	24	hsa-miR-181b	28	CCNG1	cyclin G1	2 through 8
slc2422_chr6	ATTTGTGTACAATATACCCATTGAATGTATATCCTGAGAAA	TGAATGT	22	hsa-miR-181a	5	TULP4	tubby like protein 4	2 through 8
slc2422_chr6	ATTTGTGTACAATATACCCATTGAATGTATATCCTGAGAAA	TGAATGT	22	hsa-miR-181b	5	TULP4	tubby like protein 4	2 through 8
slc2425_chr2	TACTTGAATACATACATGCATGCTGCTAAACTAGAACTTTA	ATGCTGC	20	hsa-miR-103	5	UBR3	ubiquitin protein ligase E3 component n-recognin 3 (putative)	2 through 8
slc2425_chr2	TACTTGAATACATACATGCATGCTGCTAAACTAGAACTTTA	ATGCTGC	20	hsa-miR-107	5	UBR3	ubiquitin protein ligase E3 component n-recognin 3 (putative)	2 through 8
slc2425_chr2	TACTTGAATACATACATGCATGCTGCTAAACTAGAACTTTA	TACTTGA	1	hsa-miR-26a	5	UBR3	ubiquitin protein ligase E3 component n-recognin 3 (putative)	2 through 8
slc2425_chr2	TACTTGAATACATACATGCATGCTGCTAAACTAGAACTTTA	TACTTGA	1	hsa-miR-26b	5	UBR3	ubiquitin protein ligase E3 component n-recognin 3 (putative)	2 through 8
slc2425_chr2	TACTTGAATACATACATGCATGCTGCTAAACTAGAACTTTA	TGCTGCT	21	hsa-miR-16	5	UBR3	ubiquitin protein ligase E3 component n-recognin 3 (putative)	2 through 8
slc2425_chr2	TACTTGAATACATACATGCATGCTGCTAAACTAGAACTTTA	TGCTGCT	21	hsa-miR-424	5	UBR3	ubiquitin protein ligase E3 component n-recognin 3 (putative)	2 through 8
slc2426_chr14	AGGTCATCATCATTACATTATGCTGCATGTTTTGGAAGACC	ATGCTGC	20	hsa-miR-103	5	HECTD1	HECT domain containing 1	2 through 8
slc2426_chr14	AGGTCATCATCATTACATTATGCTGCATGTTTTGGAAGACC	ATGCTGC	20	hsa-miR-107	5	HECTD1	HECT domain containing 1	2 through 8
slc2426_chr6	TGTTTCCATTTTCTTTGGCTTTGTGCAATTTTTGTGTAACT	GTGCAAT	23	hsa-miR-25	8	TULP4	tubby like protein 4	2 through 8
slc2427_chr14	GCGCTCACATCGGCAGCTTATAGATTGTATTCGAAGTAAAG	GGCAGCT	12	hsa-miR-22	87	HECTD1	HECT domain containing 1	2 through 8
slc2429_chr20	CACAGAAAACAAGTTCTTCATCAGTATTAACCTGATCCTTT	CAGTATT	22	hsa-miR-200b	27	SERINC3	serine incorporator 3	2 through 8
slc2429_chr20	CACAGAAAACAAGTTCTTCATCAGTATTAACCTGATCCTTT	CAGTATT	22	hsa-miR-200c	27	SERINC3	serine incorporator 3	2 through 8
slc2430_chr15	ACATTCATCAGCTTCTACACTGCACTTTTTGTATGTGGACT	GCACTTT	22	hsa-miR-106b	8			2 through 8
slc2430_chr15	ACATTCATCAGCTTCTACACTGCACTTTTTGTATGTGGACT	GCACTTT	22	hsa-miR-17	8			2 through 8
slc2430_chr15	ACATTCATCAGCTTCTACACTGCACTTTTTGTATGTGGACT	GCACTTT	22	hsa-miR-93	8			2 through 8
slc2434_chr6	TAAGTCATGTATTTTCAACTTGTCTTCCCTGGTATATCATA	GTCTTCC	22	hsa-miR-7	7	TMEM181	transmembrane protein 181	2 through 8
slc2436_chr14	TACATATGTGGTATACTTAATACTGTGACAGATATAAATAT	ACTGTGA	22	hsa-miR-27a	12	HEATR5A	HEAT repeat containing 5A	2 through 8
slc2436_chr14	TACATATGTGGTATACTTAATACTGTGACAGATATAAATAT	ACTGTGA	22	hsa-miR-27b	12	HEATR5A	HEAT repeat containing 5A	2 through 8
slc2436_chr15	GGGCACTTTACCAAAATACTTCCATATCAATTATTTGAACT	GCACTTT	3	hsa-miR-106b	12	BNIP2	BCL2/adenovirus E1B 19kDa interacting protein 2	2 through 8
slc2436_chr15	GGGCACTTTACCAAAATACTTCCATATCAATTATTTGAACT	GCACTTT	3	hsa-miR-17	12	BNIP2	BCL2/adenovirus E1B 19kDa interacting protein 2	2 through 8
slc2436_chr15	GGGCACTTTACCAAAATACTTCCATATCAATTATTTGAACT	GCACTTT	3	hsa-miR-93	12	BNIP2	BCL2/adenovirus E1B 19kDa interacting protein 2	2 through 8
slc2437_chr3	AAATAAGATCTAAAAAACTCTCAGTATTAATACATAATTCT	CAGTATT	22	hsa-miR-200b	11	SMC4	structural maintenance of chromosomes 4	2 through 8
slc2437_chr3	AAATAAGATCTAAAAAACTCTCAGTATTAATACATAATTCT	CAGTATT	22	hsa-miR-200c	11	SMC4	structural maintenance of chromosomes 4	2 through 8
slc243_chr11	GATTTCTGCCCAGCCATTTATCAGTATTATCATTTTATTCA	CAGTATT	22	hsa-miR-200b	12	SWAP70	SWAP switching B-cell complex 70kDa subunit	2 through 8
slc243_chr11	GATTTCTGCCCAGCCATTTATCAGTATTATCATTTTATTCA	CAGTATT	22	hsa-miR-200c	12	SWAP70	SWAP switching B-cell complex 70kDa subunit	2 through 8
slc2447_chr11	TTAAACATGTTTATTTTCTATGCACTTTTTTTTATTTAAGT	GCACTTT	22	hsa-miR-106b	72			2 through 8
slc2447_chr11	TTAAACATGTTTATTTTCTATGCACTTTTTTTTATTTAAGT	GCACTTT	22	hsa-miR-17	72			2 through 8
slc2447_chr11	TTAAACATGTTTATTTTCTATGCACTTTTTTTTATTTAAGT	GCACTTT	22	hsa-miR-93	72			2 through 8
slc2456_chr11	AGCCACTGGAGACCCCTTTTTTCTGATACAATGCACGATTC	CAATGCA	29	hsa-miR-33a	16	ARCN1	archain 1	2 through 8
slc2457_chr14	GCGAGGGAATGAACCTTACTTGCACTTTATGTATACTTCCT	GCACTTT	22	hsa-miR-106b	5	EGLN3	egl nine homolog 3 (C. elegans)	2 through 8
slc2457_chr14	GCGAGGGAATGAACCTTACTTGCACTTTATGTATACTTCCT	GCACTTT	22	hsa-miR-17	5	EGLN3	egl nine homolog 3 (C. elegans)	2 through 8
slc2457_chr14	GCGAGGGAATGAACCTTACTTGCACTTTATGTATACTTCCT	GCACTTT	22	hsa-miR-93	5	EGLN3	egl nine homolog 3 (C. elegans)	2 through 8
slc2457_chr14	GCGAGGGAATGAACCTTACTTGCACTTTATGTATACTTCCT	TTGCACT	20	hsa-miR-301a	5	EGLN3	egl nine homolog 3 (C. elegans)	2 through 8
slc2457_chr16	TTCGGAGGCTCATGCCCTAATATGCTGCAACTGACAGGCAT	ATGCTGC	22	hsa-miR-103	7			2 through 8
slc2457_chr16	TTCGGAGGCTCATGCCCTAATATGCTGCAACTGACAGGCAT	ATGCTGC	22	hsa-miR-107	7			2 through 8
slc2462_chr14	TTTATTCCTTAAATGTAAAATGACTACCTAATTTTTTGATG	ACTACCT	23	hsa-miR-196a	27	C14orf147	chromosome 14 open reading frame 147	2 through 8
slc2464_chr2	CTGGTAACTGACATGAGTGATGCCGAACAATACAGAAGCTA	CGAACAA	24	hsa-miR-375	18	HAT1	histone acetyltransferase 1	2 through 8
slc246_chr15	TTCTTTGCTTCCTACTTCCCTGTCTTCCAACATACTGTTCA	GTCTTCC	22	hsa-miR-7	12	-	-	2 through 8
slc2472_chr20	CAGAAAAAAGAATTTTTCTCTCTGAGCCAAGGTTGTTTTTT	CTGAGCC	22	hsa-miR-24	37	NCOA5	nuclear receptor coactivator 5	2 through 8
slc2474_chr19	CTTTGAGCACATCACCCCAATGCAGTACAAGGCCATGCAAG	CAATGCA	18	hsa-miR-33a	7	U2AF2	U2 small nuclear RNA auxiliary factor 2	2 through 8
slc2480_chr14	GGTCAGATGGTCAACTTTTTTCAGTATTATTTATAGTTGGC	CAGTATT	22	hsa-miR-200b	102	CFL2	cofilin 2 (muscle)	2 through 8
slc2480_chr14	GGTCAGATGGTCAACTTTTTTCAGTATTATTTATAGTTGGC	CAGTATT	22	hsa-miR-200c	102	CFL2	cofilin 2 (muscle)	2 through 8
slc2481_chr10	TGCACTATTCTGGACACATGTGGCCAGTACTTTGACAGAGG	GGCCAGT	22	hsa-miR-193a-3p	10	UPF2	UPF2 regulator of nonsense transcripts homolog (yeast)	2 through 8
slc2481_chr10	TGCACTATTCTGGACACATGTGGCCAGTACTTTGACAGAGG	GGCCAGT	22	hsa-miR-193b	10	UPF2	UPF2 regulator of nonsense transcripts homolog (yeast)	2 through 8
slc2482_chr1	GAACTAATTGTATTGTTTTATACTGTGACCACAAATATTAT	ACTGTGA	22	hsa-miR-27a	18	PTGFRN	prostaglandin F2 receptor negative regulator	2 through 8
slc2482_chr1	GAACTAATTGTATTGTTTTATACTGTGACCACAAATATTAT	ACTGTGA	22	hsa-miR-27b	18	PTGFRN	prostaglandin F2 receptor negative regulator	2 through 8
slc2484_chr11	AGAAGTCCAAGCAACAGCCTTTGAATGTAACCAATCCTACT	TGAATGT	22	hsa-miR-181a	5	HMBS	hydroxymethylbilane synthase	2 through 8
slc2484_chr11	AGAAGTCCAAGCAACAGCCTTTGAATGTAACCAATCCTACT	TGAATGT	22	hsa-miR-181b	5	HMBS	hydroxymethylbilane synthase	2 through 8
slc248_chr6	TTGCTGTAGGATTCAAGCTGTCTTTGCACTAGCTCTAAAGA	TTGCACT	24	hsa-miR-301a	10	JARID2	jumonji, AT rich interactive domain 2	2 through 8
slc248_chr6	TTGCTGTAGGATTCAAGCTGTCTTTGCACTAGCTCTAAAGA	TTTGCAC	23	hsa-miR-19a	10	JARID2	jumonji, AT rich interactive domain 2	2 through 8
slc248_chr6	TTGCTGTAGGATTCAAGCTGTCTTTGCACTAGCTCTAAAGA	TTTGCAC	23	hsa-miR-19b	10	JARID2	jumonji, AT rich interactive domain 2	2 through 8
slc2497_chr15	GTGGCATTTCTCCTCTCCTCTTGCTGCTCAGCACAGCCCTG	TGCTGCT	22	hsa-miR-16	20	CA12	carbonic anhydrase XII	2 through 8
slc2497_chr15	GTGGCATTTCTCCTCTCCTCTTGCTGCTCAGCACAGCCCTG	TGCTGCT	22	hsa-miR-424	20	CA12	carbonic anhydrase XII	2 through 8
slc249_chr15	GAAAAGTTAAAACCGGGATATGTGCAATAGAAATATATATA	GTGCAAT	22	hsa-miR-25	556	-	-	2 through 8
slc24_chr21	AAATGTTCTCTACTAATTAATACTGTGAAACAAAATTGATG	ACTGTGA	22	hsa-miR-27a	21	USP25	ubiquitin specific peptidase 25	2 through 8
slc24_chr21	AAATGTTCTCTACTAATTAATACTGTGAAACAAAATTGATG	ACTGTGA	22	hsa-miR-27b	21	USP25	ubiquitin specific peptidase 25	2 through 8
slc2507_chr12	GCATAATGACAGTATTTTTTTACTGTGAATACTAATGTTCC	ACTGTGA	22	hsa-miR-27a	28	GATC	glutamyl-tRNA(Gln) amidotransferase, subunit C homolog (bacterial)	2 through 8
slc2507_chr12	GCATAATGACAGTATTTTTTTACTGTGAATACTAATGTTCC	ACTGTGA	22	hsa-miR-27b	28	GATC	glutamyl-tRNA(Gln) amidotransferase, subunit C homolog (bacterial)	2 through 8
slc2507_chr12	GCATAATGACAGTATTTTTTTACTGTGAATACTAATGTTCC	CAGTATT	10	hsa-miR-200b	28	GATC	glutamyl-tRNA(Gln) amidotransferase, subunit C homolog (bacterial)	2 through 8
slc2507_chr12	GCATAATGACAGTATTTTTTTACTGTGAATACTAATGTTCC	CAGTATT	10	hsa-miR-200c	28	GATC	glutamyl-tRNA(Gln) amidotransferase, subunit C homolog (bacterial)	2 through 8
slc2508_chr12	GAATTTCCCAATAATATTTATGCTGCTGCTCATTTTTTTAG	ATGCTGC	20	hsa-miR-103	10	GATC	glutamyl-tRNA(Gln) amidotransferase, subunit C homolog (bacterial)	2 through 8
slc2508_chr12	GAATTTCCCAATAATATTTATGCTGCTGCTCATTTTTTTAG	ATGCTGC	20	hsa-miR-107	10	GATC	glutamyl-tRNA(Gln) amidotransferase, subunit C homolog (bacterial)	2 through 8
slc2508_chr12	GAATTTCCCAATAATATTTATGCTGCTGCTCATTTTTTTAG	TGCTGCT	24	hsa-miR-16	10	GATC	glutamyl-tRNA(Gln) amidotransferase, subunit C homolog (bacterial)	2 through 8
slc2508_chr12	GAATTTCCCAATAATATTTATGCTGCTGCTCATTTTTTTAG	TGCTGCT	24	hsa-miR-424	10	GATC	glutamyl-tRNA(Gln) amidotransferase, subunit C homolog (bacterial)	2 through 8
slc2509_chr14	GACACTAGAAAACCTTCAGATGCTGCCAGAGAGTGAGGATG	ATGCTGC	20	hsa-miR-103	6	NFKBIA	nuclear factor of kappa light polypeptide gene enhancer in B-cells inhibitor, alpha	2 through 8
slc2509_chr14	GACACTAGAAAACCTTCAGATGCTGCCAGAGAGTGAGGATG	ATGCTGC	20	hsa-miR-107	6	NFKBIA	nuclear factor of kappa light polypeptide gene enhancer in B-cells inhibitor, alpha	2 through 8
slc250_chr15	AAGAACAACAAAATCACCAATGTCTTCCATTTTGAGATGTG	GTCTTCC	22	hsa-miR-7	233	-	-	2 through 8
slc2510_chr6	ATGTAGTTTTTAAGACTTTTTTTCTGACAGTATTATGTAAT	CAGTATT	28	hsa-miR-200b	24	QKI	quaking homolog, KH domain RNA binding (mouse)	2 through 8
slc2510_chr6	ATGTAGTTTTTAAGACTTTTTTTCTGACAGTATTATGTAAT	CAGTATT	28	hsa-miR-200c	24	QKI	quaking homolog, KH domain RNA binding (mouse)	2 through 8
slc2514_chr17	GAACTCTTCACCCAACCCTATCAATGCAATGCAGACAAATG	CAATGCA	27	hsa-miR-33a	121	TNRC6C	trinucleotide repeat containing 6C	2 through 8
slc2514_chr4	TATGAGCAGAAATCTCAAACTGTACTGTATTGTATAAAATG	GTACTGT	22	hsa-miR-101	11	ARAP2	ArfGAP with RhoGAP domain, ankyrin repeat and PH domain 2	2 through 8
slc2516_chr19	GGAAGGCTTTCAACCACCGATCCTACCTCAAGAGGCACCAG	CTACCTC	23	hsa-let-7a	17	ZNF264	zinc finger protein 264	2 through 8
slc2516_chr19	GGAAGGCTTTCAACCACCGATCCTACCTCAAGAGGCACCAG	CTACCTC	23	hsa-let-7b	17	ZNF264	zinc finger protein 264	2 through 8
slc2516_chr19	GGAAGGCTTTCAACCACCGATCCTACCTCAAGAGGCACCAG	CTACCTC	23	hsa-let-7c	17	ZNF264	zinc finger protein 264	2 through 8
slc2516_chr19	GGAAGGCTTTCAACCACCGATCCTACCTCAAGAGGCACCAG	CTACCTC	23	hsa-let-7d	17	ZNF264	zinc finger protein 264	2 through 8
slc2516_chr19	GGAAGGCTTTCAACCACCGATCCTACCTCAAGAGGCACCAG	CTACCTC	23	hsa-let-7e	17	ZNF264	zinc finger protein 264	2 through 8
slc2516_chr19	GGAAGGCTTTCAACCACCGATCCTACCTCAAGAGGCACCAG	CTACCTC	23	hsa-let-7f	17	ZNF264	zinc finger protein 264	2 through 8
slc2516_chr19	GGAAGGCTTTCAACCACCGATCCTACCTCAAGAGGCACCAG	CTACCTC	23	hsa-let-7g	17	ZNF264	zinc finger protein 264	2 through 8
slc2516_chr19	GGAAGGCTTTCAACCACCGATCCTACCTCAAGAGGCACCAG	CTACCTC	23	hsa-let-7i	17	ZNF264	zinc finger protein 264	2 through 8
slc2516_chr19	GGAAGGCTTTCAACCACCGATCCTACCTCAAGAGGCACCAG	CTACCTC	23	hsa-miR-98	17	ZNF264	zinc finger protein 264	2 through 8
slc2519_chr11	CATCCTGCAGACCCTCAATGTCTACCTCTGAAGCCTCCTTC	CTACCTC	22	hsa-let-7a	11	RNF26	ring finger protein 26	2 through 8
slc2519_chr11	CATCCTGCAGACCCTCAATGTCTACCTCTGAAGCCTCCTTC	CTACCTC	22	hsa-let-7b	11	RNF26	ring finger protein 26	2 through 8
slc2519_chr11	CATCCTGCAGACCCTCAATGTCTACCTCTGAAGCCTCCTTC	CTACCTC	22	hsa-let-7c	11	RNF26	ring finger protein 26	2 through 8
slc2519_chr11	CATCCTGCAGACCCTCAATGTCTACCTCTGAAGCCTCCTTC	CTACCTC	22	hsa-let-7d	11	RNF26	ring finger protein 26	2 through 8
slc2519_chr11	CATCCTGCAGACCCTCAATGTCTACCTCTGAAGCCTCCTTC	CTACCTC	22	hsa-let-7e	11	RNF26	ring finger protein 26	2 through 8
slc2519_chr11	CATCCTGCAGACCCTCAATGTCTACCTCTGAAGCCTCCTTC	CTACCTC	22	hsa-let-7f	11	RNF26	ring finger protein 26	2 through 8
slc2519_chr11	CATCCTGCAGACCCTCAATGTCTACCTCTGAAGCCTCCTTC	CTACCTC	22	hsa-let-7g	11	RNF26	ring finger protein 26	2 through 8
slc2519_chr11	CATCCTGCAGACCCTCAATGTCTACCTCTGAAGCCTCCTTC	CTACCTC	22	hsa-let-7i	11	RNF26	ring finger protein 26	2 through 8
slc2519_chr11	CATCCTGCAGACCCTCAATGTCTACCTCTGAAGCCTCCTTC	CTACCTC	22	hsa-miR-98	11	RNF26	ring finger protein 26	2 through 8
slc2520_chr19	TAGTTTACAGTGCAATTTTATCTCAGGAATTATTTTTAAAA	GTGCAAT	10	hsa-miR-25	55	ZNF264	zinc finger protein 264	2 through 8
slc2523_chr12	TGAATTTGATGTGAATTCTTTTGCTGCTTAATAAAGTGACC	ATTCTTT	15	hsa-miR-186	7	RNF10	ring finger protein 10	2 through 8
slc2523_chr12	TGAATTTGATGTGAATTCTTTTGCTGCTTAATAAAGTGACC	TGCTGCT	22	hsa-miR-16	7	RNF10	ring finger protein 10	2 through 8
slc2523_chr12	TGAATTTGATGTGAATTCTTTTGCTGCTTAATAAAGTGACC	TGCTGCT	22	hsa-miR-424	7	RNF10	ring finger protein 10	2 through 8
slc2526_chr5	GTCTTCTTTTTCTGATTCAATACTGTGACCTCTCCGATACA	ACTGTGA	22	hsa-miR-27a	37	NEURL1B	neuralized homolog 1B (Drosophila)	2 through 8
slc2526_chr5	GTCTTCTTTTTCTGATTCAATACTGTGACCTCTCCGATACA	ACTGTGA	22	hsa-miR-27b	37	NEURL1B	neuralized homolog 1B (Drosophila)	2 through 8
slc2528_chr17	AATAACATGTATACCTACCTTTAGCAGCTTTTTATTGTGGA	CAGCTTT	25	hsa-miR-320a	5	TNRC6C	trinucleotide repeat containing 6C	2 through 8
slc252_chr6	TGTTTTAAATACTTGAGCCTTTTTCTCGGTGGGGGGTGGGG	TACTTGA	10	hsa-miR-26a	7	JARID2	jumonji, AT rich interactive domain 2	2 through 8
slc252_chr6	TGTTTTAAATACTTGAGCCTTTTTCTCGGTGGGGGGTGGGG	TACTTGA	10	hsa-miR-26b	7	JARID2	jumonji, AT rich interactive domain 2	2 through 8
slc2533_chr1	GATGCAGATAAAATCACTTGTCAATGCAAAATGTGTTAGAA	CAATGCA	22	hsa-miR-33a	5	FAM46C	family with sequence similarity 46, member C	2 through 8
slc2533_chr19	GGAAGGCTTTCAACCACCGATCCTACCTCAAAAGGCACCAG	CTACCTC	23	hsa-let-7a	8	ZNF805	zinc finger protein 805	2 through 8
slc2533_chr19	GGAAGGCTTTCAACCACCGATCCTACCTCAAAAGGCACCAG	CTACCTC	23	hsa-let-7b	8	ZNF805	zinc finger protein 805	2 through 8
slc2533_chr19	GGAAGGCTTTCAACCACCGATCCTACCTCAAAAGGCACCAG	CTACCTC	23	hsa-let-7c	8	ZNF805	zinc finger protein 805	2 through 8
slc2533_chr19	GGAAGGCTTTCAACCACCGATCCTACCTCAAAAGGCACCAG	CTACCTC	23	hsa-let-7d	8	ZNF805	zinc finger protein 805	2 through 8
slc2533_chr19	GGAAGGCTTTCAACCACCGATCCTACCTCAAAAGGCACCAG	CTACCTC	23	hsa-let-7e	8	ZNF805	zinc finger protein 805	2 through 8
slc2533_chr19	GGAAGGCTTTCAACCACCGATCCTACCTCAAAAGGCACCAG	CTACCTC	23	hsa-let-7f	8	ZNF805	zinc finger protein 805	2 through 8
slc2533_chr19	GGAAGGCTTTCAACCACCGATCCTACCTCAAAAGGCACCAG	CTACCTC	23	hsa-let-7g	8	ZNF805	zinc finger protein 805	2 through 8
slc2533_chr19	GGAAGGCTTTCAACCACCGATCCTACCTCAAAAGGCACCAG	CTACCTC	23	hsa-let-7i	8	ZNF805	zinc finger protein 805	2 through 8
slc2533_chr19	GGAAGGCTTTCAACCACCGATCCTACCTCAAAAGGCACCAG	CTACCTC	23	hsa-miR-98	8	ZNF805	zinc finger protein 805	2 through 8
slc2535_chrX	AATAGCCATTGCCTTCCATGTTGTTTACCTAATCAGCATAT	TGTTTAC	22	hsa-miR-30a	9	RAP2C	RAP2C, member of RAS oncogene family	2 through 8
slc2535_chrX	AATAGCCATTGCCTTCCATGTTGTTTACCTAATCAGCATAT	TGTTTAC	22	hsa-miR-30b	9	RAP2C	RAP2C, member of RAS oncogene family	2 through 8
slc2535_chrX	AATAGCCATTGCCTTCCATGTTGTTTACCTAATCAGCATAT	TGTTTAC	22	hsa-miR-30c	9	RAP2C	RAP2C, member of RAS oncogene family	2 through 8
slc2535_chrX	AATAGCCATTGCCTTCCATGTTGTTTACCTAATCAGCATAT	TGTTTAC	22	hsa-miR-30d	9	RAP2C	RAP2C, member of RAS oncogene family	2 through 8
slc2535_chrX	AATAGCCATTGCCTTCCATGTTGTTTACCTAATCAGCATAT	TGTTTAC	22	hsa-miR-30e	9	RAP2C	RAP2C, member of RAS oncogene family	2 through 8
slc2538_chr14	GAATTTCAAACCTATACATGTACTGTGAAATCATGATGTTA	ACTGTGA	22	hsa-miR-27a	12			2 through 8
slc2538_chr14	GAATTTCAAACCTATACATGTACTGTGAAATCATGATGTTA	ACTGTGA	22	hsa-miR-27b	12			2 through 8
slc2538_chr14	GAATTTCAAACCTATACATGTACTGTGAAATCATGATGTTA	GTACTGT	20	hsa-miR-101	12			2 through 8
slc2538_chr19	TAGTTTACAGTGCAATGTTATCTCAGGAATTTTTATAAACA	GTGCAAT	10	hsa-miR-25	5	ZNF805	zinc finger protein 805	2 through 8
slc2538_chrX	TATTTATTAAATACTCAAACTCAGTATTACCTACTCAATGC	CAGTATT	22	hsa-miR-200b	26	RAP2C	RAP2C, member of RAS oncogene family	2 through 8
slc2538_chrX	TATTTATTAAATACTCAAACTCAGTATTACCTACTCAATGC	CAGTATT	22	hsa-miR-200c	26	RAP2C	RAP2C, member of RAS oncogene family	2 through 8
slc253_chr6	TTTCTTGTAACATTTATAAGTGCTGCTTACATCACTGAACA	TGCTGCT	21	hsa-miR-16	24	JARID2	jumonji, AT rich interactive domain 2	2 through 8
slc253_chr6	TTTCTTGTAACATTTATAAGTGCTGCTTACATCACTGAACA	TGCTGCT	21	hsa-miR-424	24	JARID2	jumonji, AT rich interactive domain 2	2 through 8
slc2543_chrX	GATAACCTCAATCATGGCCATACCGAGCAGGTTAGTTTTTG	ACCGAGC	22	hsa-miR-423-3p	5	RAP2C	RAP2C, member of RAS oncogene family	2 through 8
slc2544_chr4	GGGATAAAGGGCTTGTACTATGCACTTTTTATTAATGAATA	GCACTTT	22	hsa-miR-106b	7			2 through 8
slc2544_chr4	GGGATAAAGGGCTTGTACTATGCACTTTTTATTAATGAATA	GCACTTT	22	hsa-miR-17	7			2 through 8
slc2544_chr4	GGGATAAAGGGCTTGTACTATGCACTTTTTATTAATGAATA	GCACTTT	22	hsa-miR-93	7			2 through 8
slc2545_chr5	CAGCGTGTTTTCCTTTGCCTTTTTTGCACTTTGGTGAATTA	GCACTTT	26	hsa-miR-106b	8	ATP6V0E1	ATPase, H+ transporting, lysosomal 9kDa, V0 subunit e1	2 through 8
slc2545_chr5	CAGCGTGTTTTCCTTTGCCTTTTTTGCACTTTGGTGAATTA	GCACTTT	26	hsa-miR-17	8	ATP6V0E1	ATPase, H+ transporting, lysosomal 9kDa, V0 subunit e1	2 through 8
slc2545_chr5	CAGCGTGTTTTCCTTTGCCTTTTTTGCACTTTGGTGAATTA	GCACTTT	26	hsa-miR-93	8	ATP6V0E1	ATPase, H+ transporting, lysosomal 9kDa, V0 subunit e1	2 through 8
slc2545_chr5	CAGCGTGTTTTCCTTTGCCTTTTTTGCACTTTGGTGAATTA	TTGCACT	24	hsa-miR-301a	8	ATP6V0E1	ATPase, H+ transporting, lysosomal 9kDa, V0 subunit e1	2 through 8
[truncated: 9,515 more rows]
