# Supplementary material for: Identification of distinct miRNA target regulation between breast cancer molecular subtypes using AGO2-PAR-CLIP and patient datasets
Source: Genome Biol. 2014 Jan 7;15(1):R9. doi: 10.1186/gb-2014-15-1-r9 (PMC4053773; doi:10.1186/gb-2014-15-1-r9)
Supplement: Additional file 5: Table S4 — Regression model to predict miRNA ‘PAR-CLIP-like’ targets in patient datasets. [file gb-2014-15-1-r9-S5.xlsx]

## Sheet: Sheet 1
Supplementary Table 4. Univariate analysis to define features of AGO2-PAR-CLIP targets.
Farazi 2011						TCGA 2012
	Univariate correlation	Univariate correlation p-value	Univariate AUC	Selected by LASSO			Univariate correlation	Univariate correlation p-value	Univariate AUC	Selected by LASSO
Basal-like (78)						Basal-like (84)
Total number conserved sites	0.201341	0	0.65597	FALSE		Total number conserved sites	0.177879	0	0.640219	TRUE
Number of conserved 8mer sites	0.166141	0	0.582353	TRUE		Number of conserved 8mer sites	0.137065	0	0.577255	TRUE
Number of conserved 7mer m8 sites	0.120578	0	0.571826	TRUE		Number of conserved 7mer m8 sites	0.111755	0	0.564826	TRUE
Number of conserved 7mer 1A sites	0.0372757	0.015022	0.519429	TRUE		Number of conserved 7mer 1A sites	0.0376037	0.00157601	0.51639	TRUE
Total number nonconserved sites	-0.0868441	5.79426e-09	0.406641	TRUE		Total number nonconserved sites	-0.0777076	1.624e-11	0.420061	TRUE
Number of nonconserved 8mer sites	-0.00632066	0.663758	0.497619	FALSE		Number of nonconserved 8mer sites	-0.0128057	0.34368	0.494826	TRUE
Number of nonconserved 7mer m8 sites	-0.0480705	0.00150271	0.457346	TRUE		Number of nonconserved 7mer m8 sites	-0.0288129	0.0173962	0.472511	FALSE
Number of nonconserved 7mer 1A sites	-0.0574534	0.000175056	0.445651	FALSE		Number of nonconserved 7mer 1A sites	-0.0612284	1.39368e-07	0.444444	TRUE
Total context score	-0.184021	8.13861e-37	0.340159	TRUE		Total context score	-0.21123	5.32552e-79	0.319826	TRUE
Aggregate PCT	0.223929	0	0.672514	TRUE		Aggregate PCT	0.204543	0	0.660356	TRUE
miRNA mean RRF	0.0508814	0.000884247	0.606288	TRUE		miRNA mean RRF	-0.00243616	0.829543	0.53327	TRUE
miRNA variance	0.0107249	0.491432	0.568623	TRUE		miRNA variance	-0.041692	0.000455642	0.483182	TRUE
mRNA mean abundance (A)	-0.0190142	0.234966	0.484996	TRUE		mRNA mean abundance (log2RPKM)	0.0209928	0.0924278	0.516319	TRUE
mRNA variance	-0.0110684	0.491432	0.502025	TRUE		mRNA variance	0.0101286	0.456289	0.501545	TRUE
miRNA-mRNA interaction term	-0.0245099	0.122392	0.495071	TRUE		miRNA-mRNA interaction term	0.00832251	0.508805	0.531208	TRUE
miRNA-mRNA interaction term (absolute mRNA value)	0.0505961	0.000884247	0.606969	TRUE		miRNA-mRNA interaction term (absolute mRNA value)	0.00804691	0.508805	0.530064	TRUE
	Univariate correlation	Univariate correlation p-value	Univariate AUC	Selected by LASSO			Univariate correlation	Univariate correlation p-value	Univariate AUC	Selected by LASSO
HER2 (23)						HER2 (52)
Total number conserved sites	0.20722	0	0.661469	FALSE		Total number conserved sites	0.19785	0	0.644362	FALSE
Number of conserved 8mer sites	0.140543	0	0.575658	TRUE		Number of conserved 8mer sites	0.13954	0	0.573466	FALSE
Number of conserved 7mer m8 sites	0.153493	0	0.585713	TRUE		Number of conserved 7mer m8 sites	0.135112	0	0.572652	TRUE
Number of conserved 7mer 1A sites	0.0348534	0.0171307	0.514648	TRUE		Number of conserved 7mer 1A sites	0.0394232	0.00130721	0.515656	FALSE
Total number nonconserved sites	-0.111962	2.9365e-15	0.389271	TRUE		Total number nonconserved sites	-0.0723154	2.89206e-09	0.42708	FALSE
Number of nonconserved 8mer sites	-0.020817	0.169056	0.491161	TRUE		Number of nonconserved 8mer sites	-0.00618701	0.60243	0.49648	FALSE
Number of nonconserved 7mer m8 sites	-0.0472294	0.0014911	0.460301	FALSE		Number of nonconserved 7mer m8 sites	-0.0406261	0.000995123	0.467099	TRUE
Number of nonconserved 7mer 1A sites	-0.0807326	1.80504e-08	0.426189	TRUE		Number of nonconserved 7mer 1A sites	-0.0468572	0.00018071	0.454109	FALSE
Total context score	-0.187112	7.33306e-41	0.331752	TRUE		Total context score	-0.212659	8.19671e-73	0.322405	TRUE
Aggregate PCT	0.228872	0	0.67019	TRUE		Aggregate PCT	0.225468	0	0.667166	TRUE
miRNA mean RRF	0.0467721	0.00149171	0.593799	TRUE		miRNA mean RRF	-0.0424266	0.000625873	0.491194	TRUE
miRNA variance	0.0154594	0.308465	0.540763	TRUE		miRNA variance	-0.0450407	0.000296426	0.454182	FALSE
mRNA mean abundance (A)	-0.0143707	0.325434	0.493281	TRUE		mRNA mean abundance (log2RPKM)	0.0166705	0.171122	0.514843	TRUE
mRNA variance	-0.00883615	0.528318	0.49812	TRUE		mRNA variance	0.0184592	0.13728	0.515017	TRUE
miRNA-mRNA interaction term	-0.0365152	0.0132991	0.510863	TRUE		miRNA-mRNA interaction term	-0.029786	0.0149293	0.493846	FALSE
miRNA-mRNA interaction term (absolute mRNA value)	0.0374195	0.0120908	0.593577	TRUE		miRNA-mRNA interaction term (absolute mRNA value)	-0.0303163	0.0142392	0.492072	FALSE
	Univariate correlation	Univariate correlation p-value	Univariate AUC	Selected by LASSO			Univariate correlation	Univariate correlation p-value	Univariate AUC	Selected by LASSO
Luminal A (25)						Luminal A (205)
Total number conserved sites	0.199548	0	0.656023	FALSE		Total number conserved sites	0.188998	0	0.649081	FALSE
Number of conserved 8mer sites	0.13014	0	0.567177	TRUE		Number of conserved 8mer sites	0.141154	0	0.580436	TRUE
Number of conserved 7mer m8 sites	0.162355	0	0.589927	TRUE		Number of conserved 7mer m8 sites	0.12517	0	0.571904	TRUE
Number of conserved 7mer 1A sites	0.0255206	0.0909789	0.512694	TRUE		Number of conserved 7mer 1A sites	0.040722	0.000837497	0.516838	TRUE
Total number nonconserved sites	-0.119769	2.37949e-17	0.378292	TRUE		Total number nonconserved sites	-0.0893093	2.45738e-14	0.410476	TRUE
Number of nonconserved 8mer sites	-0.0323754	0.0301047	0.483596	TRUE		Number of nonconserved 8mer sites	-0.0183126	0.128845	0.49118	TRUE
Number of nonconserved 7mer m8 sites	-0.0615224	2.17249e-05	0.450269	TRUE		Number of nonconserved 7mer m8 sites	-0.0369318	0.00244847	0.467897	FALSE
Number of nonconserved 7mer 1A sites	-0.0747078	2.07234e-07	0.430288	FALSE		Number of nonconserved 7mer 1A sites	-0.0662607	2.10772e-08	0.438758	TRUE
Total context score	-0.178637	2.26054e-37	0.340531	TRUE		Total context score	-0.212993	3.37466e-77	0.316351	TRUE
Aggregate PCT	0.237805	0	0.686588	TRUE		Aggregate PCT	0.226161	0	0.674574	TRUE
miRNA mean RRF	0.0486985	0.000887998	0.574859	TRUE		miRNA mean RRF	-0.0189484	0.124041	0.509624	TRUE
miRNA variance	0.0136418	0.351741	0.518995	TRUE		miRNA variance	-0.0322462	0.00834938	0.479036	TRUE
mRNA mean abundance (A)	0.014472	0.351741	0.519358	TRUE		mRNA mean abundance (log2RPKM)	-0.0029437	0.798782	0.49557	TRUE
mRNA variance	0.013997	0.351741	0.521124	TRUE		mRNA variance	0.0127998	0.285487	0.510537	TRUE
miRNA-mRNA interaction term	-0.00156022	0.911251	0.535827	TRUE		miRNA-mRNA interaction term	-0.0207655	0.100223	0.506877	FALSE
miRNA-mRNA interaction term (absolute mRNA value)	0.0455911	0.00179099	0.583506	TRUE		miRNA-mRNA interaction term (absolute mRNA value)	-0.0205458	0.100223	0.507188	FALSE
	Univariate correlation	Univariate correlation p-value	Univariate AUC	Selected by LASSO			Univariate correlation	Univariate correlation p-value	Univariate AUC	Selected by LASSO
Luminal B (6)						Luminal B (103)
Total number conserved sites	0.208632	0	0.663885	FALSE		Total number conserved sites	0.179332	0	0.634225	FALSE
Number of conserved 8mer sites	0.157471	0	0.583122	TRUE		Number of conserved 8mer sites	0.135311	0	0.572572	TRUE
Number of conserved 7mer m8 sites	0.144665	0	0.579548	TRUE		Number of conserved 7mer m8 sites	0.119498	0	0.569257	TRUE
Number of conserved 7mer 1A sites	0.0399749	0.0116949	0.521067	TRUE		Number of conserved 7mer 1A sites	0.0260978	0.0334998	0.510033	TRUE
Total number nonconserved sites	-0.112979	3.57603e-14	0.38598	TRUE		Total number nonconserved sites	-0.0815713	2.98672e-12	0.42075	TRUE
Number of nonconserved 8mer sites	-0.0188067	0.292691	0.4932	TRUE		Number of nonconserved 8mer sites	-0.0209495	0.090783	0.490626	TRUE
Number of nonconserved 7mer m8 sites	-0.0606831	7.33932e-05	0.447101	TRUE		Number of nonconserved 7mer m8 sites	-0.0398877	0.000818264	0.466831	TRUE
Number of nonconserved 7mer 1A sites	-0.0681326	8.15294e-06	0.431085	FALSE		Number of nonconserved 7mer 1A sites	-0.0521948	1.23736e-05	0.452979	FALSE
Total context score	-0.196148	8.65032e-41	0.331066	TRUE		Total context score	-0.19621	3.37537e-66	0.328964	TRUE
Aggregate PCT	0.242416	0	0.682299	TRUE		Aggregate PCT	0.195567	0	0.653368	TRUE
miRNA mean RRF	0.0188333	0.292691	0.596075	TRUE		miRNA mean RRF	-0.018534	0.131101	0.54032	TRUE
miRNA variance	-0.00385425	0.826267	0.552318	TRUE		miRNA variance	-0.0421535	0.000480831	0.476248	TRUE
mRNA mean abundance (A)	-0.0111184	0.553752	0.493169	TRUE		mRNA mean abundance (log2RPKM)	0.040253	0.000807034	0.532087	TRUE
mRNA variance	0.00578302	0.793531	0.509067	TRUE		mRNA variance	0.0160704	0.18477	0.498413	TRUE
miRNA-mRNA interaction term	0.00323009	0.826267	0.503985	TRUE		miRNA-mRNA interaction term	-0.0088938	0.438655	0.53854	TRUE
miRNA-mRNA interaction term (absolute mRNA value)	0.0155615	0.387043	0.60066	TRUE		miRNA-mRNA interaction term (absolute mRNA value)	-0.00930657	0.438655	0.538349	FALSE
	Univariate correlation	Univariate correlation p-value	Univariate AUC	Selected by LASSO
Normal-like (21)
Total number conserved sites	0.210704	0	0.662486	FALSE
Number of conserved 8mer sites	0.160693	0	0.582886	TRUE
Number of conserved 7mer m8 sites	0.133536	2.84217e-15	0.57907	TRUE
Number of conserved 7mer 1A sites	0.047121	0.00930361	0.517795	FALSE
Total number nonconserved sites	-0.100763	3.53762e-09	0.398697	FALSE
Number of nonconserved 8mer sites	-0.0422076	0.0180009	0.482028	TRUE
Number of nonconserved 7mer m8 sites	-0.0425148	0.0180009	0.461694	FALSE
Number of nonconserved 7mer 1A sites	-0.0616831	0.000480684	0.440087	TRUE
Total context score	-0.163049	2.64272e-22	0.345303	TRUE
Aggregate PCT	0.234262	0	0.668822	TRUE
miRNA mean RRF	0.0380875	0.0322688	0.51815	TRUE
miRNA variance	-0.00652121	0.741815	0.511679	TRUE
mRNA mean abundance (A)	0.0356078	0.0433356	0.529837	TRUE
mRNA variance	0.0026752	0.872416	0.519103	TRUE
miRNA-mRNA interaction term	-0.0133401	0.483693	0.519645	TRUE
miRNA-mRNA interaction term (absolute mRNA value)	0.0224394	0.218978	0.543727	FALSE
	Univariate correlation	Univariate correlation p-value	Univariate AUC	Selected by LASSO
All (161)
Total number conserved sites	0.217858	0	0.671009	TRUE
Number of conserved 8mer sites	0.138837	0	0.576365	TRUE
Number of conserved 7mer m8 sites	0.147796	0	0.58637	TRUE
Number of conserved 7mer 1A sites	0.0650897	1.83442e-05	0.531336	FALSE
Total number nonconserved sites	-0.128368	7.10099e-18	0.372573	TRUE
Number of nonconserved 8mer sites	-0.00736496	0.706422	0.498166	FALSE
Number of nonconserved 7mer m8 sites	-0.0653824	1.83442e-05	0.444127	FALSE
Number of nonconserved 7mer 1A sites	-0.0916429	1.16495e-09	0.417178	TRUE
Total context score	-0.182277	4.93876e-35	0.332919	TRUE
Aggregate PCT	0.230933	0	0.671893	TRUE
miRNA mean RRF	0.0568349	0.000188926	0.576457	TRUE
miRNA variance	0.0134767	0.445101	0.540788	TRUE
mRNA mean abundance (A)	0.000648566	0.964985	0.506942	TRUE
mRNA variance	-0.00113533	0.964985	0.506815	FALSE
miRNA-mRNA interaction term	-0.0158084	0.379439	0.517006	TRUE
miRNA-mRNA interaction term (absolute mRNA value)	0.0407819	0.00836784	0.584616	TRUE
	Univariate correlation	Univariate correlation p-value	Univariate AUC	Selected by LASSO
IDC (126)
Total number conserved sites	0.211226	0	0.669367	TRUE
Number of conserved 8mer sites	0.146388	0	0.579172	FALSE
Number of conserved 7mer m8 sites	0.131478	0	0.57509	TRUE
Number of conserved 7mer 1A sites	0.069915	8.16901e-06	0.533685	TRUE
Total number nonconserved sites	-0.120505	4.5891e-15	0.376715	TRUE
Number of nonconserved 8mer sites	-0.0374304	0.0168956	0.482533	TRUE
Number of nonconserved 7mer m8 sites	-0.0544543	0.000536182	0.45297	FALSE
Number of nonconserved 7mer 1A sites	-0.076441	1.07374e-06	0.424375	FALSE
Total context score	-0.175953	5.71179e-31	0.335341	TRUE
Aggregate PCT	0.235035	0	0.677074	TRUE
miRNA mean RRF	0.057094	0.00030127	0.596876	TRUE
miRNA variance	0.0240337	0.121229	0.564469	TRUE
mRNA mean abundance (A)	-0.025285	0.109756	0.484202	TRUE
mRNA variance	0.00903394	0.552129	0.508301	FALSE
miRNA-mRNA interaction term	-0.0417911	0.00790625	0.495345	TRUE
miRNA-mRNA interaction term (absolute mRNA value)	0.0517983	0.000940242	0.605051	FALSE
