# Supplementary material for: Identification of distinct miRNA target regulation between breast cancer molecular subtypes using AGO2-PAR-CLIP and patient datasets
Source: Genome Biol. 2014 Jan 7;15(1):R9. doi: 10.1186/gb-2014-15-1-r9 (PMC4053773; doi:10.1186/gb-2014-15-1-r9)
Supplement: Additional file 6: Table S5 — T-test comparing P values of miRNA-pathway associations that include at least one MP-PCLIP miRNA target compared to P values of all other miRNA-pathway associations for the basal-like subtype in our dataset. [file gb-2014-15-1-r9-S6.xls]

## Sheet: Sheet1
Supplementary Table 5. T-test comparing p-values of miRNA-pathway associations that include at least one MP-PCLIP target to p-values of all other miRNA-pathway associations in the basal subtype in the Farazi dataset.
miRNA TargetScan family	T-test p-value
miR-29abcd	8.45314e-20
miR-101/101ab	3.06152e-14
miR-141/200a	2.08536e-11
miR-24/24ab/24-3p	6.36756e-11
miR-103a/107/107ab	3.15333e-09
miR-22/22-3p	4.28726e-09
miR-25/32/92abc/363/363-3p/367	1.78213e-07
miR-26ab/1297/4465	2.07439e-07
miR-17/17-5p/20ab/20b-5p/93/106ab/427/518a-3p/519d	7.77893e-07
miR-378/422a/378bcdefhi	1.22753e-05
let-7/98/4458/4500	5.25858e-05
miR-30abcdef/30abe-5p/384-5p	0.000109726
miR-19ab	0.000212147
miR-186	0.000917774
miR-200bc/429/548a	0.00136169
miR-151-3p	0.00150485
miR-7/7ab	0.00213049
miR-145	0.00300677
miR-27abc/27a-3p	0.00831565
miR-23abc/23b-3p	0.00997783
miR-96/507/1271	0.0126485
miR-130ac/301ab/301b/301b-3p/454/721/4295/3666	0.0159772
miR-374ab	0.0191472
miR-182	0.0349328
miR-15abc/16/16abc/195/322/424/497/1907	0.0601599
miR-21/590-5p	0.112201
miR-99ab/100	0.157614
miR-425/425-5p/489	0.168172
miR-203	0.237929
miR-183	0.267931
miR-148ab-3p/152	0.299208
miR-320abcd/4429	0.523791
miR-181abcd/4262	0.568997
miR-193/193b/193a-3p	0.787683
miR-10abc/10a-5p	NA
miR-125a-5p/125b-5p/351/670/4319	NA
miR-126-3p	NA
miR-140-3p	NA
miR-142-3p	NA
miR-142-5p	NA
miR-143/1721/4770	NA
miR-146ac/146b-5p	NA
miR-150/5127	NA
miR-151-5p/151b	NA
miR-155	NA
miR-18ab/4735-3p	NA
miR-191	NA
miR-199ab-3p/3129-5p	NA
miR-199ab-5p	NA
miR-205/205ab	NA
miR-221/222/222ab/1928	NA
miR-223	NA
miR-224	NA
miR-28-3p	NA
miR-28-5p/708/1407/1653/3139	NA
miR-342-3p	NA
miR-34ac/34bc-5p/449abc/449c-5p	NA
miR-423-3p	NA
miR-451	NA
miR-452/4676-3p	NA
miR-9/9ab	NA
