# Supplementary material for: Identification of distinct miRNA target regulation between breast cancer molecular subtypes using AGO2-PAR-CLIP and patient datasets
Source: Genome Biol. 2014 Jan 7;15(1):R9. doi: 10.1186/gb-2014-15-1-r9 (PMC4053773; doi:10.1186/gb-2014-15-1-r9)
Supplement: Additional file 7: Table S6 — Ranking lists for miRNA phenotype association and target prognostic signatures. [file gb-2014-15-1-r9-S7.xlsx]

## Sheet: A
Supplementary Table 6. Prognostic signatures and miRNA phenotype association.
A. miRNA tumor phenotype association for the Farazi 2011 dataset.
Basal-like (78)
	miRNA phenotype							miRNA expression
miRNA TargetScan family	GT metastasis p-value	GT survival p-value	GT histological grade p-value	GT lymphovascular invasion p-value	GT positive lymph nodes p -value	GT tumor size p-value	Rank test p-value	Expression mean (RRF)	Expression variance	Expression min (RRF)	Expression max (RRF)
miR-130ac/301ab/301b/301b-3p/454/721/4295/3666	0.145845	0.269859	0.0430182	0.00467865	0.389473	0.26951	0.0244	0.00475648	7.64902e-06	0.00104884	0.0161365
miR-101/101ab	0.106942	0.263406	0.0900918	0.0265669	0.105326	0.327992	0.04575	0.00835351	1.85535e-05	0.000539528	0.0200317
miR-19ab	0.280516	0.613222	0.0941558	0.0653846	0.362918	0.0320129	0.08052	0.0243001	0.000333513	0.00102718	0.111392
miR-186	0.119508	0.481374	0.143115	0.00283657	0.44667	0.308323	0.08052	0.00442347	5.48936e-06	0.00108885	0.0103778
miR-24/24ab/24-3p	0.0100714	0.355783	0.037958	0.0440606	0.97584	0.223751	0.08052	0.0312024	0.000308896	0.00629886	0.0899656
miR-99ab/100	0.27447	0.177106	0.00145235	0.220899	0.719874	0.620314	0.150467	0.0124226	6.82378e-05	0.00197991	0.0412912
miR-26ab/1297/4465	0.0762086	0.768276	0.177384	0.000487439	0.980668	0.2935	0.160887	0.0221832	0.000119728	0.00708996	0.0859178
miR-193/193b/193a-3p	0.0988258	0.192017	0.0492103	0.0201561	0.696592	0.365376	0.160887	0.00308434	7.37199e-06	0.00039302	0.0126573
miR-29abcd	0.0977801	0.60112	0.112974	0.0549288	0.123506	0.966492	0.202607	0.0234429	0.000108555	0.00523671	0.0521221
miR-96/507/1271	0.55632	0.629271	0.0102699	0.00084498	0.780585	0.86833	0.202607	0.00147754	1.64799e-06	0	0.00877621
let-7/98/4458/4500	0.337413	0.836723	0.256143	0.00512875	0.265225	0.276176	0.202607	0.109476	0.00175485	0.0331697	0.26441
miR-191	0.0439263	0.305931	0.449711	0.52752	0.15293	0.580992	0.202607	0.0068127	1.55122e-05	0.00159706	0.0210799
miR-181abcd/4262	0.471357	0.832302	0.442476	0.0632928	0.181957	0.258228	0.202607	0.00519055	4.56034e-05	0	0.0420303
miR-425/425-5p/489	0.408696	0.732605	0.0279948	8.66936e-05	0.879872	0.353235	0.202607	0.0021535	2.72929e-06	0.000277473	0.00891844
miR-17/17-5p/20ab/20b-5p/93/106ab/427/518a-3p/519d	0.579864	0.686575	0.115825	0.00673112	0.286425	0.476444	0.21106	0.0249527	0.000277157	0.00500912	0.107297
miR-23abc/23b-3p	0.355554	0.839353	0.0230189	0.00515933	0.523736	0.345575	0.212737	0.0224914	0.000132889	0.00323394	0.0546623
miR-320abcd/4429	0.242572	0.553958	0.600056	0.000939509	0.923092	0.341802	0.233953	0.00565766	4.22142e-05	0.00128313	0.0397276
miR-25/32/92abc/363/363-3p/367	0.298433	0.257024	0.254428	0.0186784	0.55039	0.749749	0.235011	0.00943587	3.81304e-05	0.00152956	0.0410353
miR-203	0.921502	0.862993	0.51641	2.65129e-05	0.64876	0.276209	0.235011	0.00187638	6.21231e-06	0	0.0150965
miR-34ac/34bc-5p/449abc/449c-5p	0.282068	0.509582	0.999244	0.863639	0.0738678	0.889658	0.257725	0.00112449	1.11679e-06	0	0.00443448
miR-182	0.441917	0.924506	0.0145953	0.0132565	0.507688	0.425628	0.267845	0.00265807	7.33197e-06	0.000105702	0.0170674
miR-21/590-5p	0.185328	0.785489	0.393712	0.0145889	0.190438	0.781369	0.267845	0.312016	0.0138764	0.0461397	0.590674
miR-199ab-5p	0.732383	0.0977961	0.118202	0.379756	0.666518	0.929403	0.272909	0.00824168	8.0365e-05	0.00113625	0.066384
miR-7/7ab	0.139155	0.477764	0.426406	0.0375233	0.33713	0.914965	0.274048	0.00120523	1.27652e-06	0	0.00563659
miR-22/22-3p	0.54906	0.710719	0.0774597	0.11559	0.363345	0.612636	0.274048	0.0344739	0.00110067	0.00686605	0.206355
miR-183	0.615908	0.754778	0.0816589	0.0366151	0.553005	0.559732	0.274048	0.00158239	2.5008e-06	0	0.0106709
miR-148ab-3p/152	0.739086	0.866029	0.572531	0.236467	0.0938401	0.30935	0.274048	0.027022	0.000184462	0.00362725	0.0730519
miR-141/200a	0.762425	0.811694	0.556985	0.091623	0.128436	0.269181	0.278421	0.0174582	0.000141765	0.00287901	0.046577
miR-374ab	0.286937	0.651032	0.308771	0.0155427	0.873868	0.595596	0.302686	0.00174284	1.30332e-06	0.000141533	0.00503376
miR-200bc/429/548a	0.578325	0.794033	0.251965	0.155376	0.428869	0.535758	0.31232	0.0173006	8.57224e-05	0.000550533	0.043141
miR-27abc/27a-3p	0.542743	0.853342	0.293176	0.0163849	0.203521	0.677936	0.313658	0.0146924	6.61211e-05	0.00192288	0.0410456
miR-145	0.347733	0.8417	0.514381	0.0628657	0.401428	0.782053	0.366	0.00850165	7.20643e-05	0.000891256	0.0424124
miR-15abc/16/16abc/195/322/424/497/1907	0.529912	0.924722	0.526649	0.00562153	0.361373	0.345872	0.366	0.0152922	4.20424e-05	0.00363719	0.0394686
miR-103a/107/107ab	0.682382	0.890868	0.489997	0.00731038	0.450332	0.399316	0.478312	0.01555	3.95443e-05	0.00651051	0.0410025
miR-423-3p	0.603154	0.769087	0.595352	0.179944	0.659279	0.467284	0.486954	0.00245347	3.35025e-06	0.000396143	0.0103778
miR-378/422a/378bcdefhi	0.697122	0.96793	0.393251	0.472048	0.114496	0.839398	0.492406	0.00367471	1.08239e-05	0.000542728	0.0154872
miR-30abcdef/30abe-5p/384-5p	0.750827	0.884259	0.278059	0.0105034	0.826902	0.728166	0.513719	0.0311025	0.000270496	0.00664268	0.0994651
miR-142-3p	0.852638	0.836149	0.797514	0.16561	0.447354	0.909737	0.686411	0.00817787	5.12642e-05	0.000435773	0.0316467
miR-151-3p	0.706749	0.713678	0.659199	0.0660256	0.799391	0.98493	0.705254	0.00243854	1.93001e-06	0.000578372	0.00945653
miR-125a-5p/125b-5p/351/670/4319	0.984508	0.875553	0.650338	0.579381	0.602518	0.608392	0.710803	0.0199261	0.00026888	0.00233044	0.0874673
miR-10abc/10a-5p	NA	NA	NA	NA	NA	NA	0.759376	0.00363845	5.99818e-06	0.00116071	0.0159714
miR-126-3p	NA	NA	NA	NA	NA	NA	0.790967	0.00700713	1.58712e-05	0.00140056	0.0204996
miR-140-3p	NA	NA	NA	NA	NA	NA	0.824635	0.00221343	2.15269e-06	0.000607597	0.00978216
miR-142-5p	NA	NA	NA	NA	NA	NA	0.857466	0.00649715	2.7117e-05	0.000321642	0.0262702
miR-143/1721/4770	NA	NA	NA	NA	NA	NA	0.887347	0.0230096	0.000270343	0.00638259	0.11196
miR-146ac/146b-5p	NA	NA	NA	NA	NA	NA	0.913409	0.00865366	4.92277e-05	0.00152094	0.040869
miR-150/5127	NA	NA	NA	NA	NA	NA	0.940438	0.00290661	6.55111e-06	5.87235e-05	0.0105558
miR-151-5p/151b	NA	NA	NA	NA	NA	NA	0.963927	0.0018796	1.58386e-06	0.000279653	0.00784864
miR-155	NA	NA	NA	NA	NA	NA	0.98322	0.00116719	1.5002e-06	6.88421e-05	0.00720163
miR-18ab/4735-3p	NA	NA	NA	NA	NA	NA	1	0.00149183	2.67458e-06	4.37018e-05	0.00885548
miR-199ab-3p/3129-5p	NA	NA	NA	NA	NA	NA	1	0.0143942	0.000199333	0.0023162	0.114496
miR-223	NA	NA	NA	NA	NA	NA	1	0.00150903	3.41326e-06	0.000139277	0.0116164
miR-221/222/222ab/1928	NA	NA	NA	NA	NA	NA	1	0.00566589	1.07342e-05	0.00109255	0.0174634
miR-224	NA	NA	NA	NA	NA	NA	1	0.00186672	4.75057e-05	0	0.0605628
miR-28-3p	NA	NA	NA	NA	NA	NA	1	0.00111454	7.60713e-07	0.000218509	0.00453041
miR-205/205ab	NA	NA	NA	NA	NA	NA	1	0.00977841	0.000208647	0.000196031	0.0881514
miR-28-5p/708/1407/1653/3139	NA	NA	NA	NA	NA	NA	1	0.00146817	7.68976e-07	0.000349615	0.00594438
miR-342-3p	NA	NA	NA	NA	NA	NA	1	0.00119514	5.17988e-07	0.000106535	0.00371623
miR-451	NA	NA	NA	NA	NA	NA	1	0.00408826	1.05347e-05	0.000454047	0.0152302
miR-452/4676-3p	NA	NA	NA	NA	NA	NA	1	0.00100549	4.27671e-06	0	0.0162132
miR-9/9ab	NA	NA	NA	NA	NA	NA	1	0.00114887	7.63546e-06	0	0.0229327
HER2 (23)
miRNA TargetScan family	GT metastasis p-value	GT survival p-value	GT histological grade p-value	GT lymphangio invasion p-value	GT positive lymph nodes p -value	GT tumor size p-value	Rank test p-value	Expression mean (RRF)	Expression variance	Expression min (RRF)	Expression max (RRF)
miR-203	0.0992875	0.383406	0.0146405	0.79191	0.214832	0.328369	0.2842	0.00148566	1.30523e-06	3.34017e-05	0.00455311
miR-423-3p	0.324148	0.0538823	0.346148	0.346366	0.266758	0.45963	0.29145	0.00479765	8.1466e-05	0.000516102	0.0402119
miR-21/590-5p	0.106586	0.0361272	0.0453345	0.869121	0.0347506	0.842564	0.29145	0.353395	0.0146805	0.126804	0.625182
miR-196abc	0.154262	0.503158	0.312516	0.764548	0.0522028	0.45165	0.29145	0.00103863	1.07806e-06	0.000155802	0.00475844
miR-22/22-3p	0.473005	0.496518	0.00340287	0.74132	0.458538	0.0614833	0.325214	0.0389083	0.00155124	0.0134934	0.204463
miR-320abcd/4429	0.0387448	0.671121	0.299178	0.74028	0.231403	0.588992	0.325214	0.00351341	4.79978e-06	0.000830172	0.00947207
miR-142-3p	0.261413	0.885527	2.61259e-05	0.894901	0.103359	0.73001	0.325214	0.0125192	0.000171751	0.000937968	0.0434102
miR-23abc/23b-3p	0.0325385	0.601273	0.655275	0.981521	0.13143	0.20514	0.325214	0.0148659	3.70132e-05	0.00629284	0.0326548
miR-33ab/33-5p	0.801826	0.403419	0.000100376	0.990172	0.372108	0.0706761	0.325214	0.00138555	1.14951e-06	0.000462131	0.005371
miR-183	0.536085	0.817695	0.0119437	0.953656	0.0786439	0.262727	0.325214	0.00152792	1.32478e-06	0.000234849	0.00465673
miR-193/193b/193a-3p	0.00175866	0.324044	0.00160124	0.914522	0.406174	0.773685	0.325214	0.00377338	1.1689e-05	0.000452298	0.0168561
miR-99ab/100	0.655636	0.0535125	0.889223	0.448326	0.118954	0.773742	0.325214	0.0141883	5.47261e-05	0.00560748	0.0340756
miR-181abcd/4262	0.0736395	0.711298	0.0210548	0.906822	0.27854	0.237133	0.325214	0.00783283	8.2894e-06	0.00196082	0.0131246
miR-103a/107/107ab	0.0824791	0.388363	0.142907	0.942158	0.145599	0.313618	0.325214	0.0183191	4.45922e-05	0.00472947	0.03243
miR-26ab/1297/4465	0.0651355	0.295749	0.0137725	0.960686	0.692105	0.461202	0.358918	0.0256379	9.25895e-05	0.00838488	0.0461094
miR-374ab	0.239597	0.584214	0.0324567	0.858594	0.310545	0.539663	0.358918	0.00232536	4.42428e-06	0.000184752	0.00907882
miR-199ab-5p	0.585076	0.695577	0.000405668	0.528877	0.319879	0.761931	0.358918	0.0102645	5.28871e-05	0.0038608	0.0359503
miR-15abc/16/16abc/195/322/424/497/1907	0.050057	0.508184	0.179689	0.940186	0.302807	0.398707	0.378611	0.0137006	2.05216e-05	0.00671564	0.0233928
miR-29abcd	0.243561	0.03436	0.890057	0.741742	0.76521	0.797781	0.382336	0.0208627	8.0589e-05	0.00662737	0.0516831
miR-27abc/27a-3p	0.0665012	0.569567	0.28428	0.965433	0.188324	0.585606	0.382336	0.0137348	3.94711e-05	0.00440217	0.0285725
miR-200bc/429/548a	0.0696518	0.536247	0.0306787	0.906841	0.369945	0.54798	0.382336	0.0118576	4.13418e-05	0.0028274	0.0269776
miR-141/200a	0.0130035	0.587976	0.615074	0.974954	0.265773	0.479017	0.382336	0.0184825	6.61547e-05	0.00485044	0.0401373
miR-34ac/34bc-5p/449abc/449c-5p	0.521649	0.187596	0.217907	0.428965	0.619639	0.927374	0.382336	0.00212208	1.46262e-06	0.000283803	0.00426355
miR-25/32/92abc/363/363-3p/367	0.17494	0.693058	0.0120229	0.837959	0.383758	0.328675	0.382336	0.00587199	5.53669e-06	0.00345609	0.0137281
miR-186	0.132139	0.608616	0.0560034	0.659764	0.366735	0.742318	0.382336	0.00278788	1.87137e-06	0.000995757	0.00597944
miR-145	0.423053	0.530306	0.679098	0.564939	0.292298	0.391813	0.415542	0.00906129	2.03516e-05	0.00259527	0.022215
miR-130ac/301ab/301b/301b-3p/454/721/4295/3666	0.242622	0.478046	0.0455057	0.937839	0.352263	0.747538	0.415542	0.00339466	1.99449e-06	0.00128616	0.00591727
miR-30abcdef/30abe-5p/384-5p	0.0607508	0.733408	0.430186	0.868447	0.170897	0.637522	0.415542	0.0269409	0.000178577	0.00931567	0.0638711
miR-125a-5p/125b-5p/351/670/4319	0.594638	0.540591	0.0304784	0.964255	0.246469	0.0772099	0.415542	0.0124001	6.33656e-05	0.00285117	0.0342885
miR-375	0.206828	0.312299	0.509594	0.863678	0.382386	0.669446	0.415542	0.00370892	3.30177e-05	3.80093e-05	0.0188399
miR-19ab	0.15465	0.756331	0.657558	0.770108	0.102069	0.78098	0.415542	0.010422	4.36952e-05	0.00303655	0.0332049
miR-24/24ab/24-3p	0.228776	0.69849	0.380502	0.593821	0.407113	0.469657	0.486475	0.0192136	0.000179832	0.00483512	0.0578983
miR-148ab-3p/152	0.346387	0.195155	0.910884	0.89858	0.170681	0.763499	0.522176	0.0226459	0.000263127	0.00672773	0.0867091
miR-17/17-5p/20ab/20b-5p/93/106ab/427/518a-3p/519d	0.524381	0.826871	0.0278199	0.932554	0.287709	0.429787	0.54473	0.0135883	2.52155e-05	0.00435587	0.0247908
miR-182	0.540134	0.891108	0.295171	0.878162	0.0750102	0.877648	0.54473	0.00245907	5.67018e-06	0.000216429	0.0107236
miR-101/101ab	0.375061	0.51795	0.901671	0.913891	0.28018	0.482468	0.54473	0.009376	2.03919e-05	0.00185462	0.0179534
miR-151-3p	0.265137	0.449323	0.0846379	0.822082	0.435498	0.779622	0.54473	0.00238014	7.43615e-06	0.000678447	0.0144223
let-7/98/4458/4500	0.249944	0.384482	0.0410049	0.981909	0.287088	0.824996	0.560616	0.114223	0.00191946	0.0618432	0.251013
miR-191	0.675426	0.834516	0.382518	0.62829	0.307055	0.429062	0.582974	0.00997929	1.52656e-05	0.00350039	0.0202338
miR-378/422a/378bcdefhi	0.542778	0.715344	0.997153	0.555869	0.67986	0.838786	0.660493	0.00229864	2.0609e-06	0.000441859	0.00579125
miR-425/425-5p/489	0.170917	0.711944	0.762782	0.995928	0.20665	0.528966	0.660493	0.00337272	2.7261e-06	0.000934094	0.00659562
miR-96/507/1271	0.57244	0.861192	0.497372	0.929793	0.216719	0.696305	0.686471	0.00142721	1.44958e-06	0.000193405	0.00453688
miR-10abc/10a-5p	NA	NA	NA	NA	NA	NA	0.906553	0.0053393	1.64065e-05	0.00123343	0.0195769
miR-126-3p	NA	NA	NA	NA	NA	NA	0.935118	0.00748122	1.18894e-05	0.00222999	0.0124202
miR-140-3p	NA	NA	NA	NA	NA	NA	0.958933	0.0018302	5.63467e-07	0.000707784	0.00364291
miR-142-5p	NA	NA	NA	NA	NA	NA	0.98083	0.0100362	0.00014714	0.000773301	0.0548142
miR-423a/423-5p/3184/3573-5p	NA	NA	NA	NA	NA	NA	1	0.00165495	1.21789e-05	0.000121179	0.0152278
miR-146ac/146b-5p	NA	NA	NA	NA	NA	NA	1	0.00483979	1.02868e-05	0.000856016	0.014304
miR-342-3p	NA	NA	NA	NA	NA	NA	1	0.001255	6.26621e-07	0.0004658	0.00395084
miR-150/5127	NA	NA	NA	NA	NA	NA	1	0.00229997	3.53297e-06	0.000220163	0.00670806
miR-151-5p/151b	NA	NA	NA	NA	NA	NA	1	0.00136235	2.23721e-06	0.000322341	0.00758527
miR-205/205ab	NA	NA	NA	NA	NA	NA	1	0.0043691	2.81915e-05	8.01642e-05	0.0229622
miR-199ab-3p/3129-5p	NA	NA	NA	NA	NA	NA	1	0.0254478	0.000221455	0.00962349	0.0639157
miR-210	NA	NA	NA	NA	NA	NA	1	0.00105031	1.53472e-06	0.000103201	0.00497059
miR-143/1721/4770	NA	NA	NA	NA	NA	NA	1	0.0236754	0.000129481	0.00844535	0.0539889
miR-28-5p/708/1407/1653/3139	NA	NA	NA	NA	NA	NA	1	0.00160405	4.11733e-07	0.000692073	0.0032805
miR-221/222/222ab/1928	NA	NA	NA	NA	NA	NA	1	0.00481767	4.61274e-06	0.00153511	0.00997186
miR-451	NA	NA	NA	NA	NA	NA	1	0.00580208	4.37394e-05	0.000860937	0.023762
Luminal A (25)
miRNA TargetScan family	GT metastasis p-value	GT survival p-value	GT histological grade p-value	GT lymphangio invasion p-value	GT positive lymph nodes p -value	GT tumor size p-value	Rank test p-value	Expression mean (RRF)	Expression variance	Expression min (RRF)	Expression max (RRF)
miR-186	0.0120742	0.499774	0.472756	0.894989	0.138819	0.0303784	0.2805	0.00307915	1.72937e-06	0.00114119	0.00662018
miR-103a/107/107ab	0.0211929	0.499884	0.184742	0.81836	0.788874	0.0354061	0.339308	0.0248052	0.000316761	0.0051924	0.0987903
miR-101/101ab	0.00639618	0.499937	0.15903	0.78349	0.655594	0.156497	0.339308	0.0112586	5.59983e-05	0.000711288	0.0377908
miR-148ab-3p/152	0.0271191	0.500475	0.45549	0.951986	0.0276083	0.0664383	0.339308	0.0211129	0.00022651	0.00579939	0.0638739
let-7/98/4458/4500	0.0764103	0.500151	0.293912	0.586933	0.357385	0.0260403	0.339308	0.117563	0.00147561	0.0277751	0.210738
miR-17/17-5p/20ab/20b-5p/93/106ab/427/518a-3p/519d	0.133953	0.500415	0.394467	0.633612	0.261959	0.0353075	0.339308	0.0129303	2.6405e-05	0.00611708	0.0294484
miR-34ac/34bc-5p/449abc/449c-5p	0.278984	0.499926	0.08448	0.955212	0.344073	0.0522615	0.339308	0.00131676	7.25067e-07	7.11288e-05	0.0028505
miR-27abc/27a-3p	0.0809688	0.500004	0.195064	0.636399	0.40886	0.19769	0.339308	0.0114569	2.98295e-05	0.00420892	0.022877
miR-130ac/301ab/301b/301b-3p/454/721/4295/3666	0.0715438	0.500482	0.124442	0.815311	0.137403	0.0375885	0.339308	0.00357738	2.3048e-06	0.00086457	0.00721545
miR-96/507/1271	0.142376	0.500196	0.0149354	0.941695	0.632302	0.0830366	0.339308	0.00112155	7.96936e-07	0.000214546	0.00373692
miR-200bc/429/548a	0.149768	0.499741	0.17452	0.445995	0.415697	0.0306829	0.339308	0.0155298	8.99854e-05	0.00518998	0.0349773
miR-375	0.28627	0.499683	0.319412	0.552359	0.516428	0.0101215	0.339308	0.0011626	4.20243e-06	0	0.0098136
miR-423-3p	0.266183	0.499261	0.212157	0.355866	0.389524	0.249635	0.339308	0.00235462	2.38888e-06	0.000699925	0.00675473
miR-193/193b/193a-3p	0.0346912	0.49999	0.731444	0.522511	0.174955	0.154333	0.339429	0.00321559	4.03466e-06	0.000593413	0.00792941
miR-21/590-5p	0.0865933	0.500127	0.021803	0.991166	0.325262	0.133551	0.369471	0.33274	0.00887794	0.15619	0.549605
miR-15abc/16/16abc/195/322/424/497/1907	0.0505183	0.499832	0.264536	0.840496	0.779041	0.0563076	0.369471	0.0161762	3.56004e-05	0.00708003	0.0358374
miR-141/200a	0.0613779	0.500299	0.436805	0.39107	0.330712	0.172737	0.369471	0.0233281	0.000256118	0.00554805	0.0673138
miR-151-3p	0.213108	0.499962	0.264191	0.65729	0.101863	0.389336	0.3755	0.00209613	8.2848e-07	0.000649663	0.00405434
miR-25/32/92abc/363/363-3p/367	0.1443	0.500299	0.444007	0.769668	0.816909	0.0240535	0.3755	0.00448299	3.12871e-06	0.00182588	0.00804545
miR-142-3p	0.000284022	0.501312	0.990337	0.753353	0.397084	0.0878102	0.3755	0.00477477	1.44272e-05	0.000470479	0.017033
miR-199ab-5p	0.00562271	0.500604	0.418102	0.400405	0.361839	0.298085	0.3755	0.0124313	6.68976e-05	0.00195512	0.0352784
miR-191	0.069997	0.500578	0.463519	0.286772	0.380692	0.771315	0.3755	0.0114197	4.06716e-05	0.00439411	0.0347425
miR-378/422a/378bcdefhi	0.146857	0.500264	0.466865	0.344092	0.489924	0.258937	0.4235	0.00240061	6.29131e-06	0.000602673	0.012163
miR-145	0.33187	0.500147	0.0188295	0.375432	0.94792	0.532827	0.4235	0.00966322	5.54195e-05	0.00251819	0.0387473
miR-425/425-5p/489	0.249954	0.499845	0.510508	0.392399	0.670734	0.123468	0.481078	0.00270638	5.58959e-06	0.000437957	0.0108118
miR-99ab/100	0.112566	0.499847	0.234405	0.919508	0.617579	0.177004	0.481078	0.01403	3.92435e-05	0.00511335	0.0320435
miR-196abc	0.231942	0.500053	0.221885	0.347924	0.908281	0.12993	0.481078	0.00108435	1.46027e-06	3.91025e-05	0.00387147
miR-22/22-3p	0.178233	0.500509	0.709887	0.289084	0.366635	0.614723	0.481078	0.0335907	0.000347836	0.00981916	0.0895828
miR-24/24ab/24-3p	0.0083846	0.500025	0.524538	0.56882	0.905121	0.563875	0.481078	0.0182322	0.000161542	0.00569728	0.0513542
miR-203	0.266656	0.5006	0.203643	0.880901	0.227273	0.051386	0.481078	0.00109832	8.98483e-07	0.000120283	0.00472077
miR-374ab	0.0177232	0.500429	0.24147	0.821122	0.795545	0.141361	0.481078	0.00242066	1.69006e-06	5.18504e-05	0.00515677
miR-23abc/23b-3p	0.186327	0.500524	0.112425	0.674517	0.804413	0.19407	0.481078	0.0163645	3.7497e-05	0.00843882	0.0354418
miR-19ab	0.10013	0.500726	0.116004	0.834249	0.646504	0.0919833	0.505676	0.00732035	1.59014e-05	0.00166644	0.0172958
miR-181abcd/4262	0.135285	0.500214	0.210417	0.871245	0.884	0.10504	0.505676	0.008005	4.39718e-05	0.000254166	0.0292865
miR-182	0.0296965	0.50032	0.165957	0.982205	0.62553	0.250625	0.530514	0.0018173	1.89645e-06	0.000350689	0.00582152
miR-29abcd	0.111409	0.500494	0.514952	0.950603	0.194318	0.527522	0.612944	0.0227616	6.92563e-05	0.0108092	0.0474899
miR-30abcdef/30abe-5p/384-5p	0.214557	0.500696	0.202785	0.90404	0.518024	0.0871012	0.633986	0.031795	0.000383494	0.00991618	0.0825094
miR-183	0.391791	0.500521	0.124897	0.816282	0.52198	0.303967	0.674987	0.00133652	5.61448e-07	0.000160768	0.00295829
miR-320abcd/4429	0.449767	0.500443	0.397737	0.352328	0.988635	0.283185	0.674987	0.00687778	3.38273e-05	0.00146327	0.029477
miR-26ab/1297/4465	0.36504	0.50051	0.205045	0.783471	0.897174	0.091019	0.674987	0.0278709	0.000127542	0.0119496	0.0499493
miR-125a-5p/125b-5p/351/670/4319	0.648609	0.501152	0.679841	0.613501	0.961976	0.100382	0.828085	0.0147991	9.78977e-05	0.0057447	0.0421083
miR-10abc/10a-5p	NA	NA	NA	NA	NA	NA	0.935917	0.00528024	6.81851e-06	0.00199453	0.010978
miR-126-3p	NA	NA	NA	NA	NA	NA	0.961605	0.0102415	3.23344e-05	0.00390871	0.0253386
miR-140-3p	NA	NA	NA	NA	NA	NA	0.984875	0.00187411	7.81321e-07	0.000782049	0.00423431
miR-144	NA	NA	NA	NA	NA	NA	1	0.00196842	3.34678e-05	0	0.0295359
miR-451	NA	NA	NA	NA	NA	NA	1	0.0215673	0.00370724	0.00163255	0.310806
miR-143/1721/4770	NA	NA	NA	NA	NA	NA	1	0.0236672	0.000334946	0.00663137	0.0722521
miR-150/5127	NA	NA	NA	NA	NA	NA	1	0.00128282	2.69375e-06	0.000105467	0.00704175
miR-142-5p	NA	NA	NA	NA	NA	NA	1	0.00559364	2.08638e-05	0.00133495	0.0173495
miR-146ac/146b-5p	NA	NA	NA	NA	NA	NA	1	0.00366486	1.72821e-05	0.000784401	0.0224767
miR-221/222/222ab/1928	NA	NA	NA	NA	NA	NA	1	0.00540332	1.43749e-05	0.00115352	0.0195952
miR-205/205ab	NA	NA	NA	NA	NA	NA	1	0.00470677	5.39048e-05	4.42701e-05	0.0355644
miR-28-5p/708/1407/1653/3139	NA	NA	NA	NA	NA	NA	1	0.00159487	6.1183e-07	0.000426773	0.003654
miR-342-3p	NA	NA	NA	NA	NA	NA	1	0.00169788	1.98566e-06	0.000518091	0.00621235
miR-199ab-3p/3129-5p	NA	NA	NA	NA	NA	NA	1	0.0241943	0.000221877	0.00696024	0.0782749
Luminal B (6)
miRNA TargetScan family	GT metastasis p-value	GT survival p-value	GT histological grade p-value	GT lymphangio invasion p-value	GT positive lymph nodes p -value	GT tumor size p-value	Rank test p-value	Expression mean (RRF)	Expression variance	Expression min (RRF)	Expression max (RRF)
miR-21/590-5p								0.407984	0.00716645	0.330161	0.563517
miR-33ab/33-5p	NA	NA	NA	NA	NA	NA	NA	0.00124212	3.69654e-07	0.000414447	0.00209884
miR-141/200a	NA	NA	NA	NA	NA	NA	NA	0.030903	0.000337739	0.0184488	0.0671802
miR-181abcd/4262	NA	NA	NA	NA	NA	NA	NA	0.00539642	1.78066e-06	0.00358685	0.0072141
miR-148ab-3p/152	NA	NA	NA	NA	NA	NA	NA	0.0161295	0.000130341	0.00822298	0.0384002
miR-193/193b/193a-3p	NA	NA	NA	NA	NA	NA	NA	0.00346471	5.05988e-06	0.00103859	0.00723725
miR-17/17-5p/20ab/20b-5p/93/106ab/427/518a-3p/519d	NA	NA	NA	NA	NA	NA	NA	0.0156408	4.20268e-05	0.0106836	0.0273831
miR-103a/107/107ab	NA	NA	NA	NA	NA	NA	NA	0.0210322	5.20566e-05	0.0119563	0.0320925
miR-320abcd/4429	NA	NA	NA	NA	NA	NA	NA	0.00274916	3.94063e-06	0.00121005	0.00651426
miR-26ab/1297/4465	NA	NA	NA	NA	NA	NA	NA	0.0315584	7.62827e-05	0.0169224	0.0414489
miR-143/1721/4770	NA	NA	NA	NA	NA	NA	NA	0.0194004	5.95151e-05	0.01115	0.0307541
miR-182	NA	NA	NA	NA	NA	NA	NA	0.00161702	2.62695e-07	0.000870074	0.00215779
miR-423-3p	NA	NA	NA	NA	NA	NA	NA	0.0021067	6.16711e-07	0.000905056	0.00308875
miR-23abc/23b-3p	NA	NA	NA	NA	NA	NA	NA	0.0110003	1.0574e-05	0.0072365	0.0160382
let-7/98/4458/4500	NA	NA	NA	NA	NA	NA	NA	0.11035	0.00115575	0.067715	0.159866
miR-130ac/301ab/301b/301b-3p/454/721/4295/3666	NA	NA	NA	NA	NA	NA	NA	0.0022816	7.05889e-07	0.00148628	0.00389909
miR-99ab/100	NA	NA	NA	NA	NA	NA	NA	0.00753387	1.22547e-05	0.00316529	0.0122392
miR-19ab	NA	NA	NA	NA	NA	NA	NA	0.0123406	4.78974e-05	0.00353075	0.0232206
miR-25/32/92abc/363/363-3p/367	NA	NA	NA	NA	NA	NA	NA	0.00605962	7.1629e-06	0.00354011	0.0098171
miR-200bc/429/548a	NA	NA	NA	NA	NA	NA	NA	0.0135385	2.93767e-05	0.00701186	0.0211372
miR-7/7ab	NA	NA	NA	NA	NA	NA	NA	0.00143822	2.77785e-06	0.000231457	0.00468311
miR-199ab-5p	NA	NA	NA	NA	NA	NA	NA	0.00604463	1.52124e-05	0.00218203	0.0109328
miR-10abc/10a-5p	NA	NA	NA	NA	NA	NA	NA	0.00384918	2.1656e-06	0.00231243	0.00653372
miR-151-3p	NA	NA	NA	NA	NA	NA	NA	0.00211516	5.76801e-07	0.00134582	0.00291143
miR-101/101ab	NA	NA	NA	NA	NA	NA	NA	0.0127879	6.56642e-05	0.00529878	0.0259786
miR-30abcdef/30abe-5p/384-5p	NA	NA	NA	NA	NA	NA	NA	0.0272959	0.000167522	0.0119893	0.0443929
miR-125a-5p/125b-5p/351/670/4319	NA	NA	NA	NA	NA	NA	NA	0.00836604	4.33351e-05	0.00221052	0.0192345
miR-196abc	NA	NA	NA	NA	NA	NA	NA	0.00114889	1.79307e-06	0.000233502	0.00308875
miR-186	NA	NA	NA	NA	NA	NA	NA	0.00199712	3.7746e-07	0.00126213	0.00279059
miR-145	NA	NA	NA	NA	NA	NA	NA	0.00672371	1.23876e-05	0.00171303	0.0111003
miR-374ab	NA	NA	NA	NA	NA	NA	NA	0.00313254	7.41442e-06	0.000399239	0.00833669
miR-375	NA	NA	NA	NA	NA	NA	NA	0.00503659	1.7089e-05	0.000673526	0.0107571
miR-15abc/16/16abc/195/322/424/497/1907	NA	NA	NA	NA	NA	NA	NA	0.0134149	5.55e-06	0.0107264	0.0175192
miR-210	NA	NA	NA	NA	NA	NA	NA	0.00123313	1.6514e-06	0.000209275	0.0035346
miR-425/425-5p/489	NA	NA	NA	NA	NA	NA	NA	0.00610658	2.02019e-05	0.000928618	0.0108554
miR-142-3p	NA	NA	NA	NA	NA	NA	NA	0.00883357	8.78538e-05	0.0033947	0.027493
miR-126-3p	NA	NA	NA	NA	NA	NA	NA	0.0067877	1.45959e-05	0.00354739	0.01343
miR-22/22-3p	NA	NA	NA	NA	NA	NA	NA	0.0196964	0.000129235	0.00944498	0.0399737
miR-140-3p	NA	NA	NA	NA	NA	NA	NA	0.00145532	1.90055e-07	0.000946786	0.00209172
miR-34ac/34bc-5p/449abc/449c-5p	NA	NA	NA	NA	NA	NA	NA	0.0018805	5.75548e-07	0.00110422	0.00276038
miR-191	NA	NA	NA	NA	NA	NA	NA	0.0138051	7.23427e-05	0.00409938	0.0271515
miR-185/882/3473/4306/4644	NA	NA	NA	NA	NA	NA	NA	0.00108299	2.98921e-07	0.000610295	0.00205661
miR-27abc/27a-3p	NA	NA	NA	NA	NA	NA	NA	0.0122633	2.14017e-05	0.00545135	0.0179886
miR-151-5p/151b	NA	NA	NA	NA	NA	NA	NA	0.00132164	3.30679e-07	0.000541978	0.00227338
miR-29abcd	NA	NA	NA	NA	NA	NA	NA	0.0260407	1.87819e-05	0.0201342	0.0310539
miR-199ab-3p/3129-5p	NA	NA	NA	NA	NA	NA	NA	0.0136856	5.13897e-05	0.00705208	0.0248626
miR-24/24ab/24-3p	NA	NA	NA	NA	NA	NA	NA	0.0133147	8.81072e-05	0.00659845	0.0320804
miR-144	NA	NA	NA	NA	NA	NA	NA	0.00102893	2.13504e-06	0.000109403	0.0039254
miR-451	NA	NA	NA	NA	NA	NA	NA	0.0121506	0.00041006	0.00222305	0.0533928
miR-142-5p	NA	NA	NA	NA	NA	NA	NA	0.00417746	7.62377e-06	0.00156923	0.00942614
miR-205/205ab	NA	NA	NA	NA	NA	NA	NA	0.00253764	3.41345e-06	0.00027948	0.00538295
miR-221/222/222ab/1928	NA	NA	NA	NA	NA	NA	NA	0.00389999	5.47436e-06	0.00184473	0.00748772
miR-146ac/146b-5p	NA	NA	NA	NA	NA	NA	NA	0.00350811	6.73938e-06	0.00167959	0.00832769
miR-342-3p	NA	NA	NA	NA	NA	NA	NA	0.00280221	1.95182e-06	0.000689312	0.0046831
miR-28-5p/708/1407/1653/3139	NA	NA	NA	NA	NA	NA	NA	0.00115174	7.25821e-08	0.000753789	0.00156063
Normal-like (21)
miRNA TargetScan family	GT metastasis p-value	GT survival p-value	GT histological grade p-value	GT lymphangio invasion p-value	GT positive lymph nodes p -value	GT tumor size p-value	Rank test p-value	Expression mean (RRF)	Expression variance	Expression min (RRF)	Expression max (RRF)
miR-29abcd	NA	NA	0.0152245	0.371889	NA	NA	0.0728	0.0160136	0.000107977	0.00321186	0.0467812
miR-145	NA	NA	0.12231	0.213895	NA	NA	0.308	0.0319055	0.000361657	0.0026023	0.0716181
miR-200bc/429/548a	NA	NA	0.0150464	0.659385	NA	NA	0.308	0.00828205	6.83159e-05	0.000605747	0.0301048
let-7/98/4458/4500	NA	NA	0.0239065	0.587188	NA	NA	0.308	0.129892	0.00287033	0.0278178	0.228137
miR-130ac/301ab/301b/301b-3p/454/721/4295/3666	NA	NA	0.029375	0.519363	NA	NA	0.308	0.00447422	1.66805e-05	0.000229419	0.0170508
miR-141/200a	NA	NA	0.0270333	0.539464	NA	NA	0.308	0.0120373	0.000212974	0.00106494	0.0571531
miR-181abcd/4262	NA	NA	0.0254138	0.600125	NA	NA	0.3592	0.00750013	2.87777e-05	0.000206473	0.0191986
miR-148ab-3p/152	NA	NA	0.0445403	0.493378	NA	NA	0.4984	0.0218734	0.000252882	0.0071098	0.0626942
miR-378/422a/378bcdefhi	NA	NA	0.0315914	0.631827	NA	NA	0.5488	0.0123009	0.000167596	0.00118078	0.0386493
miR-191	NA	NA	0.0423218	0.56495	NA	NA	0.5488	0.0071424	9.41523e-06	0.00296895	0.0151409
miR-27abc/27a-3p	NA	NA	0.0272095	0.723677	NA	NA	0.619267	0.0120447	9.80606e-05	0.0034275	0.0420079
miR-423-3p	NA	NA	0.171727	0.403891	NA	NA	0.619267	0.00287641	3.46444e-06	0.000887981	0.00793431
miR-374ab	NA	NA	0.0466007	0.683251	NA	NA	0.710338	0.0013617	1.71985e-06	2.69904e-05	0.0041282
miR-22/22-3p	NA	NA	0.0331433	0.826125	NA	NA	0.7672	0.0772976	0.00537949	0.00831955	0.253616
miR-26ab/1297/4465	NA	NA	0.0422031	0.794796	NA	NA	0.7672	0.0218589	0.00015937	0.00315788	0.0481777
miR-186	NA	NA	0.110034	0.56263	NA	NA	0.7672	0.00269256	1.33156e-06	0.00062078	0.00450905
miR-24/24ab/24-3p	NA	NA	0.0435159	0.704698	NA	NA	0.7672	0.0223708	0.000184424	0.00486787	0.0693967
miR-101/101ab	NA	NA	0.0410595	0.747529	NA	NA	0.7672	0.00980242	6.4326e-05	0.000607285	0.0253212
miR-320abcd/4429	NA	NA	0.0685639	0.74496	NA	NA	0.7952	0.0209862	0.000437597	0.00166966	0.0667203
miR-19ab	NA	NA	0.0799802	0.640773	NA	NA	0.7952	0.0170444	0.000236037	0.00176675	0.070184
miR-193/193b/193a-3p	NA	NA	0.0515286	0.886704	NA	NA	0.883008	0.00407821	7.01157e-06	0.00102472	0.0104183
miR-203	NA	NA	0.360858	0.62727	NA	NA	0.883008	0.00165501	1.19445e-05	0	0.0142668
miR-99ab/100	NA	NA	0.12633	0.69452	NA	NA	0.883008	0.043382	0.00103414	0.00825659	0.113281
miR-103a/107/107ab	NA	NA	0.0592588	0.827173	NA	NA	0.883008	0.00984466	2.0483e-05	0.00200977	0.0173526
miR-15abc/16/16abc/195/322/424/497/1907	NA	NA	0.0679816	0.82402	NA	NA	0.883008	0.0154185	0.00010545	0.00242914	0.0398316
miR-21/590-5p	NA	NA	0.0551886	0.90923	NA	NA	0.906182	0.15527	0.0269662	0.00596466	0.495398
miR-17/17-5p/20ab/20b-5p/93/106ab/427/518a-3p/519d	NA	NA	0.0657365	0.938851	NA	NA	0.906182	0.0116066	0.000117794	0.00107962	0.0492248
miR-425/425-5p/489	NA	NA	0.125343	0.874971	NA	NA	0.906182	0.00133822	8.58365e-07	0.000540358	0.00424745
miR-25/32/92abc/363/363-3p/367	NA	NA	0.0966336	0.919487	NA	NA	0.906182	0.00453087	1.32698e-05	0.00156545	0.0165552
miR-30abcdef/30abe-5p/384-5p	NA	NA	0.15955	0.896676	NA	NA	0.906182	0.022754	0.000137857	0.00770048	0.0496993
miR-142-3p	NA	NA	0.690465	0.730562	NA	NA	0.906182	0.00177636	2.81483e-06	0.000348831	0.00708955
miR-23abc/23b-3p	NA	NA	0.074751	0.906668	NA	NA	0.906182	0.016506	7.51476e-05	0.00401063	0.0460494
miR-199ab-5p	NA	NA	0.19275	0.796479	NA	NA	0.906182	0.0121057	3.87447e-05	0.00149001	0.0287416
miR-125a-5p/125b-5p/351/670/4319	NA	NA	0.612428	0.838155	NA	NA	0.944094	0.0580476	0.00216216	0.00767497	0.152159
miR-182	NA	NA	0.130482	0.98264	NA	NA	0.966778	0.00105515	1.22847e-06	5.7974e-05	0.00451547
miR-151-3p	NA	NA	0.681294	0.944418	NA	NA	0.966778	0.00208445	1.3723e-06	0.000526313	0.00522388
miR-574-3p	NA	NA	NA	NA	NA	NA	0.9996	0.00101379	8.07522e-07	0.000181709	0.00331982
miR-127/127-3p	NA	NA	NA	NA	NA	NA	0.9996	0.00186378	3.49456e-06	0.000155092	0.00777575
miR-140-3p	NA	NA	NA	NA	NA	NA	0.9996	0.00338755	4.1081e-06	0.000908405	0.00750915
miR-143/1721/4770	NA	NA	NA	NA	NA	NA	0.9996	0.0446647	0.000707213	0.0103913	0.130364
miR-10abc/10a-5p	NA	NA	NA	NA	NA	NA	0.9996	0.00563995	1.48347e-05	0.000352268	0.0142684
miR-142-5p	NA	NA	NA	NA	NA	NA	0.9996	0.00220091	5.59292e-06	0.0001321	0.00906828
miR-193a-5p	NA	NA	NA	NA	NA	NA	0.9996	0.00196119	9.03435e-06	0.000119921	0.0117813
miR-146ac/146b-5p	NA	NA	NA	NA	NA	NA	0.9996	0.00780486	8.29543e-05	0.00136172	0.0442977
miR-423a/423-5p/3184/3573-5p	NA	NA	NA	NA	NA	NA	0.9996	0.00170976	3.39897e-06	0.000257831	0.00735201
miR-150/5127	NA	NA	NA	NA	NA	NA	0.9996	0.00149943	2.40257e-06	7.61792e-05	0.0054787
miR-205/205ab	NA	NA	NA	NA	NA	NA	0.9996	0.0173231	0.000290614	0.00160889	0.0742404
miR-199ab-3p/3129-5p	NA	NA	NA	NA	NA	NA	0.9996	0.0225006	0.000453401	0.00217273	0.0930731
miR-151-5p/151b	NA	NA	NA	NA	NA	NA	0.9996	0.0013508	1.14291e-06	0.000202428	0.00451762
miR-221/222/222ab/1928	NA	NA	NA	NA	NA	NA	0.9996	0.00608973	1.49131e-05	0.00168486	0.0166357
miR-376c/741-5p	NA	NA	NA	NA	NA	NA	0.9996	0.00309972	1.16781e-05	0.000304365	0.0109279
miR-28-5p/708/1407/1653/3139	NA	NA	NA	NA	NA	NA	0.9996	0.00131938	3.94059e-07	0.000353351	0.00264604
miR-376abd/376b-3p	NA	NA	NA	NA	NA	NA	0.9996	0.00155465	2.71467e-06	0.000128916	0.0067688
miR-126-3p	NA	NA	NA	NA	NA	NA	0.9996	0.0107779	8.70344e-05	0.00124311	0.0351089
miR-144	NA	NA	NA	NA	NA	NA	0.9996	0.00151731	2.4364e-05	1.90271e-05	0.0229639
miR-451	NA	NA	NA	NA	NA	NA	0.9996	0.0292199	0.00829783	0.000880669	0.424935

## Sheet: B
Supplementary Table 6. Prognostic signatures and miRNA phenotype association.
B. miRNA tumor phenotype association for the NKI295 dataset.
Basal-like (53)
	miRNA phenotype
miRNA TargetScan family	GT metastasis p-value	GT survival p-value	GT histological grade p -value	GT lymphovascular invasion p-value	GT positive lymph nodes p-value	GT tumor size p-value	Rank test p-value
miR-182	0.0382143	0.026094	0.162352	0.691097	0.29165	0.888333	0.3135
miR-15abc/16/16abc/195/322/424/497/1907	0.199408	0.107945	0.454821	0.410788	0.0680077	0.728654	0.3135
miR-130ac/301ab/301b/301b-3p/454/721/4295/3666	0.139014	0.159064	0.305388	0.206539	0.57815	0.624654	0.519333
miR-425/425-5p/489	0.704075	0.700066	0.0596446	0.709461	0.436477	0.393305	0.755725
miR-200bc/429/548a	0.217351	0.147134	0.73592	0.723716	0.0183778	0.634069	0.755725
miR-26ab/1297/4465	0.0742878	0.0903105	0.526944	0.800491	0.539051	0.884506	0.755725
miR-103a/107/107ab	0.310581	0.182501	0.461904	0.39204	0.0928479	0.92452	0.755725
miR-21/590-5p	0.200633	0.244089	0.327592	0.729475	0.280452	0.603476	0.755725
miR-183	0.677919	0.584035	0.498833	0.260532	0.0985774	0.540473	0.75962
miR-19ab	0.707601	0.45857	0.488019	0.258393	0.448675	0.425309	0.75962
miR-29abcd	0.0767759	0.175589	0.825296	0.672381	0.481435	0.443377	0.801215
miR-34ac/34bc-5p/449abc/449c-5p	0.851095	0.818262	0.874511	0.163373	0.237914	0.412717	0.801215
miR-320abcd/4429	0.542056	0.417022	0.575619	0.801469	0.459133	0.298569	0.801215
miR-193/193b/193a-3p	0.349422	0.249338	0.314935	0.810715	0.186422	0.783632	0.834643
miR-27abc/27a-3p	0.325053	0.2439	0.247987	0.643927	0.340701	0.930312	0.86488
miR-7/7ab	0.284871	0.186016	0.122259	0.947544	0.528739	0.973535	0.954987
miR-22/22-3p	0.770242	0.294943	0.278617	0.686719	0.0671968	0.950838	0.954987
miR-30abcdef/30abe-5p/384-5p	0.516594	0.485432	0.591959	0.29933	0.251057	0.921525	0.954987
miR-145	0.588686	0.561448	0.699544	0.425266	0.21958	0.810981	0.954987
miR-148ab-3p/152	0.335446	0.219944	0.598973	0.35669	0.576304	0.837209	0.954987
miR-186	0.295039	0.123987	0.714281	0.894751	0.748661	0.502862	0.954987
miR-96/507/1271	0.317366	0.290139	0.427223	0.541756	0.779891	0.891824	0.954987
miR-101/101ab	0.529872	0.496273	0.461638	0.41805	0.722955	0.673311	0.954987
miR-141/200a	0.74447	0.568704	0.256502	0.299178	0.823643	0.802059	0.954987
miR-378/422a/378bcdefhi	0.906842	0.841032	0.220835	0.91867	0.137199	0.885147	0.954987
miR-25/32/92abc/363/363-3p/367	0.135527	0.323321	0.709995	0.378956	0.718503	0.98935	0.954987
miR-199ab-5p	0.826028	0.599148	0.317774	0.638236	0.184715	0.930485	0.954987
miR-181abcd/4262	0.847058	0.77686	0.498727	0.559684	0.387915	0.640651	0.954987
miR-374ab	0.781499	0.714312	0.39503	0.599889	0.582067	0.790083	0.954987
miR-151-3p	0.616074	0.286826	0.544355	0.838024	0.584442	0.620727	0.954987
miR-191	0.742937	0.725039	0.546289	0.653743	0.116273	0.945501	0.954987
miR-23abc/23b-3p	0.568958	0.608052	0.702154	0.910902	0.403065	0.461498	0.954987
let-7/98/4458/4500	0.320258	0.351391	0.839837	0.725494	0.212122	0.959985	0.9958
miR-99ab/100	0.466236	0.680916	0.375109	0.616443	0.586212	0.975629	0.9958
miR-125a-5p/125b-5p/351/670/4319	0.645151	0.867728	0.824328	0.571422	0.485389	0.58444	0.9958
miR-24/24ab/24-3p	0.6569	0.80964	0.831079	0.746508	0.469312	0.939563	0.9958
miR-17/17-5p/20ab/20b-5p/93/106ab/427/518a-3p/519d	0.823799	0.849901	0.637483	0.793949	0.46804	0.8102	0.9958
miR-203	0.92335	0.821987	0.864227	0.947861	0.223681	0.808153	0.9958
HER2 (35)
miRNA TargetScan family	GT metastasis p-value	GT survival p-value	GT histological grade p-value	GT lymphovascular invasion p-value	GT positive lymph nodes p-value	GT tumor size p-value	Rank p-value
miR-25/32/92abc/363/363-3p/367	0.0458923	0.0772867	0.532288	0.379925	0.557119	0.32431	0.5248
miR-24/24ab/24-3p	0.0525112	0.0478569	0.731811	0.0344858	0.36161	0.528867	0.5248
miR-425/425-5p/489	0.248666	0.337113	0.358914	0.233515	0.452933	0.162492	0.5248
miR-191	0.416649	0.401288	0.85732	0.0151375	0.0713891	0.137056	0.5248
miR-27abc/27a-3p	0.217039	0.291581	0.431101	0.354035	0.496167	0.118914	0.5248
miR-21/590-5p	0.133105	0.185697	0.498101	0.0520509	0.314032	0.492662	0.5248
miR-196abc	0.202644	0.264174	0.243043	0.124399	0.21302	0.573099	0.5248
miR-19ab	0.153436	0.164195	0.60575	0.0248464	0.616855	0.631576	0.632767
let-7/98/4458/4500	0.0813054	0.14631	0.964213	0.542778	0.825407	0.0871627	0.632767
miR-199ab-5p	0.0490728	0.0322396	0.753785	0.976792	0.841131	0.350294	0.632767
miR-148ab-3p/152	0.158891	0.212323	0.0138524	0.868151	0.674326	0.38419	0.632767
miR-423-3p	0.764614	0.948805	0.0665307	0.82937	0.0117927	0.825582	0.632767
miR-30abcdef/30abe-5p/384-5p	0.236639	0.366193	0.245672	0.193205	0.682218	0.181079	0.632767
miR-320abcd/4429	0.195679	0.238851	0.230661	0.467582	0.719812	0.146416	0.632767
miR-23abc/23b-3p	0.368604	0.491176	0.516665	0.424646	0.500197	0.383488	0.632767
miR-130ac/301ab/301b/301b-3p/454/721/4295/3666	0.293499	0.221715	0.768603	0.0110451	0.491133	0.756157	0.632767
miR-26ab/1297/4465	0.0793073	0.19155	0.637156	0.551902	0.238471	0.632809	0.632767
miR-193/193b/193a-3p	0.406116	0.519529	0.275398	0.164935	0.538776	0.235062	0.632767
miR-99ab/100	0.556444	0.63392	0.425491	0.869478	0.283462	0.0280841	0.670643
miR-15abc/16/16abc/195/322/424/497/1907	0.358977	0.4339	0.356133	0.472318	0.618542	0.43379	0.670643
miR-17/17-5p/20ab/20b-5p/93/106ab/427/518a-3p/519d	0.436232	0.625302	0.696582	0.247508	0.184719	0.171326	0.670643
miR-375	0.442569	0.496496	0.12065	0.640387	0.299997	0.259666	0.679174
miR-183	0.254679	0.433185	0.16111	0.937715	0.198244	0.43747	0.679174
miR-141/200a	0.19371	0.212279	0.916055	0.34164	0.547697	0.284575	0.708196
miR-101/101ab	0.546165	0.822669	0.918862	0.0630506	0.271943	0.131551	0.708196
miR-378/422a/378bcdefhi	0.701364	0.518594	0.428266	0.0521427	0.274177	0.305785	0.708196
miR-103a/107/107ab	0.173202	0.24026	0.437048	0.576152	0.790595	0.194616	0.717652
miR-374ab	0.404043	0.589514	0.884812	0.367917	0.756667	0.0766505	0.824484
miR-145	0.175774	0.218781	0.457281	0.860266	0.993571	0.279164	0.824484
miR-186	0.433148	0.615602	0.486829	0.482406	0.448829	0.591444	0.824484
miR-151-3p	0.8588	0.943798	0.367867	0.409685	0.177228	0.331503	0.824484
miR-125a-5p/125b-5p/351/670/4319	0.869593	0.897648	0.528027	0.255975	0.652355	0.0348117	0.824484
miR-203	0.456939	0.488183	0.697526	0.750077	0.207673	0.612354	0.875412
miR-34ac/34bc-5p/449abc/449c-5p	0.833045	0.818621	0.964709	0.590022	0.687547	0.0455826	0.948668
miR-181abcd/4262	0.363058	0.315635	0.873256	0.156053	0.749658	0.792565	0.958814
miR-33ab/33-5p	0.777803	0.813211	0.889518	0.736175	0.629787	0.256178	0.9993
miR-200bc/429/548a	0.562903	0.775451	0.658503	0.33087	0.775296	0.867338	0.9993
miR-22/22-3p	0.671481	0.704941	0.343936	0.805781	0.675035	0.988214	0.9993
miR-182	0.717586	0.90747	0.981326	0.179139	0.70243	0.548345	0.9993
miR-29abcd	0.684444	0.897371	0.662757	0.69636	0.998867	0.666763	0.9993
miR-96/507/1271	0.585595	0.647136	0.990196	0.368917	0.992138	0.942078	0.9993
Luminal A (123)
miRNA TargetScan family	GT metastasis p-value	GT survival p-value	GT histological grade p-value	GT lymphovascular invasion p-value	GT positive lymph nodes p-value	GT tumor size p-value	Rank p-value
miR-125a-5p/125b-5p/351/670/4319	0.0287774	0.0653777	0.747853	0.0204094	0.367296	0.198431	0.195
let-7/98/4458/4500	0.431024	0.157608	0.171485	0.0682788	0.36343	0.457844	0.6123
miR-375	0.356567	0.551201	0.633263	0.0130218	0.107463	0.368417	0.728
miR-203	0.168171	0.319401	0.794936	0.0374514	0.219436	0.594734	0.728
miR-17/17-5p/20ab/20b-5p/93/106ab/427/518a-3p/519d	0.493745	0.510999	0.27918	0.0104634	0.373766	0.467024	0.728
miR-200bc/429/548a	0.724521	0.329007	0.700587	0.00425414	0.106467	0.866038	0.728
miR-103a/107/107ab	0.927777	0.364085	0.478249	0.00116063	0.190444	0.71229	0.806
miR-378/422a/378bcdefhi	0.545969	0.380536	0.14257	0.493709	0.670471	0.0169299	0.806
miR-320abcd/4429	0.353051	0.450647	0.0835504	0.36635	0.833439	0.309882	0.806
miR-141/200a	0.892775	0.384722	0.0147364	0.322258	0.55468	0.834264	0.8634
miR-196abc	0.645376	0.811949	0.123581	0.0138314	0.323596	0.390174	0.8634
miR-24/24ab/24-3p	0.433575	0.567071	0.206301	0.284393	0.351851	0.736004	0.8634
miR-34ac/34bc-5p/449abc/449c-5p	0.475335	0.442366	0.091415	0.836597	0.896997	0.218568	0.8634
miR-15abc/16/16abc/195/322/424/497/1907	0.904699	0.472659	0.372529	0.00145527	0.218736	0.810808	0.8634
miR-23abc/23b-3p	0.763931	0.689953	0.0240825	0.407321	0.520601	0.47762	0.8634
miR-193/193b/193a-3p	0.585533	0.550703	0.928331	0.062003	0.41376	0.245569	0.8634
miR-27abc/27a-3p	0.589675	0.637056	0.112783	0.173589	0.55722	0.309424	0.8634
miR-25/32/92abc/363/363-3p/367	0.584338	0.778738	0.0619961	0.753094	0.256255	0.271151	0.8634
miR-148ab-3p/152	0.856133	0.776699	0.345272	0.123185	0.741564	0.155694	0.8634
miR-29abcd	0.4447	0.465062	0.463414	0.493285	0.146528	0.515526	0.8634
miR-19ab	0.420905	0.563037	0.416962	0.360482	0.522892	0.762718	0.8634
miR-151-3p	0.389958	0.69401	0.698549	0.265428	0.110169	0.887504	0.8634
miR-130ac/301ab/301b/301b-3p/454/721/4295/3666	0.54545	0.597562	0.480898	0.247131	0.545808	0.267259	0.8634
miR-30abcdef/30abe-5p/384-5p	0.947573	0.699391	0.101251	0.140953	0.111217	0.709723	0.8634
miR-374ab	0.675398	0.305365	0.472079	0.0797062	0.83299	0.852555	0.8634
miR-96/507/1271	0.655269	0.325071	0.582002	0.464238	0.937566	0.226072	0.8634
miR-145	0.467424	0.987662	0.213202	0.55974	0.139897	0.406389	0.875622
miR-181abcd/4262	0.922637	0.659681	0.0523115	0.40675	0.492301	0.708687	0.892428
miR-425/425-5p/489	0.419192	0.451851	0.203487	0.78873	0.440121	0.769621	0.892428
miR-199ab-5p	0.386717	0.876128	0.39666	0.215005	0.636277	0.435436	0.906939
miR-183	0.67362	0.550632	0.277316	0.315843	0.38137	0.899056	0.906939
miR-26ab/1297/4465	0.920318	0.83341	0.256947	0.181008	0.506027	0.353888	0.957937
miR-186	0.698376	0.655336	0.71751	0.19544	0.418263	0.779518	0.9899
miR-99ab/100	0.908013	0.905719	0.284825	0.218532	0.784588	0.261139	0.9899
miR-22/22-3p	0.667375	0.709577	0.33155	0.69148	0.478105	0.773745	0.9899
miR-182	0.632995	0.587884	0.54045	0.535814	0.928301	0.660846	0.9899
miR-21/590-5p	0.919317	0.866486	0.109934	0.382922	0.844612	0.896122	0.9899
miR-191	0.956319	0.70817	0.184326	0.57941	0.37853	0.962305	0.9899
miR-101/101ab	0.862633	0.484276	0.579436	0.344653	0.944573	0.875986	0.9899
Luminal B (55)
miRNA TargetScan family	GT metastasis p-value	GT survival p-value	GT histological grade p-value	GT lymphovascular invasion p-value	GT positive lymph nodes p-value	GT tumor size p-value	Rank p-value
miR-141/200a	0.365774	0.156631	0.336173	0.03744	0.709615	0.159333	0.1558
miR-29abcd	0.602978	0.470875	0.0576417	0.157217	0.751094	0.342548	0.58425
miR-181abcd/4262	0.501886	0.339464	0.0561621	0.493236	0.28431	0.433385	0.58425
miR-33ab/33-5p	0.297777	0.148771	0.274452	0.445821	0.239625	0.644151	0.58425
miR-34ac/34bc-5p/449abc/449c-5p	0.279356	0.156955	0.630899	0.815672	0.085245	0.658233	0.76304
miR-375	0.670595	0.831256	0.5943	0.233402	0.556561	0.148998	0.763438
miR-185/882/3473/4306/4644	0.902809	0.862915	0.136937	0.577075	0.0643561	0.312239	0.763438
miR-7/7ab	0.134912	0.359952	0.643272	0.523499	0.845859	0.360216	0.763438
miR-99ab/100	0.866983	0.878947	0.0412095	0.0541349	0.589352	0.758001	0.763438
miR-151-3p	0.609393	0.600423	0.62735	0.00236493	0.692355	0.794074	0.763438
miR-17/17-5p/20ab/20b-5p/93/106ab/427/518a-3p/519d	0.800396	0.814396	0.367321	0.123579	0.373118	0.632393	0.763438
miR-196abc	0.19621	0.399596	0.10596	0.399566	0.766024	0.828574	0.763438
miR-193/193b/193a-3p	0.82381	0.791457	0.449111	0.896436	0.0487735	0.447201	0.763438
miR-26ab/1297/4465	0.90134	0.857099	0.474657	0.381975	0.280577	0.266576	0.763438
miR-23abc/23b-3p	0.6767	0.485891	0.161695	0.542333	0.737968	0.196024	0.763438
miR-425/425-5p/489	0.983761	0.759622	0.000292125	0.10522	0.965835	0.782275	0.763438
miR-148ab-3p/152	0.539899	0.59827	0.123699	0.21366	0.866943	0.948734	0.763438
miR-199ab-5p	0.462657	0.686139	0.984541	0.607427	0.10305	0.352071	0.763438
miR-186	0.915005	0.914405	0.0506471	0.332841	0.254266	0.452077	0.763438
miR-145	0.958321	0.879753	0.0890263	0.413407	0.0645793	0.490243	0.763438
miR-125a-5p/125b-5p/351/670/4319	0.718397	0.412335	0.981727	0.498911	0.30325	0.333292	0.763438
miR-15abc/16/16abc/195/322/424/497/1907	0.962625	0.867967	0.0258546	0.54732	0.282101	0.730231	0.823138
miR-22/22-3p	0.547902	0.252713	0.633357	0.967309	0.181232	0.584118	0.823138
miR-27abc/27a-3p	0.746485	0.790776	0.414095	0.651287	0.542845	0.451483	0.823138
let-7/98/4458/4500	0.781106	0.830121	0.0399627	0.539235	0.672476	0.800981	0.823138
miR-130ac/301ab/301b/301b-3p/454/721/4295/3666	0.641388	0.637398	0.368728	0.346901	0.57857	0.956921	0.823138
miR-320abcd/4429	0.769925	0.80601	0.144667	0.839834	0.685909	0.360027	0.942943
miR-103a/107/107ab	0.993005	0.962938	0.0743858	0.820894	0.161086	0.431743	0.942943
miR-101/101ab	0.879846	0.808251	0.846806	0.384394	0.587465	0.576422	0.970411
miR-25/32/92abc/363/363-3p/367	0.923636	0.854142	0.497365	0.506933	0.100529	0.896863	0.970411
miR-19ab	0.714441	0.68049	0.599618	0.518724	0.566106	0.945657	0.970411
miR-200bc/429/548a	0.995146	0.958762	0.143485	0.715807	0.0856352	0.500014	0.970411
miR-21/590-5p	0.840808	0.983898	0.592643	0.134154	0.833181	0.406761	0.970411
miR-30abcdef/30abe-5p/384-5p	0.779928	0.898478	0.387344	0.430813	0.901318	0.618024	0.970411
miR-24/24ab/24-3p	0.951149	0.96299	0.194943	0.394845	0.622997	0.695325	0.970411
miR-191	0.932727	0.966122	0.400647	0.52534	0.877886	0.779163	0.9942
miR-374ab	0.976091	0.91551	0.651668	0.952348	0.509179	0.543932	0.9942
miR-182	0.975769	0.973335	0.60682	0.912229	0.646666	0.948045	0.9942
Normal-like (29)
miRNA TargetScan family	GT metastasis p-value	GT survival p-value	GT histological grade p-value	GT lymphovascular invasion p-value	GT positive lymph nodes p-value	GT tumor size p-value	Rank p-value
miR-24/24ab/24-3p	0.00142298	0.0623635	0.360269	0.281226	0.65063	0.131765	0.3502
miR-374ab	0.278805	0.236098	0.248408	0.804045	0.0666684	0.0906431	0.3502
miR-26ab/1297/4465	0.0454661	0.0804754	0.578734	0.228636	0.403954	0.22545	0.68544
miR-125a-5p/125b-5p/351/670/4319	0.789145	0.643744	0.568755	0.824533	0.0154134	0.0123269	0.68544
miR-101/101ab	0.279695	0.596452	0.547269	0.0418747	0.0425404	0.526827	0.68544
miR-425/425-5p/489	0.14099	0.700888	0.418492	0.0790607	0.354185	0.533793	0.8194
miR-15abc/16/16abc/195/322/424/497/1907	0.234621	0.318664	0.702198	0.0630537	0.333964	0.541849	0.8194
miR-103a/107/107ab	0.291906	0.58459	0.743364	0.0644615	0.245085	0.50484	0.8194
miR-30abcdef/30abe-5p/384-5p	0.555218	0.650555	0.328146	0.0964669	0.453996	0.593603	0.8194
miR-29abcd	0.37746	0.631282	0.167611	0.0854989	0.50422	0.683035	0.8194
miR-199ab-5p	0.474259	0.86945	0.0951369	0.163713	0.376682	0.398931	0.8194
miR-200bc/429/548a	0.291988	0.393564	0.76493	0.0122689	0.382607	0.641972	0.8194
miR-151-3p	0.888854	0.818825	0.587412	0.00870525	0.0351139	0.832427	0.8194
miR-141/200a	0.765713	0.412781	0.588144	0.0296769	0.431032	0.426546	0.8194
miR-25/32/92abc/363/363-3p/367	0.0680663	0.387545	0.722876	0.152783	0.438813	0.649461	0.8194
miR-19ab	0.451682	0.613947	0.331076	0.0487637	0.514398	0.609152	0.8194
miR-148ab-3p/152	0.370754	0.817233	0.426869	0.109245	0.441519	0.105332	0.8194
miR-17/17-5p/20ab/20b-5p/93/106ab/427/518a-3p/519d	0.274998	0.555207	0.718474	0.106053	0.142195	0.737453	0.8194
miR-181abcd/4262	0.670703	0.711141	0.232455	0.198223	0.585828	0.6216	0.844475
miR-21/590-5p	0.677631	0.846035	0.622302	0.0808629	0.0220977	0.46058	0.844475
miR-182	0.731485	0.736345	0.85008	0.0376015	0.118554	0.385263	0.844475
miR-193/193b/193a-3p	0.724922	0.844328	0.588741	0.047375	0.0336198	0.595287	0.844475
let-7/98/4458/4500	0.61895	0.789416	0.340388	0.0385425	0.289478	0.750721	0.844475
miR-130ac/301ab/301b/301b-3p/454/721/4295/3666	0.417818	0.492956	0.522369	0.0647688	0.473359	0.776099	0.844475
miR-27abc/27a-3p	0.184511	0.696518	0.399637	0.240681	0.502759	0.805887	0.973842
miR-23abc/23b-3p	0.546193	0.625313	0.598416	0.347091	0.590256	0.575021	0.973842
miR-320abcd/4429	0.276504	0.735638	0.535332	0.746177	0.83374	0.350382	0.973842
miR-145	0.876318	0.723879	0.456941	0.107848	0.231386	0.712662	0.973842
miR-191	0.856665	0.753346	0.764937	0.464615	0.286345	0.336095	0.973842
miR-378/422a/378bcdefhi	0.291477	0.649605	0.818791	0.289383	0.628584	0.51244	0.973842
miR-203	0.774945	0.883065	0.450363	0.377807	0.767998	0.208612	0.973842
miR-99ab/100	0.517326	0.740242	0.331496	0.154368	0.828171	0.805254	0.973842
miR-186	0.61556	0.888441	0.416082	0.0478558	0.657928	0.858503	0.973842
miR-22/22-3p	0.890307	0.760027	0.913181	0.246577	0.706841	0.394341	0.9932

## Sheet: C
Supplementary Table 6. Prognostic signatures and miRNA phenotype association.
C. Prognostic signatures for the Farazi 2011 dataset.
Clinical variable	miRNA family targets Farazi 2011	Number of genes	P- value adjusted
Basal-like (78/58)
metastasis	miR-24	23	0.157551
metastasis	miR-191	6	0.320441
HER2 (23/19)
metastasis	miR-193	41	0.0886364
metastasis	miR-141	42	0.335401
All IDC (126/97)
metastasis	miR-24	19	0.088502
metastasis	miR-320a	25	0.107281
Basal-like (78/48)
survival	miR-199a	4	0.474364
	miR-99a	7	0.623854
HER2 (23/49)
survival	miR-29a	20	0.455203
survival	miR-21	52	0.455203
All IDC (126/97)
survival	miR-25	46	0.0676542
survival	miR-423-3p	5	0.127588
* first number in parenthesis denotes number of patients in the study
second number in parenthesis denotes number of patients with comparable clinical data used in the analysis.

## Sheet: D
Supplementary Table 6. Prognostic signatures and miRNA phenotype association.
D. Prognostic signatures for the NKI295 dataset.
Clinical variable	miRNA family targets NKI295	Number of genes	P-value adjusted
Basal (53/51)
metastasis	miR-182	12	0.95591
	miR-26a	19	0.986874
HER2 (35/33)
metastasis	miR-25	23	0.80736
metastasis	miR-199ab-5p	1	0.80736
Luminal A (123/122)
metastasis	miR-125a-5p	1	0.612175
	miR-203	18	0.799971
Luminal B (55/51)
metastasis	miR-7	17	0.916678
	miR-196a	17	0.969576
Normal-like (29/26)
metastasis	miR-24	9	0.290288
metastasis	miR-26a	19	0.585165
All (295/283)
metastasis	let-7	85	0.10809
	miR-182	12	0.133152
Basal (53/51)
survival	miR-182	12	0.95591
	miR-26	19	0.986874
HER2 (35/33)
survival	miR-199ab-5p	1	0.80736
survival	miR-24	12	0.80736
Luminal A (123/122)
survival	miR-125a	1	0.647655
	let-7	122	0.799971
Luminal B (55/51)
survival	miR-33a	12	0.916678
	miR-141	16	0.916678
Normal-like (29/26)
survival	miR-24	9	0.666944
	miR-26a	19	0.724912
All (295/283)
survival	miR-182	12	0.0319605
survival	miR-30a	24	0.102987
* first number in parenthesis denotes number of patients in the study
second number in parenthesis denotes number of patients with comparable clinical data used in the analysis.
** highlighted in yellow is the prognostic signature with adjusted p-value <0.05.

## Sheet: E
Supplementary Table 6. Prognostic signatures and miRNA phenotype association.
D. Prognostic signatures for combined breast cancer datasets (references 41 and 42).
DMFS collection					RFS collection
Clinical variable	miRNA family targets	Number of genes	P-value adjusted		Clinical variable	miRNA family targets	Number of genes	P-value adjusted
Basal-like (147)					Basal-like (297)
DMFS	let-7	204	0.00128905		RFS	miR-200b	54	0.108941
DMFS	miR-15a	110	0.00128905		RFS	miR-103a	134	0.277756
	***see more below that are significant
HER2 (76)					HER2 (191)
DMFS	miR-423-3p	4	0.0826779		RFS	let-7	218	0.0656635
DMFS	miR-23a	38	0.708761		RFS	miR-103a	146	0.0656635
Luminal A (220)					Luminal A (584)
DMFS	miR-30a	35	0.543973		RFS	miR-183	17	0.166533
DMFS	miR-183	17	0.543973		RFS	miR-96	26	0.166533
Luminal B (153)					Luminal B (440)
DMFS	miR-191	4	0.261476		RFS	miR-21	13	0.203468
DMFS	miR-34a	4	0.516711		RFS	miR-15a	120	0.203468
Normal-like (27)					Normal-like (104)
DMFS	miR-320a	18	0.727557		RFS	miR-148a	14	0.542733
DMFS	miR-200b	46	0.727557		RFS	miR-191	4	0.837698
All (623)					All (1616)
DMFS	miR-183	14	0.000275016		RFS	miR-183	14	3.25206e-09
DMFS	miR-186	30	0.000275016		RFS	let-7	177	3.25206e-09
DMFS	miR-103a	128	0.000275016		RFS	miR-15a	108	3.25206e-09
DMFS	miR-15a	108	0.000275016		RFS	miR-103a	128	6.64888e-09
DMFS	miR-130a	51	0.000275016		RFS	miR-200b	52	1.14434e-08
DMFS	miR-141	32	0.000275016		RFS	miR-27a	70	1.3146e-08
DMFS	miR-27a	70	0.000275016		RFS	miR-193	29	1.5014e-08
DMFS	miR-25	37	0.000531273		RFS	miR-17	71	5.71024e-08
DMFS	let-7	177	0.000533647		RFS	miR-425	17	6.22364e-08
DMFS	miR-17	71	0.00079111		RFS	miR-130a	51	9.37368e-08
DMFS	miR-425	17	0.00116067		RFS	miR-203	28	1.86428e-07
DMFS	miR-26a	33	0.00156745		RFS	miR-22	20	2.57383e-07
DMFS	miR-19a	46	0.00156745		RFS	miR-19a	46	6.43942e-07
DMFS	miR-148a	18	0.00156745		RFS	miR-101	33	9.71394e-07
DMFS	miR-33a	21	0.00156745		RFS	miR-186	30	1.54233e-06
DMFS	miR-374a	16	0.00200823		RFS	miR-148a	18	2.03367e-06
DMFS	miR-375	12	0.0024414		RFS	miR-320a	20	2.10977e-06
DMFS	miR-101	33	0.0024414		RFS	miR-25	37	2.99824e-06
DMFS	miR-24	14	0.00536849		RFS	miR-21	18	3.0027e-06
DMFS	miR-30a	30	0.00572901		RFS	miR-375	12	3.08218e-06
DMFS	miR-21	18	0.00598709		RFS	miR-374a	16	3.08218e-06
DMFS	miR-200b	52	0.00599649		RFS	miR-33a	21	8.30377e-06
DMFS	miR-193	29	0.0084297		RFS	miR-182	18	8.57559e-06
DMFS	miR-320a	20	0.014107		RFS	miR-141	32	9.17779e-06
DMFS	miR-203	28	0.014242		RFS	miR-96	19	1.01486e-05
DMFS	miR-378	7	0.0143539		RFS	miR-26a	33	5.68581e-05
DMFS	miR-423-3p	3	0.0182718		RFS	miR-23a	35	6.68865e-05
DMFS	miR-181a	31	0.0186488		RFS	miR-125a-5p	2	0.000262147
DMFS	miR-182	18	0.0263379		RFS	miR-30a	30	0.00029942
DMFS	miR-151-3p	8	0.0291524		RFS	miR-24	14	0.000429007
DMFS	miR-22	20	0.0291524		RFS	miR-181a	31	0.000622933
DMFS	miR-23a	35	0.0291524		RFS	miR-34a	3	0.0010991
DMFS	miR-125a-5p	2	0.0399465		RFS	miR-423-3p	3	0.00189139
DMFS	miR-34a	3	0.0514283		RFS	miR-151-3p	8	0.00442241
					RFS	miR-378	7	0.0144312
					RFS	miR-199a	2	0.0280214
	***Basal-like
DMFS	miR-27a	71	0.00235847
DMFS	miR-103a	134	0.00669793
DMFS	miR-186	32	0.00690661
DMFS	miR-19ab	46	0.0144779
DMFS	miR-425	17	0.0144779
DMFS	miR-200b	54	0.0144779
DMFS	miR-17	72	0.0206232
DMFS	miR-130a	52	0.0227314
DMFS	miR-193	30	0.0323002
DMFS	miR-96	20	0.035505
DMFS	miR-151-3p	8	0.0457963
* number in parenthesis denotes number of patients in the study
** highlighted in yellow is the prognostic signature with adjusted p-value <0.05.
DMFS= distant metastasis free survival
RFS=reccurrence free survival
