# Supplementary material for: Identification of distinct miRNA target regulation between breast cancer molecular subtypes using AGO2-PAR-CLIP and patient datasets
Source: Genome Biol. 2014 Jan 7;15(1):R9. doi: 10.1186/gb-2014-15-1-r9 (PMC4053773; doi:10.1186/gb-2014-15-1-r9)
Supplement: Additional file 8: Table S7 — Intronic miRNAs and their host genes whose expression shows positive correlation. [file gb-2014-15-1-r9-S8.xlsx]

## Sheet:  Intronic miRNA-host gene cor
Supplementary Table 7. Intronic miRNAs and their host genes whose expression shows
positive Pearson correlation.
Farazi 2011
mir precursor	Gene	Pearson correlation mir-mRNA	Mean mir abundance (RRF)	Mean mRNA abundance (A)
hsa-mir-139	PDE2A	0.669085	0.000111353	6.5489
hsa-mir-934	VGLL1	0.660738	0.000233543	4.84099
hsa-mir-335	MEST	0.633841	0.000543906	7.57055
hsa-mir-224	GABRE	0.561671	0.00120524	3.7506
hsa-mir-140	WWP2	0.561669	0.00262208	7.61837
hsa-mir-452	GABRE	0.560033	0.000842306	3.7506
hsa-mir-1252	SYT1	0.54972	1.64307e-06	4.44757
hsa-mir-618	LIN7A	0.533614	1.21404e-05	3.82547
hsa-mir-577	UGT8	0.526041	9.27764e-06	5.76655
hsa-mir-625	FUT8	0.523266	0.000103867	6.62074
hsa-mir-449a	CDC20B	0.508305	3.96925e-05	5.55881
hsa-mir-28	LPP	0.49996	0.0017376	7.44708
hsa-mir-449b	CDC20B	0.491156	4.72969e-06	5.55881
hsa-mir-10a	HOXB3	0.485474	0.00192695	7.26341
hsa-mir-660	CLCN5	0.482614	0.000257724	7.22382
hsa-mir-106b	MCM7	0.459348	0.00585691	8.63403
hsa-mir-93	MCM7	0.452215	0.00563013	8.63403
hsa-mir-191	DALRD3	0.451703	0.00835785	8.0593
hsa-mir-675	H19	0.440978	1.39757e-05	7.39084
hsa-mir-151	PTK2	0.418529	0.00377698	7.84776
hsa-mir-342	EVL	0.417485	0.00137292	7.80584
hsa-mir-449c	CDC20B	0.392055	1.80937e-06	5.55881
hsa-mir-500b	CLCN5	0.380965	3.19187e-05	7.22382
hsa-mir-326	ARRB1	0.379654	9.0437e-05	5.7703
hsa-mir-152	COPZ2	0.376432	0.00111284	6.31708
hsa-mir-15b	SMC4	0.369704	0.00116102	7.27209
hsa-mir-126	EGFL7	0.353424	0.0093559	6.55805
hsa-mir-25	MCM7	0.35023	0.00328691	8.63403
hsa-mir-532	CLCN5	0.346836	0.000431646	7.22382
hsa-mir-196b	HOXA9	0.325137	0.000120941	5.16476
hsa-mir-23b	C9orf3	0.324797	0.00377728	6.38801
hsa-mir-505	ATP11C	0.323802	0.000207863	4.71576
hsa-mir-1180	B9D1	0.313803	1.16258e-05	7.05601
hsa-mir-582	PDE4D	0.312781	5.75716e-05	4.04028
hsa-mir-33b	SREBF1	0.289391	0.000266883	10.2494
hsa-mir-874	KLHL3	0.283712	0.000203129	4.48266
hsa-mir-362	CLCN5	0.267926	0.000315961	7.22382
hsa-mir-149	GPC1	0.265394	0.000192956	5.50279
hsa-mir-624	STRN3	0.265309	3.99472e-06	7.32954
hsa-mir-504	FGF13	0.264994	5.89749e-05	5.41544
hsa-mir-501	CLCN5	0.261142	0.00014781	7.22382
hsa-mir-502	CLCN5	0.250727	0.000194003	7.22382
hsa-mir-33a	SREBF2	0.250402	0.00077757	7.97257
hsa-mir-27b	C9orf3	0.243445	0.00534518	6.38801
hsa-mir-10b	HOXD3	0.237384	0.00254359	4.23714
hsa-mir-1286	RTN4R	0.236434	5.33055e-07	6.11441
hsa-mir-425	DALRD3	0.235523	0.00262429	8.0593
hsa-mir-1301	DNMT3A	0.233189	8.58585e-05	6.96551
hsa-mir-579	ZFR	0.222218	3.54856e-06	5.70077
hsa-mir-188	CLCN5	0.219713	5.83505e-05	7.22382
hsa-mir-767	GABRA3	0.217317	1.06363e-05	2.6274
hsa-mir-944	TP63	0.215696	4.37708e-06	3.12636
hsa-mir-942	TTF2	0.213162	9.99125e-06	5.16357
hsa-mir-148b	COPZ1	0.199002	0.00220172	9.2364
hsa-mir-488	ASTN1	0.195567	1.80588e-05	6.6255
hsa-mir-1278	CDC73	0.183904	1.47948e-06	6.76914
hsa-mir-3150	C8orf38	0.182837	1.70842e-06	7.96145
hsa-mir-766	SEPT6	0.180325	3.28502e-05	6.26544
hsa-mir-589	FBXL18	0.178911	3.25887e-05	7.51978
hsa-mir-483	INS	0.175706	3.99743e-05	4.63777
hsa-mir-1266	MYO5C	0.175406	1.06874e-06	6.9462
hsa-mir-378	PPARGC1B	0.175021	0.00424589	5.4213
hsa-mir-642	GIPR	0.171186	6.06811e-06	3.95069
hsa-mir-98	HUWE1	0.15755	0.000872403	7.06987
hsa-mir-423	CCDC55	0.156563	0.00383132	5.80371
hsa-mir-95	ABLIM2	0.153445	6.49025e-05	5.03091
hsa-mir-1255a	PPP3CA	0.15343	4.25322e-06	7.00464
hsa-mir-708	ODZ4	0.150991	0.000685393	6.21694
hsa-mir-1284	FOXP1	0.136801	1.06529e-06	6.1783
hsa-mir-339	C7orf50	0.134988	0.000596323	7.14739
hsa-mir-486	ANK1	0.134143	0.000172778	5.01039
hsa-mir-2276	SPATA13	0.132552	7.71971e-07	8.52411
hsa-mir-1914	UCKL1	0.132311	8.86182e-07	6.04171
hsa-mir-561	GULP1	0.129697	2.94054e-06	5.9987
hsa-mir-489	CALCR	0.120055	2.40269e-06	4.07524
hsa-mir-3126	ANTXR1	0.118032	1.64139e-06	7.7132
hsa-mir-3194	NFATC2	0.11766	3.1561e-06	4.80014
hsa-mir-361	CHM	0.116784	0.00100164	5.11009
hsa-mir-559	EPCAM	0.115176	9.01835e-07	9.47858
hsa-mir-3136	TMF1	0.112578	1.41778e-06	5.48132
hsa-mir-211	TRPM1	0.102337	9.63245e-07	3.94141
hsa-mir-455	COL27A1	0.100018	0.000538498	5.68325
hsa-mir-204	TRPM3	0.099626	1.87661e-05	4.93562
hsa-mir-584	SH3TC2	0.0958273	6.82844e-06	5.92349
hsa-mir-1911	HTR2C	0.0907237	1.73392e-06	4.18447
hsa-mir-615	HOXC5	0.0867588	8.02544e-05	10.0694
hsa-mir-616	DDIT3	0.085358	2.92245e-06	5.38467
hsa-mir-3189	GDF15	0.0823246	1.82505e-07	7.68092
hsa-mir-1293	LIMA1	0.0777248	2.24012e-07	6.77048
hsa-mir-1277	WDR44	0.0766639	7.36332e-05	5.25172
hsa-mir-1298	HTR2C	0.0748508	6.82519e-07	4.18447
hsa-mir-1307	USMG5	0.0707557	0.000458125	8.55806
hsa-mir-598	XKR6	0.0664396	2.31945e-05	4.84748
hsa-mir-885	ATP2B2	0.0655355	7.40351e-06	6.1052
hsa-mir-3151	BAALC	0.0615926	5.271e-07	6.63244
hsa-mir-592	GRM8	0.0582505	8.87295e-06	4.24408
hsa-mir-1264	HTR2C	0.0558175	1.45554e-07	4.18447
hsa-mir-2355	KLF7	0.054509	2.32988e-05	5.59343
hsa-mir-301b	PPIL2	0.0521464	5.75724e-05	5.07344
hsa-mir-628	CCPG1	0.0504037	1.89209e-05	5.3474
hsa-mir-3140	FBXW7	0.0498151	8.68364e-07	6.30214
hsa-mir-3120	DNM3	0.0451537	2.99042e-07	6.43671
hsa-mir-3145	NHSL1	0.0402888	1.09309e-06	8.59893
hsa-mir-3146	TWISTNB	0.0400458	1.76306e-07	5.31504
hsa-mir-107	PANK1	0.0316787	0.00123865	8.61232
hsa-mir-186	ZRANB2	0.029871	0.00354412	8.97846
hsa-mir-1256	EIF4G3	0.0256769	6.29736e-07	6.45663
hsa-mir-1245	COL3A1	0.0255078	4.9624e-07	12.7353
hsa-mir-3198	BID	0.024167	1.49036e-06	6.23715
hsa-mir-330	EML2	0.021561	5.84362e-05	6.68321
hsa-mir-3127	CNNM4	0.0201224	3.34738e-06	6.10651
hsa-mir-491	KIAA1797	0.0190649	5.30871e-05	7.60004
hsa-mir-1250	AATK	0.0188429	5.91639e-07	5.3118
hsa-mir-744	MAP2K4	0.0155325	0.000320642	5.8682
hsa-mir-1537	LYST	0.0126562	2.48825e-06	6.67404
hsa-mir-556	NOS1AP	0.0111198	1.15109e-05	8.70419
hsa-mir-1296	JMJD1C	0.00884451	3.40734e-05	6.34195
hsa-mir-576	SEC24B	0.000591637	5.03689e-05	6.94244
TCGA 2012
miRNA	Gene	Pearson correlation miRNA-mRNA	Mean miR abundance (RRF)	Mean mRNA abundance (log2 RPKM)
hsa-miR-532-5p	CLCN5	0.632337	0.000869049	-0.0992506
hsa-miR-449b	CDC20B	0.619324	8.37434e-07	-1.20184
hsa-miR-10a	HOXB3	0.603143	0.035334	1.72775
hsa-miR-449c	CDC20B	0.59794	4.62806e-07	-1.20184
hsa-miR-93	MCM7	0.597207	0.00630356	4.77423
hsa-miR-338-3p	AATK	0.583952	0.000278091	-1.2427
hsa-miR-106b	MCM7	0.581215	0.000183173	4.77423
hsa-miR-151-3p	PTK2	0.557131	0.00220506	4.90731
hsa-miR-27b	C9orf3	0.525268	0.000710611	2.81944
hsa-miR-501-3p	CLCN5	0.522536	5.27975e-05	-0.0992506
hsa-miR-224	GABRE	0.521804	4.27076e-05	-1.0867
hsa-miR-618	LIN7A	0.516374	8.44947e-07	-0.0283819
hsa-miR-23b	C9orf3	0.514283	0.000478358	2.81944
hsa-miR-449a	CDC20B	0.513494	1.34095e-05	-1.20184
hsa-miR-25	MCM7	0.509828	0.0152733	4.77423
hsa-miR-598	XKR6	0.50615	1.9653e-05	-4.92621
hsa-miR-660	CLCN5	0.504577	2.60745e-05	-0.0992506
hsa-miR-767-5p	GABRA3	0.502677	7.68026e-06	-7.09296
hsa-miR-885-5p	ATP2B2	0.486398	5.03405e-06	-5.03789
hsa-miR-452	GABRE	0.482996	2.08659e-05	-1.0867
hsa-miR-577	UGT8	0.482772	1.94484e-05	1.15213
hsa-miR-584	SH3TC2	0.461349	8.10956e-05	-3.16832
hsa-miR-152	COPZ2	0.460386	0.00030502	3.3132
hsa-miR-10b	HOXD3	0.453536	0.0916949	-2.22741
hsa-miR-140-3p	WWP2	0.45162	0.00024762	3.4493
hsa-miR-455-3p	COL27A1	0.443269	0.000248805	0.72765
hsa-miR-934	VGLL1	0.43759	6.72906e-06	-2.28078
hsa-miR-592	GRM8	0.430885	5.87563e-06	-3.01319
hsa-miR-196b	HOXA9	0.428146	0.000536982	-0.559864
hsa-miR-874	KLHL3	0.415388	2.46506e-05	0.11472
hsa-miR-502-3p	CLCN5	0.404716	4.13182e-06	-0.0992506
hsa-miR-188-5p	CLCN5	0.402127	1.93784e-06	-0.0992506
hsa-miR-1180	B9D1	0.401495	1.89886e-05	2.19805
hsa-miR-744	MAP2K4	0.394254	2.57536e-05	3.26815
hsa-miR-95	ABLIM2	0.384849	4.29281e-06	-0.431194
hsa-miR-3170	FARP1	0.380615	4.27365e-06	4.41862
hsa-miR-504	FGF13	0.375201	1.76224e-06	1.8265
hsa-miR-500b	CLCN5	0.374124	3.52465e-06	-0.0992506
hsa-miR-582-3p	PDE4D	0.373226	0.00012278	0.0917789
hsa-miR-1307	USMG5	0.372835	0.000782776	6.19543
hsa-miR-491-5p	KIAA1797	0.371172	4.14306e-06	2.89692
hsa-miR-362-5p	CLCN5	0.365105	7.85026e-06	-0.0992506
hsa-miR-642a	GIPR	0.361974	7.82867e-06	-2.13058
hsa-miR-342-3p	EVL	0.356064	0.000373397	5.94742
hsa-miR-1301	DNMT3A	0.351038	9.40603e-06	2.69483
hsa-miR-204	TRPM3	0.344338	4.47954e-06	-2.26734
hsa-miR-139-5p	PDE2A	0.331052	4.87681e-05	0.281245
hsa-miR-653	CALCR	0.330045	3.88991e-05	-4.16
hsa-miR-615-3p	HOXC5	0.329062	1.12684e-05	-0.569686
hsa-miR-489	CALCR	0.315875	8.85525e-07	-4.16
hsa-miR-589	FBXL18	0.309237	6.80265e-05	1.76313
hsa-miR-15b	SMC4	0.307506	0.000193453	4.16775
hsa-miR-708	ODZ4	0.303096	3.92873e-05	0.749782
hsa-miR-625	FUT8	0.302241	3.08706e-06	4.01926
hsa-miR-378	PPARGC1B	0.299597	8.78443e-05	-1.45245
hsa-miR-33b	SREBF1	0.299328	6.9196e-06	5.34129
hsa-miR-28-3p	LPP	0.290053	0.00431981	1.84957
hsa-miR-2355-5p	KLF7	0.289615	5.0157e-05	1.63924
hsa-miR-30e	NFYC	0.281552	0.00460367	4.21816
hsa-miR-326	ARRB1	0.280682	0.000137668	3.35806
hsa-miR-335	MEST	0.270924	1.43704e-05	3.85309
hsa-miR-942	TTF2	0.259674	3.34937e-06	2.40837
hsa-miR-1271	ARL10	0.254864	3.33435e-06	0.0305107
hsa-miR-574-3p	FAM114A1	0.239111	0.000126645	4.66431
hsa-miR-186	ZRANB2	0.237727	0.000293782	4.31499
hsa-miR-505	ATP11C	0.226974	1.8162e-05	1.93279
hsa-miR-340	RNF130	0.222334	1.53755e-05	5.24668
hsa-miR-33a	SREBF2	0.216169	2.41398e-05	4.89829
hsa-miR-1266	MYO5C	0.209899	1.72956e-05	3.54512
hsa-miR-148b	COPZ1	0.208046	0.00045689	6.52038
hsa-miR-149	GPC1	0.198607	0.000135387	3.53438
hsa-miR-3150b-3p	C8orf38	0.192373	3.76742e-06	3.51625
hsa-miR-1296	JMJD1C	0.184757	7.73246e-06	2.9727
hsa-miR-944	TP63	0.178053	2.33293e-06	0.159434
hsa-miR-98	HUWE1	0.170274	4.71879e-05	4.83536
hsa-miR-361-5p	CHM	0.169171	0.000443447	2.64116
hsa-miR-629	TLE3	0.15943	0.00010103	4.19448
hsa-miR-191	DALRD3	0.156882	0.000981939	4.02102
hsa-miR-425	DALRD3	0.151982	0.000251361	4.02102
hsa-miR-126	EGFL7	0.141841	0.00479971	2.73593
hsa-miR-301b	PPIL2	0.116072	1.15098e-06	3.84345
hsa-miR-1258	ZNF385B	0.110335	1.17828e-06	-0.674324
hsa-miR-26b	CTDSP1	0.0817656	0.000892138	5.36526
hsa-miR-339-5p	C7orf50	0.067745	1.8404e-05	4.51214
hsa-miR-628-5p	CCPG1	0.0459986	4.00082e-05	4.20911
hsa-miR-107	PANK1	0.0426478	0.00336807	0.67788
hsa-miR-486-5p	ANK1	0.0163437	0.000179091	-2.84139
hsa-miR-330-5p	EML2	0.0142618	4.29136e-05	3.8157
